# Supplementary material for: Phages and their satellites encode hotspots of antiviral systems
Source: Cell Host Microbe. 2022 May 11;30(5):740–753.e5. doi: 10.1016/j.chom.2022.02.018 (PMC9122126; doi:10.1016/j.chom.2022.02.018)
Supplement: Table S1. Accessions of all P4-encoded loci and summary of genetic systems encoded on P4-like satellites, related to Figure 1 [file mmc2.xlsx]

## Sheet: Table S1A
Table S1A. Accessions of all P4-encoded loci, Related to Figure 1
Genome accession	Pfams	Protein accessions
NC_010468	AAA_22	WP_000160301
NC_010468	hypothetical	WP_000486482
NZ_GG772858	RVT_1 + hypothetical	WP_000064054 + WP_000622599
NZ_JH960978	hypothetical + HTH_19/HTH_31 + RE_EcoO109I + DNA_methylase	WP_071525797 + WP_000936844 + WP_001453880 + WP_000095622
NZ_LOGC01000146	RVT_1 + hypothetical	WP_000064054 + WP_000622599
NZ_LOGC01000210	hypothetical + hypothetical + hypothetical	WP_057711564 + WP_000040313 + WP_032321882
NZ_LPWV01000122	AAA_15/AAA_21/DUF2813/SMC_N/AAA_23 + UvrD-helicase/UvrD-helicase/UvrD_C/AAA_19/UvrD_C_2	WP_001356949 + WP_001356948
NZ_LOFL01000114	hypothetical	WP_023140189
NZ_LOCW01000153	hypothetical	WP_023140189
NZ_LOGF01000189	ResIII/Helicase_C + hypothetical	WP_000119815 + WP_000186475
NZ_LOFV01000117	hypothetical	WP_046123073
NZ_LPWW01000113	hypothetical + Beta_protein + hypothetical	WP_001357997 + WP_062863604 + WP_000931915
NZ_LOJE01000184	ResIII/Helicase_C + hypothetical	WP_000119815 + WP_000186475
NZ_LOGU01000172	ResIII/Helicase_C + hypothetical	WP_000119815 + WP_000186475
NZ_JH956821	hypothetical + HTH_19/HTH_31 + RE_EcoO109I + DNA_methylase	WP_071525797 + WP_000936844 + WP_001453880 + WP_000095622
NZ_LOCY01000180	ResIII/Helicase_C + hypothetical	WP_000119815 + WP_000186475
NZ_LOCZ01000228	ResIII/Helicase_C + hypothetical	WP_000119815 + WP_000186475
NZ_LOFS01000213	ResIII/Helicase_C + hypothetical	WP_000119815 + WP_000186475
NZ_LOFU01000193	ResIII/Helicase_C + hypothetical	WP_000119815 + WP_000186475
NZ_LOGI01000120	hypothetical + hypothetical + DUF4868	WP_001205027 + WP_000932801 + WP_000418440
NZ_LOGB01000205	ResIII/Helicase_C + hypothetical	WP_000119815 + WP_000186475
NZ_LOHA01000180	ResIII/Helicase_C + hypothetical	WP_000119815 + WP_000186475
NZ_LOHC01000063	hypothetical + hypothetical + hypothetical	WP_000562050 + WP_000628292 + WP_000534626
NZ_LOHC01000138	RVT_1 + hypothetical	WP_000064054 + WP_000622599
NZ_LOHC01000193	hypothetical + hypothetical + hypothetical	WP_057711564 + WP_032321882 + WP_000040313
NZ_JH954581	HAD_2/HAD_2/Hydrolase_like	WP_000754433
NZ_LOCX01000125	hypothetical	WP_023140189
NZ_LOIG01000218	AAA_22	WP_000360276
NZ_LOIJ01000028	hypothetical	WP_001711053
NZ_LPXC01000157	hypothetical + hypothetical + Beta_protein	WP_000931915 + WP_001357997 + WP_001357996
NZ_LOIM01000122	HTH_3/HTH_19/HTH_31 + hypothetical + N6_N4_Mtase	WP_042028435 + WP_115177328 + WP_077780166
NZ_LOJA01000100	hypothetical + hypothetical + DUF4868	WP_001205027 + WP_000932801 + WP_000418440
NZ_LOIQ01000069	dCMP_cyt_deam_1/MafB19-deam	WP_044686932
NZ_LOIR01000021	hypothetical + hypothetical	WP_001335488 + WP_000281857
NZ_LOIS01000001	hypothetical + hypothetical	WP_001335488 + WP_000281857
NZ_LOIU01000057	ResIII/Helicase_C + hypothetical	WP_000119815 + WP_000186475
NZ_JH954130	HAD_2/HAD_2/Hydrolase_like + hypothetical	WP_000754433 + WP_001251755
NZ_LOCR01000030	RVT_1 + hypothetical	WP_000064054 + WP_000622599
NZ_LOCR01000101	hypothetical + hypothetical + hypothetical	WP_057711564 + WP_000040313 + WP_032321882
NZ_LOFJ01000194	ResIII/Helicase_C + hypothetical	WP_000119815 + WP_000186475
NZ_LOCV01000260	ResIII/Helicase_C + hypothetical	WP_000119815 + WP_000186475
NZ_LOFP01000225	ResIII/Helicase_C + hypothetical	WP_000119815 + WP_000186475
NZ_LOFO01000101	ResIII/Helicase_C + hypothetical	WP_000119815 + WP_000186475
NZ_LOIZ01000130	RexA + hypothetical	WP_000775192 + WP_016235352
NZ_LOIZ01000139	hypothetical	WP_062892009
NZ_LPUI01000196	hypothetical + Beta_protein + hypothetical	WP_001357997 + WP_062863604 + WP_000931915
NZ_LODA01000037	ResIII/Helicase_C + hypothetical	WP_000119815 + WP_000186475
NZ_AMTN01000122	ResIII/Helicase_C + hypothetical	WP_000119815 + WP_000186475
NZ_LODF01000127	RVT_1 + hypothetical + Psu + hypothetical	WP_000064054 + WP_000337339 + WP_000446138 + WP_000622599
NZ_LODF01000127	RVT_1 + hypothetical	WP_000064054 + WP_000622599
NZ_LODF01000137	hypothetical + hypothetical + hypothetical	WP_057711564 + WP_032321882 + WP_000040313
NZ_LODD01000247	ResIII/Helicase_C + hypothetical	WP_000119815 + WP_000186475
NZ_CP011061	Ogr_Delta + hypothetical + RVT_1	WP_001185344 + WP_062914741 + WP_000422112
NZ_LVLM01000086	hypothetical + DUF262/AlbA_2	WP_096926475 + WP_063081156
NZ_LVLL01000144	hypothetical + hypothetical + hypothetical + hypothetical	WP_071593688 + WP_001100521 + WP_032149796 + WP_024191949
NZ_LVLL01000214	hypothetical + hypothetical	WP_063104197 + WP_063104198
NZ_LVLP01000257	SIR2_2	WP_063077765
NZ_LVLQ01000179	hypothetical + hypothetical + hypothetical	WP_001100521 + WP_032149796 + WP_024191949
NZ_AMXO01000129	ResIII/Helicase_C + hypothetical	WP_000119815 + WP_000186475
NZ_LVPB01000062	RexA + hypothetical	WP_000775192 + WP_000957222
NZ_LVLT01000473	hypothetical + hypothetical + hypothetical	WP_063077329 + WP_063077330 + WP_063077331
NZ_LVLX01000070	DUF262	WP_077697332
NZ_LVLX01000081	HAD_2/Hydrolase/Pribosyltran/zf-C4_Topoisom + DNA_processg_A	WP_021501220 + WP_001393214
NZ_LVMA01000053	hypothetical + hypothetical + hypothetical	WP_001719361 + WP_001719360 + WP_024171599
NZ_LVMM01000437	HAD_2/Hydrolase/Pribosyltran/zf-C4_Topoisom + DNA_processg_A	WP_021501220 + WP_001393214
NZ_LVMN01000217	HAD_2/Hydrolase/Pribosyltran/zf-C4_Topoisom + DNA_processg_A	WP_021501220 + WP_001393214
NZ_LVMQ01000171	SEC-C	WP_053286111
NZ_LVOW01000066	RexA + hypothetical	WP_000775192 + WP_000957222
NZ_LVMZ01000342	hypothetical + hypothetical + hypothetical + hypothetical	WP_044808802 + WP_000534626 + WP_000628292 + WP_044808800
NZ_AMXP01000185	ResIII/Helicase_C + hypothetical	WP_000119815 + WP_000186475
NZ_LVND01000241	hypothetical + Pentapeptide_3/Pentapeptide_4 + hypothetical	WP_072022883 + WP_033802715 + WP_063109223
NZ_LVNI01000092	SIR2_2	WP_001133507
NZ_LVNS01000048	AAA_15/AAA_21 + hypothetical	WP_021557103 + WP_021557102
NZ_LVOB01000118	hypothetical + hypothetical	WP_000543069 + WP_000095574
NZ_LVOF01000109	HAD_2/Hydrolase/Pribosyltran/zf-C4_Topoisom + DNA_processg_A	WP_021501220 + WP_001393214
NZ_LVOM01000059	RVT_1 + hypothetical	WP_000064054 + WP_000622599
NZ_LVOQ01000061	SIR2_2	WP_000365012
NZ_LVPT01000059	HTH_3/HTH_19/HTH_31 + hypothetical + N6_N4_Mtase	WP_042028435 + WP_115177328 + WP_077780166
NZ_KB000421	dCMP_cyt_deam_1/MafB19-deam	WP_000704989
NZ_LVPW01000085	hypothetical + hypothetical + DUF4868	WP_001205027 + WP_000932801 + WP_000418440
NZ_LVQD01000018	Pentapeptide_3/Pentapeptide_4 + hypothetical	WP_033802715 + WP_063109223
NZ_LVQL01000048	UvrD_C_2/AAA_19 + hypothetical + DUF2290	WP_001697485 + WP_088552243 + WP_050939343
NZ_LVQP01000040	UvrD_C_2/AAA_19 + hypothetical + DUF2290	WP_001697485 + WP_088552243 + WP_050939343
NZ_LVQU01000042	UvrD_C_2/AAA_19 + hypothetical + DUF2290	WP_001697485 + WP_088552243 + WP_050939343
NZ_LVQV01000014	hypothetical	WP_063121149
NZ_LVQZ01000119	AAA_15/AAA_21/DUF2813/SMC_N/AAA_23 + UvrD-helicase/UvrD-helicase/UvrD_C/AAA_19/UvrD_C_2	WP_063103694 + WP_024236189
NZ_LVQZ01000119	AAA_15/AAA_21/DUF2813/SMC_N/AAA_23 + UvrD-helicase/UvrD-helicase/UvrD_C/AAA_19/UvrD_C_2	WP_063103694 + WP_024236189
NZ_LVQZ01000134	ResIII/Helicase_C + hypothetical	WP_000220867 + WP_000611230
NZ_LHAL01000093	HTH_19/HTH_31 + DNA_methylase + RE_EcoO109I	WP_000936844 + WP_000095622 + WP_001453880
NZ_KB000437	hypothetical + HTH_19/HTH_31 + RE_EcoO109I + DNA_methylase	WP_071525797 + WP_000936844 + WP_001453880 + WP_000095622
NZ_LVRS01000106	hypothetical + hypothetical	WP_001335488 + WP_000281857
NZ_LVRY01000065	hypothetical + AAA_22	WP_122999688 + WP_000360276
NZ_LVSA01000121	Mrr_cat	WP_000113630
NZ_LVSF01000176	Mrr_cat	WP_000113630
NZ_LVTM01000415	ResIII/Helicase_C	WP_021513175
NZ_LCVG01000080	RVT_1 + hypothetical	WP_000064054 + WP_000622599
NZ_LCVH01000047	hypothetical	WP_124064400
NZ_JXUH01000063	hypothetical	WP_124064400
NZ_LSEW01000213	TIR_2	WP_059327187
NZ_AFAV01000072	hypothetical + hypothetical	WP_063815092 + WP_063815093
NZ_KB006773	dCMP_cyt_deam_1/MafB19-deam	WP_000704989
NZ_LWQZ01000072	RVT_1 + hypothetical	WP_000064054 + WP_000622599
NZ_LXPF01000004	hypothetical + hypothetical + Beta_protein	WP_000931915 + WP_001357997 + WP_001357996
NZ_LXQL01000028	NACHT	WP_001183326
NZ_JSVO01000014	AAA_29	WP_023352766
NZ_JSVM01000005	hypothetical + hypothetical + DUF4868	WP_001205027 + WP_021513938 + WP_000418440
NZ_CP015846	dCMP_cyt_deam_1/MafB19-deam	WP_000704989
NZ_CP015846	DNA_methylase + RE_EcoO109I + HTH_19/HTH_31	WP_000095622 + WP_001453880 + WP_000936844
NZ_CP015842	dCMP_cyt_deam_1/MafB19-deam	WP_000704989
NZ_CP015842	DNA_methylase + RE_EcoO109I + HTH_19/HTH_31	WP_000095622 + WP_001453880 + WP_000936844
NZ_CP015843	dCMP_cyt_deam_1/MafB19-deam	WP_000704989
NZ_GG773555	HAD_2/HAD_2/Hydrolase_like + hypothetical	WP_000754434 + WP_000998640
NZ_KB006790	hypothetical + HTH_19/HTH_31 + RE_EcoO109I + DNA_methylase	WP_071525797 + WP_000936844 + WP_001453880 + WP_000095622
NZ_CP015843	DNA_methylase + RE_EcoO109I + HTH_19/HTH_31	WP_000095622 + WP_001453880 + WP_000936844
NZ_LXQH01000013	Mrr_cat	WP_000113630
NZ_LSUT01000043	hypothetical + DUF87	WP_064484828 + WP_064484829
NZ_LSUY01000077	hypothetical + RVT_1	WP_058586981 + WP_064503150
NZ_LSUU01000004	Pentapeptide_3/Pentapeptide_4 + hypothetical	WP_033802715 + WP_063109223
NZ_LSUU01000026	hypothetical + Beta_protein + hypothetical	WP_064485184 + WP_001357996 + WP_000931915
NZ_LFHT01000015	HAD_2/Hydrolase/Pribosyltran/zf-C4_Topoisom + DNA_processg_A	WP_021501220 + WP_001393214
NZ_LFHT01000021	AAA_15/AAA_21/DUF2813/SMC_N/AAA_23 + UvrD-helicase/UvrD-helicase/UvrD_C/AAA_19/UvrD_C_2	WP_050864046 + WP_050864045
NZ_LFIE01000019	ResIII/Helicase_C + hypothetical	WP_064579111 + WP_000186475
NZ_LFIE01000063	hypothetical	WP_064579183
NZ_KB004968	hypothetical + HTH_19/HTH_31 + RE_EcoO109I + DNA_methylase	WP_071525797 + WP_000936844 + WP_001453880 + WP_000095622
NZ_LFIB01000002	ResIII/Helicase_C + hypothetical	WP_064551442 + WP_000186475
NZ_LFIC01000089	ResIII/Helicase_C + hypothetical	WP_000119815 + WP_000186475
NZ_LFID01000011	hypothetical + DUF4868 + hypothetical	WP_001205027 + WP_000418440 + WP_000932801
NZ_MVDJ01000006	RVT_1 + hypothetical	WP_000064054 + WP_000622599
NZ_CP014667	hypothetical + hypothetical	WP_001335488 + WP_000281857
NZ_MACN01000006	AAA_15/AAA_21 + hypothetical	WP_021557103 + WP_021557102
NZ_MADL01000036	DUF262	WP_077697332
NZ_CP013662	AIPR	WP_032211572
NZ_LXIS02000021	ResIII/Helicase_C + hypothetical	WP_000119815 + WP_000186475
NZ_LXIR02000010	ResIII/Helicase_C + hypothetical	WP_000119815 + WP_000186475
NZ_KB003084	hypothetical + HTH_19/HTH_31 + RE_EcoO109I + DNA_methylase	WP_071525797 + WP_000936844 + WP_001453880 + WP_000095622
NZ_LXIT02000021	ResIII/Helicase_C + hypothetical	WP_000119815 + WP_000186475
NZ_CP016358	hypothetical + hypothetical	WP_001335488 + WP_000281857
NZ_CP016546	hypothetical	WP_000622599
NZ_CP016625	dCMP_cyt_deam_1/MafB19-deam	WP_000704989
NZ_CP016625	hypothetical + HTH_19/HTH_31 + RE_EcoO109I + DNA_methylase	WP_071525797 + WP_000936844 + WP_001453880 + WP_000095622
NZ_LHAS01000031	ResIII/Helicase_C + hypothetical	WP_000119815 + WP_000186475
NZ_LXWP01000035	hypothetical + DUF262	WP_071790076 + WP_077697332
NZ_MAUI01000005	SIR2_2	WP_001133507
NZ_MAUI01000021	UvrD_C_2/AAA_19 + DUF2290	WP_001697485 + WP_001697486
NZ_MCBU01000008	DUF262	WP_077250659
NZ_KB002123	dCMP_cyt_deam_1/MafB19-deam	WP_000704989
NZ_LYVB01000359	HTH_19/HTH_31 + hypothetical + DNA_methylase + RE_EcoO109I	WP_000936844 + WP_071525797 + WP_000095622 + WP_001453880
NZ_LZDV01000017	HAD_2/HAD_2/Hydrolase_like + hypothetical	WP_000754433 + WP_001251755
NZ_LZDX01000001	HAD_2/HAD_2/Hydrolase_like + hypothetical	WP_000754433 + WP_001251755
NZ_LZDW01000040	HAD_2/HAD_2/Hydrolase_like + hypothetical	WP_000754433 + WP_001251755
NZ_LZDU01000063	HAD_2/HAD_2/Hydrolase_like + hypothetical	WP_000754433 + WP_001251755
NZ_LZDY01000035	HAD_2/HAD_2/Hydrolase_like + hypothetical	WP_000754433 + WP_001251755
NZ_LZDZ01000031	HAD_2/HAD_2/Hydrolase_like + hypothetical	WP_000754433 + WP_001251755
NZ_LZEB01000044	HAD_2/HAD_2/Hydrolase_like + hypothetical	WP_000754433 + WP_001251755
NZ_MIVJ01000180	hypothetical + hypothetical	WP_000868779 + WP_069917532
NZ_MIVO01000002	RVT_1 + SLATT_5	WP_000344414 + WP_001352776
NZ_KB002149	hypothetical + HTH_19/HTH_31 + RE_EcoO109I + DNA_methylase	WP_071525797 + WP_000936844 + WP_001453880 + WP_000095622
NZ_MIVT01000016	ResIII/Helicase_C + hypothetical	WP_000220867 + WP_000611230
NZ_MIVU01000022	AIPR	WP_032211572
NZ_MIVS01000033	DUF1837 + DEAD/Helicase_C/ResIII	WP_069914787 + WP_069914788
NZ_MIVV01000010	AAA_15/AAA_21/DUF2813/SMC_N/AAA_23 + UvrD-helicase/UvrD-helicase/UvrD_C/AAA_19/UvrD_C_2	WP_021546002 + WP_024236189
NZ_MIVY01000032	hypothetical + hypothetical	WP_001774582 + WP_001774581
NZ_MIVY01000068	hypothetical	WP_032171817
NZ_MIWF01000021	hypothetical + hypothetical + hypothetical	WP_001100521 + WP_032149796 + WP_024191949
NZ_MIVZ01000019	hypothetical + hypothetical	WP_000543069 + WP_000095574
NZ_MIVZ01000039	hypothetical + hypothetical	WP_023140188 + WP_047670258
NZ_MIWG01000017	AAA_31/CbiA/Fer4_NifH + hypothetical	WP_032254743 + WP_087897310
NZ_CAOT01000023	ResIII/Helicase_C + hypothetical	WP_000119815 + WP_000186475
NZ_MIWM01000031	hypothetical + hypothetical	WP_063815092 + WP_063815093
NZ_MIWN01000046	HEPN_Apea	WP_001276440
NZ_MIWJ01000046	hypothetical + hypothetical + hypothetical	WP_001100521 + WP_024191949 + WP_032149796
NZ_MIWS01000028	RVT_1 + hypothetical	WP_000064054 + WP_000622599
NZ_MIWU01000016	ResIII/Helicase_C + hypothetical	WP_000220867 + WP_000611230
NZ_MIWU01000072	hypothetical + Beta_protein + hypothetical	WP_001357997 + WP_001357996 + WP_000931915
NZ_MIWV01000023	hypothetical + hypothetical + Beta_protein	WP_000931915 + WP_001357997 + WP_001357996
NZ_MIWV01000029	ResIII/Helicase_C + hypothetical	WP_000220867 + WP_000611230
NZ_MIWP01000067	HEPN_Apea + hypothetical	WP_001276440 + WP_071587764
NZ_MIWT01000019	AAA_22	WP_021570265
NZ_ANXO01000048	RVT_1 + hypothetical	WP_000628823 + WP_001607969
NZ_MIWX01000011	hypothetical + HATPase_c_3	WP_047615349 + WP_089563614
NZ_MIWY01000002	SIR2_2	WP_053264110
NZ_MIWY01000012	hypothetical	WP_042346724
NZ_MIWY01000014	HEPN_Apea	WP_069906943
NZ_MIWY01000026	DUF1837 + DEAD/Helicase_C/ResIII	WP_000339503 + WP_069907151
NZ_MIWY01000026	hypothetical + Psu + DEAD/Helicase_C/ResIII + DUF1837 + Ogr_Delta	WP_047657961 + WP_001749361 + WP_069907151 + WP_000339503 + WP_069907152
NZ_MIXB01000007	AAA_22	WP_069915349
NZ_MIXG01000003	hypothetical + hypothetical	WP_069919203 + WP_141008426
NZ_MIXJ01000196	hypothetical + hypothetical	WP_000868779 + WP_069917532
NZ_MIXN01000015	hypothetical + AAA_31	WP_016245208 + WP_016245209
NZ_ANXR01000049	SIR2_2	WP_001133507
NZ_MIXK01000015	SLATT_5	WP_001352776
NZ_MIXK01000016	hypothetical + DUF87	WP_044707431 + WP_044707430
NZ_MIXL01000014	RVT_1 + SLATT_5	WP_000344414 + WP_001352776
NZ_MIXL01000060	hypothetical + DUF4868 + hypothetical	WP_001205027 + WP_000418440 + WP_000932801
NZ_CP013190	hypothetical	WP_044316862
NZ_CP013483	AAA_22	WP_021570265
NZ_MKIZ01000011	AAA_29	WP_023352766
NZ_MKIZ01000019	hypothetical + hypothetical	WP_000868779 + WP_001269066
NZ_MKJN01000011	hypothetical	WP_139237710
NZ_MPAY01000034	HEPN_Apea	WP_047649655
NZ_ANXY01000066	hypothetical + hypothetical	WP_001335488 + WP_000281857
NZ_MPBF01000032	HEPN_Apea	WP_047649655
NZ_MPDQ01000040	hypothetical + Pkinase/Pkinase_Tyr + Pkinase/Pkinase_Tyr	WP_000493738 + WP_000573562 + WP_089626969
NZ_MPDQ01000050	AAA_29	WP_071666153
NZ_CP018103	ResIII/Helicase_C + hypothetical	WP_000220867 + WP_000611230
NZ_CP018115	ResIII/Helicase_C + hypothetical	WP_000220867 + WP_000611230
NZ_CP018121	ResIII/Helicase_C + hypothetical	WP_000220867 + WP_000611230
NZ_CP018109	ResIII/Helicase_C + hypothetical	WP_000220867 + WP_000611230
NZ_CP018237	ResIII/Helicase_C + hypothetical	WP_000119815 + WP_000186475
NZ_CP018252	ResIII/Helicase_C + hypothetical	WP_000119815 + WP_000186475
NZ_CP018247	DNA_methylase + RE_EcoO109I + HTH_19/HTH_31	WP_000095622 + WP_001453880 + WP_000936844
NZ_ANYJ01000057	hypothetical + hypothetical	WP_001774582 + WP_001774581
NZ_MOEX01000065	RVT_1 + hypothetical	WP_000064054 + WP_000622599
NZ_MOEY01000009	RVT_1 + hypothetical	WP_000064054 + WP_000622599
NZ_MOFC01000050	RVT_1 + hypothetical	WP_000064054 + WP_000622599
NZ_MOFJ01000011	RVT_1 + hypothetical	WP_000064054 + WP_000622599
NZ_MOFK01000034	RVT_1 + hypothetical	WP_000064054 + WP_000622599
NZ_MOFU01000029	hypothetical + RVT_1 + hypothetical	WP_170852087 + WP_072651609 + WP_072651610
NZ_MOFY01000042	RVT_1 + hypothetical	WP_000064054 + WP_000622599
NZ_MOGA01000045	AAA_22	WP_021570265
NZ_MOGA01000005	Ogr_Delta + hypothetical + RVT_1	WP_001185344 + WP_000993028 + WP_000422112
NZ_MOGC01000023	RVT_1 + hypothetical	WP_000064054 + WP_000622599
NZ_GG773691	Ogr_Delta + RVT_1 + hypothetical	WP_001185344 + WP_000422112 + WP_000993028
NZ_ANYZ01000048	ResIII/Helicase_C + hypothetical	WP_000119815 + WP_000186475
NZ_MOGJ01000008	RVT_1 + hypothetical	WP_000064054 + WP_000622599
NZ_MOHB01000014	RVT_1 + hypothetical	WP_000064054 + WP_000622599
NZ_MOHE01000035	RVT_1 + hypothetical	WP_000064054 + WP_000622599
NZ_MOHG01000034	RVT_1 + hypothetical	WP_000064054 + WP_000622599
NZ_MOHH01000032	RVT_1 + hypothetical	WP_000064054 + WP_000622599
NZ_MOHI01000007	RVT_1 + hypothetical	WP_000064054 + WP_000622599
NZ_MOHJ01000009	RVT_1 + hypothetical	WP_000064054 + WP_000622599
NZ_MOHK01000026	RVT_1 + hypothetical	WP_000064054 + WP_000622599
NZ_MOHN01000002	RVT_1 + hypothetical	WP_000064054 + WP_000622599
NZ_MOFR01000002	RVT_1 + hypothetical	WP_000064054 + WP_000622599
NZ_ANYH01000061	Mrr_cat	WP_000113630
NZ_MOFS01000019	RVT_1 + hypothetical	WP_000064054 + WP_000622599
NZ_MOFV01000041	RVT_1 + hypothetical	WP_000064054 + WP_000622599
NZ_MOGZ01000028	RVT_1 + hypothetical	WP_000064054 + WP_000622599
NZ_MOHL01000007	RVT_1 + hypothetical	WP_000064054 + WP_000622599
NZ_MOHM01000031	RVT_1 + hypothetical	WP_000064054 + WP_000622599
NZ_MOHW01000004	DUF262	WP_077250659
NZ_MOHZ01000056	DUF262	WP_077250659
NZ_MOIA01000026	Ogr_Delta + RVT_1 + hypothetical	WP_001185344 + WP_000422112 + WP_000993028
NZ_MOIL01000039	HAD_2/Hydrolase/Pribosyltran/zf-C4_Topoisom + DNA_processg_A	WP_021501220 + WP_001393214
NZ_MOIL01000009	RexA + hypothetical	WP_000775192 + WP_016235352
NZ_ANYS01000057	hypothetical + hypothetical	WP_000868779 + WP_001269066
NZ_MOIM01000002	RVT_1 + hypothetical	WP_000064054 + WP_000622599
NZ_MOIO01000032	Ogr_Delta + RVT_1 + hypothetical	WP_001185344 + WP_000422112 + WP_000993028
NZ_MOIS01000018	SEC-C	WP_053286111
NZ_MOIU01000075	SEC-C	WP_053286111
NZ_MOIZ01000006	Ogr_Delta + hypothetical + RVT_1	WP_001185344 + WP_000993028 + WP_000422112
NZ_MOJC01000032	hypothetical	WP_000622599
NZ_MOJP01000006	Ogr_Delta + hypothetical + RVT_1	WP_001185344 + WP_000993028 + WP_000422112
NZ_MOJT01000042	RVT_1 + hypothetical	WP_000064054 + WP_000622599
NZ_MOKA01000007	hypothetical + Beta_protein + hypothetical	WP_001357997 + WP_073267932 + WP_000931915
NZ_KB731776	AAA_15/AAA_21 + DUF4435	WP_000334847 + WP_000342408
NZ_MOKG01000036	DUF2188 + HNH + AAA_21	WP_032172940 + WP_050427836 + WP_032172939
NZ_MOKK01000009	RVT_1 + hypothetical	WP_000064054 + WP_000622599
NZ_MOKH01000048	AAA_21 + DUF2188 + HNH	WP_032172939 + WP_032172940 + WP_050427836
NZ_MOKT01000018	hypothetical	WP_072662229
NZ_MOLG01000067	AAA_21 + DUF2188 + HNH	WP_032172939 + WP_032172940 + WP_050427836
NZ_MOJA01000030	RVT_1 + hypothetical	WP_000064054 + WP_000622599
NZ_MOJF01000036	Ogr_Delta + hypothetical + RVT_1	WP_001185344 + WP_000993028 + WP_000422112
NZ_MOJU01000093	SIR2_2	WP_073461782
NZ_MOKW01000022	NACHT	WP_001183325
NZ_MOJE01000038	RVT_1 + hypothetical	WP_000064054 + WP_000622599
NZ_CAPK01000194	hypothetical	WP_001702961
NZ_MOKU01000027	RVT_1 + hypothetical	WP_000064054 + WP_000622599
NZ_MOKX01000058	RVT_1 + hypothetical	WP_000064054 + WP_000622599
NZ_MOKY01000033	RVT_1 + hypothetical	WP_000064054 + WP_000622599
NZ_MOLH01000021	SIR2_2	WP_072754510
NZ_MOLE01000003	RVT_1 + hypothetical	WP_000064054 + WP_000622599
NZ_CP010169	Fic	WP_073464939
NZ_CP010170	Fic	WP_073464939
NZ_CP010171	ResIII/Helicase_C	WP_073477109
NZ_CP010176	hypothetical + Pkinase/Pkinase_Tyr/Pkinase_fungal	WP_001547908 + WP_077782923
NZ_CP010122	hypothetical	WP_046123073
NZ_AOEH01000125	hypothetical + HTH_19/HTH_31 + RE_EcoO109I + DNA_methylase	WP_071525797 + WP_000936844 + WP_001453880 + WP_000095622
NZ_CP010122	hypothetical	WP_071839553
NZ_CP010134	AIPR	WP_000022311
NZ_CP010167	Fic	WP_073464939
NZ_CP010167	RVT_1 + hypothetical	WP_000064054 + WP_000622599
NZ_CP010228	HTH_19/HTH_31 + hypothetical + DNA_methylase + RE_EcoO109I	WP_000936844 + WP_115739984 + WP_000095622 + WP_001453880
NZ_CP010178	ResIII/Helicase_C + hypothetical	WP_000119815 + WP_000186475
NZ_CP010186	hypothetical	WP_000094232
NZ_CP010196	hypothetical	WP_000094232
NZ_CP010200	hypothetical + AAA_31/CbiA/Fer4_NifH	WP_087897310 + WP_032254743
NZ_CP010206	hypothetical	WP_000094232
NZ_AOGM01000078	hypothetical + DUF2290 + UvrD_C_2/AAA_19	WP_085974933 + WP_001697486 + WP_001697485
NZ_CP010213	hypothetical	WP_000094232
NZ_CP010231	RVT_1	WP_077898783
NZ_MPGP01000018	ResIII/Helicase_C + hypothetical	WP_000220867 + WP_000611230
NZ_MPGP01000003	hypothetical + hypothetical	WP_021527030 + WP_000095574
NZ_LSGA01000044	HEPN_Apea	WP_001276441
NZ_LSGL01000070	hypothetical	WP_000094232
NZ_LSGM01000194	hypothetical	WP_000094232
NZ_LRLP01000233	AAA_22	WP_021570265
NZ_LRLP01000260	HEPN_Apea	WP_001717712
NZ_LRLY01000221	hypothetical	WP_074478545
NZ_AHAX01000043	hypothetical + hypothetical	WP_071587287 + WP_000486481
NZ_LRLY01000233	AAA_22	WP_000160301
NZ_LRKJ01000154	AAA_15/AAA_21/DUF2813/SMC_N/AAA_23 + UvrD-helicase/UvrD-helicase/UvrD_C/AAA_19/UvrD_C_2	WP_000025482 + WP_000566758
NZ_LRKP01000033	AIPR	WP_074471769
NZ_LRKR01000132	AAA_15/AAA_21/DUF2813/SMC_N/AAA_23 + UvrD-helicase/UvrD-helicase/UvrD_C/AAA_19/UvrD_C_2	WP_000025482 + WP_000566758
NZ_LRKW01000130	AAA_35 + hypothetical	WP_021563882 + WP_071839553
NZ_LRLU01000231	RVT_1 + hypothetical	WP_024228187 + WP_000094232
NZ_LRLZ01000103	hypothetical + hypothetical	WP_001406847 + WP_000742539
NZ_LRMC01000114	AAA_15/AAA_21/DUF2813/SMC_N/AAA_23 + UvrD-helicase/UvrD-helicase/UvrD_C/AAA_19/UvrD_C_2	WP_000025482 + WP_000566758
NZ_LGMA01000127	hypothetical + HEPN_Apea	WP_071607386 + WP_001717712
NZ_LGMA01000161	N6_N4_Mtase + HTH_3/HTH_31/HTH_19/HTH_37 + Endonuc-PvuII	WP_044709384 + WP_044709387 + WP_044709389
NZ_AHAW01000006	RVT_1 + hypothetical	WP_000064054 + WP_000622599
NZ_LGMA01000167	NACHT	WP_001183326
NZ_LGME01000248	hypothetical	WP_135941050
NZ_LGMI01000184	hypothetical	WP_135941050
NZ_LGMW01000123	AAA_15/AAA_21 + DUF4435 + hypothetical	WP_074516988 + WP_001472067 + WP_001472070
NZ_LGNB01000124	hypothetical + hypothetical + hypothetical	WP_057711564 + WP_075034274 + WP_063077330
NZ_LGLY01000096	hypothetical + hypothetical + hypothetical + hypothetical	WP_074511312 + WP_001100521 + WP_032149796 + WP_024191949
NZ_LGMB01000147	HTH_3/HTH_31/HTH_19/HTH_37 + Endonuc-PvuII + N6_N4_Mtase	WP_044709387 + WP_044709389 + WP_044709384
NZ_LGMB01000157	NACHT + Psu	WP_001183326 + WP_074527138
NZ_LGMB01000157	NACHT	WP_001183326
NZ_LGMB01000195	HEPN_Apea	WP_001717712
NZ_KB732296	hypothetical + hypothetical	WP_001520341 + WP_000343805
NZ_LGMC01000061	hypothetical + hypothetical + hypothetical + hypothetical	WP_074511312 + WP_032149796 + WP_024191949 + WP_001100521
NZ_LGMT01000135	ResIII/Helicase_C + hypothetical	WP_000220867 + WP_000611230
NZ_LRKL01000110	HAD_2/HAD_2/Hydrolase_like + hypothetical	WP_000754434 + WP_000998640
NZ_LRKZ01000107	DUF1837 + DEAD/Helicase_C/ResIII	WP_000339503 + WP_000061891
NZ_LRLE01000056	AAA_15/AAA_21/DUF2813/SMC_N/AAA_23 + UvrD-helicase/UvrD-helicase/UvrD_C/AAA_19/UvrD_C_2	WP_000025482 + WP_000566758
NZ_LRLI01000057	AAA_29	WP_023352766
NZ_LRMA01000191	hypothetical + hypothetical + hypothetical	WP_126696858 + WP_001406847 + WP_000742539
NZ_LRMB01000168	hypothetical + hypothetical + hypothetical	WP_001406847 + WP_000742539 + WP_126696858
NZ_LRKD01000200	hypothetical	WP_074523843
NZ_LRKA01000204	hypothetical	WP_074507673
NZ_GG773834	hypothetical + hypothetical	WP_001335488 + WP_000281857
NZ_KB732309	hypothetical + hypothetical + hypothetical + hypothetical	WP_071593688 + WP_032149796 + WP_024194433 + WP_001100521
NZ_LRKC01000059	AAA_15/AAA_21/DUF2813/SMC_N/AAA_23 + UvrD-helicase/UvrD-helicase/UvrD_C/AAA_19/UvrD_C_2	WP_000025482 + WP_000566758
NZ_LRKE01000192	hypothetical	WP_074478545
NZ_LRKE01000200	AAA_22	WP_000160301
NZ_LRKS01000119	AIPR	WP_074471769
NZ_MLFF01000015	SIR2_2	WP_000365012
NZ_MLFF01000004	TIR_2	WP_059327187
NZ_CP018770	AAA_21 + HNH	WP_072648910 + WP_072648911
NZ_CP018770	RexA + hypothetical	WP_000775192 + WP_016235352
NZ_MKGW01000102	hypothetical	WP_032171817
NZ_MKGV01000107	hypothetical	WP_032171817
NZ_KB732413	ResIII/Helicase_C + hypothetical	WP_000119815 + WP_000186475
NZ_BDLI01000007	hypothetical	WP_000503665
NZ_BDLI01000072	ResIII/Helicase_C + hypothetical	WP_000220867 + WP_000611230
NZ_BDLK01000001	DNA_methylase + RE_EcoO109I + HTH_19/HTH_31	WP_000095622 + WP_001453880 + WP_000936844
NZ_BDLL01000017	hypothetical	WP_000503665
NZ_BDLL01000073	ResIII/Helicase_C + hypothetical	WP_000220867 + WP_000611230
NZ_LYNF01000001	hypothetical + hypothetical	WP_001406847 + WP_000742539
NZ_KZ160130	HEPN_Apea	WP_047649655
NZ_KZ160207	DUF262	WP_077697332
NZ_MUAE01000143	HATPase_c_3	WP_089563614
NZ_MUIQ01000026	NACHT	WP_001183325
NZ_KB732497	hypothetical + hypothetical	WP_001335488 + WP_000281857
NZ_MPTX01000002	HTH_19/HTH_31 + DNA_methylase + RE_EcoO109I	WP_000936844 + WP_000095622 + WP_001453880
NZ_MTFT01000034	AAA_22	WP_000160301
NZ_MOYP01000025	hypothetical + Mrr_cat	WP_071590424 + WP_000113630
NZ_MOYW01000022	hypothetical + hypothetical	WP_000868779 + WP_001269066
NZ_MOZL01000041	hypothetical + hypothetical	WP_000868779 + WP_069917532
NZ_MOZJ01000042	DUF262 + hypothetical + hypothetical + AAA_15/AAA_15/AAA_21/DUF3696/AAA_23	WP_032259914 + WP_032259916 + WP_077473317 + WP_032259915
NZ_MOZP01000022	hypothetical + hypothetical	WP_000868779 + WP_001269066
NZ_MOZU01000023	SIR2_2	WP_001133507
NZ_MOZR01000019	AAA_15/AAA_21 + DUF4435	WP_000334847 + WP_000342408
NZ_MPAC01000041	hypothetical + hypothetical	WP_000868779 + WP_069917532
NZ_KB732530	hypothetical + hypothetical	WP_000868779 + WP_001269066
NZ_MOZO01000005	hypothetical + hypothetical	WP_001335488 + WP_000281857
NZ_MOZE01000038	AAA_13 + AAA_13	WP_139349374 + WP_077565164
NZ_MTPL01000080	HEPN_Apea	WP_047649655
NZ_CP019903	DUF262	WP_077697332
NZ_MVLF01000021	ResIII/Helicase_C + hypothetical	WP_000119815 + WP_000186475
NZ_MVNE01000003	hypothetical + hypothetical	WP_071837912 + WP_078331634
NZ_MWIQ01000061	hypothetical + HATPase_c_3	WP_047615349 + WP_089563614
NZ_MWIS01000075	Ogr_Delta + hypothetical + RVT_1	WP_001185344 + WP_000993028 + WP_000422112
NZ_MWVK01000028	dCMP_cyt_deam_1/MafB19-deam + hypothetical	WP_000704989 + WP_000021256
NZ_MWVK01000053	HTH_19/HTH_31 + DNA_methylase + RE_EcoO109I	WP_000936844 + WP_000095622 + WP_001453880
NZ_KB732580	Zn_Tnp_IS1 + hypothetical + hypothetical + Pkinase/Pkinase_Tyr/Pkinase_fungal	WP_001396981 + WP_001547908 + WP_001547909 + WP_077633923
NZ_MWVL01000026	DNA_methylase + RE_EcoO109I + HTH_19/HTH_31	WP_000095622 + WP_001453880 + WP_000936844
NZ_MWVL01000027	dCMP_cyt_deam_1/MafB19-deam + hypothetical	WP_000704989 + WP_000021256
NZ_MWVM01000025	DNA_methylase + RE_EcoO109I + HTH_19/HTH_31	WP_000095622 + WP_001453880 + WP_000936844
NZ_MDGB01000013	Peptidase_S6/Autotransporter + Ogr_Delta + RVT_1 + RVT_1 + Arm-DNA-bind_3 + MarR/MarR_2	WP_021531964 + WP_001185342 + WP_052932894 + WP_079400170 + WP_000772639 + WP_001298126
NZ_MDSF01000011	hypothetical + hypothetical	WP_021527030 + WP_000095574
NZ_CP019944	hypothetical + hypothetical + hypothetical + hypothetical	WP_001553315 + WP_000534626 + WP_000628292 + WP_080029995
NZ_JZXE01000004	RVT_1 + hypothetical	WP_080815166 + WP_000094232
NZ_CP017220		pseudogene
NZ_NCRV01000002	hypothetical	WP_074507673
NZ_NCSA01000002	RVT_1 + SLATT_5	WP_000344414 + WP_001352776
NZ_KB732636	hypothetical + hypothetical + hypothetical	WP_001553315 + WP_001553312 + WP_000534626
NZ_NCRY01000002	RVT_1 + SLATT_5	WP_000344414 + WP_001352776
NZ_NCSH01000001	hypothetical + DUF4435 + AAA_15/AAA_21	WP_083582826 + WP_001696664 + WP_001696665
NZ_NCSI01000002	RVT_1 + SLATT_5	WP_000344414 + WP_001352776
NZ_NADY01000023	Mrr_cat	WP_023239785
NZ_NADZ01000022	Mrr_cat	WP_023239785
NZ_NAEA01000021	Mrr_cat	WP_023239785
NZ_NAFZ01000044	hypothetical + AAA_31	WP_016245208 + WP_016245209
NZ_NAFZ01000026	SIR2_2	WP_001133507
NZ_NCVZ01000004	AAA_15/AAA_21/DUF2813/SMC_N/AAA_23 + UvrD-helicase/UvrD-helicase/UvrD_C/AAA_19/UvrD_C_2	WP_032221356 + WP_024243190
NZ_CP020835	TIR_2	WP_085381489
NZ_KB732854	SEC-C	WP_024196430
NZ_ARWT01000020	ResIII/Helicase_C + hypothetical	WP_000119815 + WP_000186475
NZ_MVIN01000088	Mrr_cat	WP_085445229
NZ_ADII01000002	hypothetical + hypothetical	WP_021527030 + WP_000095574
NZ_ADIQ01000011	HAD_2/HAD_2/Hydrolase_like + hypothetical	WP_085455602 + WP_000998640
NZ_ADIR01000025	hypothetical + hypothetical	WP_021527030 + WP_000095574
NZ_ADIU01000015	SEC-C	WP_053286111
NZ_ADIU01000025	hypothetical + HATPase_c + hypothetical	WP_001572526 + WP_001572525 + WP_001572527
NZ_ADJE01000025	HATPase_c_3	WP_021536577
NZ_ADKC01000007	SIR2_2	WP_001399512
NZ_ADKD01000017	hypothetical	WP_000258270
NZ_KB732931	hypothetical + hypothetical + hypothetical + hypothetical	WP_071593688 + WP_032149796 + WP_024191949 + WP_001100521
NZ_ADIW01000039	hypothetical + hypothetical + Beta_protein	WP_000931915 + WP_001357997 + WP_001357996
NZ_ADJV01000003	hypothetical + hypothetical + Beta_protein	WP_000931915 + WP_001357997 + WP_001357996
NZ_ADJX01000008	hypothetical + hypothetical	WP_000868779 + WP_001269066
NZ_CP017980	hypothetical	WP_023140189
NZ_CP017980	hypothetical + hypothetical + DUF4868	WP_001205027 + WP_000932801 + WP_000418440
NZ_CP017980	HAD_2/Hydrolase/Pribosyltran/zf-C4_Topoisom + DNA_processg_A	WP_021501220 + WP_001393214
NZ_NEMG01000011	SEC-C	WP_001172359
NZ_NEMP01000019	hypothetical + DUF4868 + hypothetical	WP_001205027 + WP_000418440 + WP_000932801
NZ_NEMV01000043	HEPN_Apea	WP_001276441
NZ_NEOK01000010	AAA_13	WP_086258983
NZ_KB732923	hypothetical + Mrr_cat	WP_071590453 + WP_000113630
NZ_NEOK01000054	HEPN_Apea	WP_001276440
NZ_NEMM01000008	RVT_1 + SLATT_5	WP_000344414 + WP_001352776
NZ_NENI01000020	ResIII/Helicase_C + hypothetical	WP_000220867 + WP_000611230
NZ_NENO01000059	AAA_15/AAA_21 + hypothetical	WP_169301948 + WP_021557102
NZ_NENP01000005	DNA_methylase + RE_EcoO109I + HTH_19/HTH_31	WP_000095622 + WP_001453880 + WP_000936844
NZ_NENT01000032	hypothetical + hypothetical + Beta_protein	WP_000931915 + WP_001357997 + WP_001357996
NZ_NEOM01000038	AAA_15/AAA_21 + hypothetical	WP_169301948 + WP_021557102
NZ_NEOA01000005	RVT_1 + SLATT_5	WP_000344414 + WP_001352776
NZ_NBVY01000011	DUF262	WP_077697332
NZ_NGRX01000001	hypothetical + hypothetical + Beta_protein	WP_000931915 + WP_001357997 + WP_001357996
NZ_KB732947		pseudogene
NZ_NGSK01000002		pseudogene
NZ_NGRZ01000001	DUF1837 + DEAD/Helicase_C/ResIII	WP_000339503 + WP_086557843
NZ_MUGA01000015	hypothetical + DUF262	WP_071790076 + WP_077697332
NZ_MUWZ01000009	ResIII/Helicase_C + hypothetical	WP_000119815 + WP_000186475
NZ_MUKG01000003	hypothetical	WP_086676113
NZ_MUJF01000020	SIR2_2	WP_000365012
NZ_MUJF01000022	TIR_2	WP_059327187
NZ_MUJG01000015	SIR2_2	WP_000365012
NZ_MUJG01000005	TIR_2	WP_059327187
NZ_MUKJ01000015	SIR2_2	WP_000365012
NZ_GG774232	AAA_22	WP_000360276
NZ_KB732947	hypothetical + hypothetical	WP_071837912 + WP_001572310
NZ_MUKJ01000005	TIR_2	WP_059327187
NZ_BDSB01000090	hypothetical + hypothetical + Beta_protein	WP_000931915 + WP_001357997 + WP_001357996
NZ_NHZK01000002	DUF1837	WP_141032291
NZ_CP018323	AAA_15/AAA_21/DUF2813/SMC_N/AAA_23 + UvrD-helicase/UvrD-helicase/UvrD_C/AAA_19/UvrD_C_2	WP_053286431 + WP_053286430
NZ_CP018323	UvrD_C_2/AAA_19 + DUF2290	WP_001697485 + WP_001697486
NZ_CP018323	RVT_1 + hypothetical	WP_000064054 + WP_000622599
NZ_NFQY01000001	HTH_19/HTH_31 + hypothetical + DNA_methylase + RE_EcoO109I	WP_000936844 + WP_071525797 + WP_000095622 + WP_001453880
NZ_NFQZ01000001	HTH_19/HTH_31 + DNA_methylase + RE_EcoO109I	WP_000936844 + WP_000095622 + WP_001453880
NZ_NFQW01000001	HTH_19/HTH_31 + hypothetical + DNA_methylase + RE_EcoO109I	WP_000936844 + WP_071525797 + WP_000095622 + WP_001453880
NZ_NFRT01000006	hypothetical + HTH_19/HTH_31 + RE_EcoO109I + DNA_methylase	WP_071525797 + WP_000936844 + WP_087499230 + WP_087499229
NZ_KB733421	hypothetical + HATPase_c + hypothetical	WP_001572526 + WP_001572525 + WP_001572527
NZ_NFRU01000001	HTH_19/HTH_31 + hypothetical + DNA_methylase + RE_EcoO109I	WP_000936844 + WP_071525797 + WP_000095622 + WP_001453880
NZ_NFRV01000001	HTH_19/HTH_31 + hypothetical + DNA_methylase + RE_EcoO109I	WP_000936844 + WP_071525797 + WP_087499229 + WP_087499230
NZ_NFRX01000001	HTH_19/HTH_31 + hypothetical + DNA_methylase + RE_EcoO109I	WP_000936844 + WP_071525797 + WP_087499229 + WP_087499230
NZ_NFRY01000001	HTH_19/HTH_31 + DNA_methylase + RE_EcoO109I	WP_000936844 + WP_087499229 + WP_087499230
NZ_NFQV01000001	HTH_19/HTH_31 + DNA_methylase + RE_EcoO109I	WP_000936844 + WP_000095622 + WP_001453880
NZ_NFQX01000001	HTH_19/HTH_31 + hypothetical + DNA_methylase + RE_EcoO109I	WP_000936844 + WP_071525797 + WP_000095622 + WP_001453880
NZ_NGVE01000012	hypothetical	WP_158664660
NZ_NGVH01000023	Ogr_Delta + hypothetical + RVT_1	WP_001185344 + WP_000993028 + WP_000422112
NZ_NGVJ01000021	RVT_1 + hypothetical	WP_000064054 + WP_000622599
NZ_NGVC01000018	Ogr_Delta + hypothetical + RVT_1	WP_001185344 + WP_000993028 + WP_000422112
NZ_KB732934	hypothetical	WP_001711053
NZ_CP032892	RVT_1 + hypothetical	WP_000064054 + WP_000622599
NZ_NIDQ01000117	SIR2_2	WP_001133507
NZ_NIDO01000049	SIR2_2	WP_001133507
NZ_NIDP01000084	SIR2_2	WP_001133507
NZ_NIEB01000078	hypothetical + hypothetical	WP_001335488 + WP_000281857
NZ_NIEC01000073	hypothetical + hypothetical	WP_001335488 + WP_000281857
NZ_NIED01000048	hypothetical + hypothetical	WP_001335488 + WP_000281857
NZ_NIEK01000038	hypothetical + hypothetical	WP_140394033 + WP_072013206
NZ_NIEO01000100	hypothetical + hypothetical	WP_001335488 + WP_000281857
NZ_NIEP01000066	hypothetical + hypothetical	WP_001335488 + WP_000281857
NZ_KB732962	SIR2_2	WP_001133507
NZ_NIER01000041	UvrD_C_2/AAA_19 + DUF2290	WP_001697485 + WP_001697486
NZ_NIES01000030	hypothetical + DUF2290 + UvrD_C_2/AAA_19	WP_087602887 + WP_001697486 + WP_001697485
NZ_NIET01000589	UvrD_C_2/AAA_19 + hypothetical + DUF2290	WP_001697485 + WP_087602887 + WP_001697486
NZ_NIEX01000327	hypothetical + hypothetical	WP_021527030 + WP_000095574
NZ_NEKF02000101	ResIII/Helicase_C + hypothetical	WP_000220867 + WP_000611230
NZ_NEKE01000098	ResIII/Helicase_C + hypothetical	WP_000220867 + WP_000611230
NZ_NEKG01000006	dCMP_cyt_deam_1/MafB19-deam	WP_044686932
NZ_NEKH01000003	RVT_1 + hypothetical	WP_000064054 + WP_000622599
NZ_NEKL01000109	ResIII/Helicase_C + hypothetical	WP_000220867 + WP_000611230
NZ_NEKN01000021	ResIII/Helicase_C + hypothetical	WP_000220867 + WP_000611230
NZ_KB732987	hypothetical + hypothetical	WP_001335488 + WP_000281857
NZ_NEKO01000017	hypothetical + hypothetical	WP_071837912 + WP_032291790
NZ_NEKP01000104	ResIII/Helicase_C + hypothetical	WP_044809691 + WP_087634667
NZ_NEKS01000017	hypothetical	WP_032291790
NZ_NEKQ01000002	hypothetical	WP_032291790
NZ_NEKR01000016	hypothetical	WP_032291790
NZ_JZBK01000018	HTH_19/HTH_31 + hypothetical + DNA_methylase + RE_EcoO109I	WP_000936844 + WP_071525797 + WP_000095622 + WP_001453880
NZ_JZBL01000094	HTH_19/HTH_31 + hypothetical + DNA_methylase + RE_EcoO109I	WP_000936844 + WP_071525797 + WP_000095622 + WP_001453880
NZ_JZBJ01000005	HTH_19/HTH_31 + hypothetical + DNA_methylase + RE_EcoO109I	WP_000936844 + WP_071525797 + WP_000095622 + WP_001453880
NZ_JZBP01000057	hypothetical + HTH_19/HTH_31 + RE_EcoO109I + DNA_methylase	WP_071525797 + WP_000936844 + WP_001453880 + WP_000095622
NZ_JZGB01000031	hypothetical + HTH_19/HTH_31 + RE_EcoO109I + DNA_methylase	WP_071525797 + WP_000936844 + WP_001453880 + WP_000095622
NZ_KB733426	DUF4297	WP_001583069
NZ_JZGC01000012	HTH_19/HTH_31 + DNA_methylase + RE_EcoO109I	WP_000936844 + WP_000095622 + WP_001453880
NZ_JZGD01000109	HTH_19/HTH_31 + hypothetical + DNA_methylase + RE_EcoO109I	WP_000936844 + WP_071525797 + WP_000095622 + WP_001453880
NZ_JZGH01000001	DNA_methylase + RE_EcoO109I + HTH_19/HTH_31	WP_000095622 + WP_001453880 + WP_000936844
NZ_JZGN01000007	HTH_19/HTH_31 + hypothetical + DNA_methylase + RE_EcoO109I	WP_000936844 + WP_071525797 + WP_000095622 + WP_001453880
NZ_JZGE01000031	DNA_methylase + RE_EcoO109I + HTH_19/HTH_31	WP_000095622 + WP_001453880 + WP_000936844
NZ_JZGF01000012	hypothetical + HTH_19/HTH_31 + RE_EcoO109I + DNA_methylase	WP_071525797 + WP_000936844 + WP_001453880 + WP_000095622
NZ_JZGG01000037	DNA_methylase + RE_EcoO109I + HTH_19/HTH_31	WP_000095622 + WP_001453880 + WP_000936844
NZ_JZGI01000019	hypothetical + HTH_19/HTH_31 + RE_EcoO109I + DNA_methylase	WP_071525797 + WP_000936844 + WP_001453880 + WP_000095622
NZ_JZGJ01000003	hypothetical + HTH_19/HTH_31 + RE_EcoO109I + DNA_methylase	WP_071525797 + WP_000936844 + WP_001453880 + WP_000095622
NZ_JZGK01000010	hypothetical + HTH_19/HTH_31 + RE_EcoO109I + DNA_methylase	WP_071525797 + WP_000936844 + WP_001453880 + WP_000095622
NZ_KB733109	hypothetical	WP_001592520
NZ_JZGR01000001	DNA_methylase + RE_EcoO109I + HTH_19/HTH_31	WP_000095622 + WP_001453880 + WP_000936844
NZ_JZGS01000036	HTH_19/HTH_31 + hypothetical + DNA_methylase + RE_EcoO109I	WP_000936844 + WP_071525797 + WP_000095622 + WP_001453880
NZ_JZGT01000056	DNA_methylase + RE_EcoO109I + HTH_19/HTH_31	WP_000095622 + WP_001453880 + WP_000936844
NZ_JZGQ01000012	DNA_methylase + RE_EcoO109I + HTH_19/HTH_31	WP_000095622 + WP_001453880 + WP_000936844
NZ_CP021691	hypothetical + hypothetical	WP_052249889 + WP_039023248
NZ_NDEG01000081	Ogr_Delta + hypothetical + RVT_1	WP_001185344 + WP_000993028 + WP_000422112
NZ_MWUH01000088	Ogr_Delta + hypothetical + RVT_1	WP_001185344 + WP_000993028 + WP_000422112
NZ_LYCY01001011	hypothetical + hypothetical	WP_032291790 + WP_071837912
NZ_LYCY01001140	hypothetical + hypothetical + hypothetical + hypothetical	WP_001553315 + WP_000628292 + WP_087889773 + WP_000534626
NZ_LYDA01000272	hypothetical + Beta_protein + hypothetical	WP_001357997 + WP_001357996 + WP_000931915
NZ_KB733083	GAF_2 + hypothetical	WP_001593795 + WP_001593797
NZ_LYBA01000340	hypothetical + hypothetical + hypothetical	WP_001406847 + WP_000742539 + WP_130085687
NZ_LYAZ01000044	AAA_22 + hypothetical	WP_087901212 + WP_133301352
NZ_LYAZ01000330	hypothetical + hypothetical	WP_125110778 + WP_087901363
NZ_LYAV01000290	hypothetical + AAA_31/CbiA/Fer4_NifH	WP_087897310 + WP_032254743
NZ_LYAQ01000078	SIR2_2 + DUF87 + hypothetical	WP_087888165 + WP_087888160 + WP_087888159
NZ_LYAO01000161	hypothetical + TIR_2/DUF3298 + hypothetical	WP_087898491 + WP_087898490 + WP_114483509
NZ_LYAP01000060	SIR2_2 + hypothetical + DUF87	WP_087888165 + WP_087888159 + WP_087888160
NZ_LYAM01000177	RVT_1 + hypothetical	WP_087934729 + WP_000094232
NZ_LYAB01000516	hypothetical + hypothetical	WP_001572310 + WP_071837912
NZ_KB733085	hypothetical	WP_001357997
NZ_LYCH01000285	ResIII/Helicase_C	WP_021513175
NZ_LYCF01000165	hypothetical + hypothetical	WP_001406847 + WP_000742539
NZ_LYBZ01000066	AAA_15/AAA_21/DUF2813/SMC_N/AAA_23 + UvrD-helicase/UvrD-helicase/UvrD_C/AAA_19/UvrD_C_2	WP_061361083 + WP_046072792
NZ_CP021736	hypothetical + hypothetical	WP_052249889 + WP_039023248
NZ_NHPS01000015	DUF1837 + DEAD/Helicase_C/ResIII	WP_000339503 + WP_000061891
NZ_NHPY01000004	AAA_15/AAA_21/DUF2813/SMC_N/AAA_23 + UvrD-helicase/UvrD-helicase/UvrD_C/AAA_19/UvrD_C_2	WP_021546002 + WP_024236189
NZ_NHQC01000009	ResIII/Helicase_C + hypothetical	WP_000119815 + WP_000186475
NZ_NHQE01000022	hypothetical + DUF4868 + hypothetical	WP_001205027 + WP_000418440 + WP_000932801
NZ_NHQE01000025	hypothetical + hypothetical	WP_086118567 + WP_023140189
NZ_NHQA01000009	ResIII/Helicase_C + hypothetical	WP_000119815 + WP_000186475
NZ_KB733103	ResIII/Helicase_C + hypothetical	WP_000119815 + WP_000186475
NZ_NHQD01000016	DUF1837 + DEAD/Helicase_C/ResIII	WP_000339503 + WP_000061891
NZ_NHQI01000016	DUF1837 + DEAD/Helicase_C/ResIII	WP_000339503 + WP_000061891
NZ_NHQJ01000029	DUF1837 + DEAD/Helicase_C/ResIII	WP_000339503 + WP_000061891
NZ_NHWC01000001	DNA_methylase + RE_EcoO109I + HTH_19/HTH_31	WP_000095622 + WP_001453880 + WP_000936844
NZ_NHWE01000001	DNA_methylase + RE_EcoO109I + HTH_19/HTH_31	WP_000095622 + WP_001453880 + WP_000936844
NZ_NHWD01000001	DNA_methylase + RE_EcoO109I + HTH_19/HTH_31	WP_000095622 + WP_001453880 + WP_000936844
NZ_NHWM01000001	DNA_methylase + RE_EcoO109I + HTH_19/HTH_31	WP_000095622 + WP_001453880 + WP_000936844
NZ_NHWO01000001	DNA_methylase + RE_EcoO109I + HTH_19/HTH_31	WP_000095622 + WP_001453880 + WP_000936844
NZ_NHWR01000001	DNA_methylase + RE_EcoO109I + HTH_19/HTH_31	WP_000095622 + WP_001453880 + WP_000936844
NZ_NHWH01000001	DNA_methylase + RE_EcoO109I + HTH_19/HTH_31	WP_000095622 + WP_001453880 + WP_000936844
NZ_GG774366	hypothetical + hypothetical	WP_001335488 + WP_000281857
NZ_KB733118	SIR2_2	WP_001133507
NZ_NHWK01000001	DNA_methylase + RE_EcoO109I + HTH_19/HTH_31	WP_000095622 + WP_001453880 + WP_000936844
NZ_NHWL01000001	DNA_methylase + RE_EcoO109I + HTH_19/HTH_31	WP_000095622 + WP_001453880 + WP_000936844
NZ_NHWQ01000001	DNA_methylase + RE_EcoO109I + HTH_19/HTH_31	WP_000095622 + WP_001453880 + WP_000936844
NZ_NHWN01000001	DNA_methylase + RE_EcoO109I + HTH_19/HTH_31	WP_000095622 + WP_001453880 + WP_000936844
NZ_NHWP01000001	DNA_methylase + RE_EcoO109I + HTH_19/HTH_31	WP_000095622 + WP_001453880 + WP_000936844
NZ_KZ209758	AIPR	WP_000022311
NZ_MVOT01000030	RVT_1 + hypothetical	WP_000064054 + WP_000622599
NZ_MVOW01000036	hypothetical + hypothetical + hypothetical	WP_047078685 + WP_032675984 + WP_071681702
NZ_MVOU01000035	hypothetical + hypothetical + hypothetical	WP_047078685 + WP_032675984 + WP_071681702
NZ_MVOV01000036	hypothetical + hypothetical	WP_047078685 + WP_032675984
NZ_KB733141	RVT_1	WP_001606454
NZ_NIZE01000049	HEPN_Apea	WP_047649655
NZ_BDRV01000008	HAD_2/Hydrolase/Pribosyltran/zf-C4_Topoisom + DNA_processg_A	WP_088545517 + WP_001393214
NZ_BDOU01000005	hypothetical + hypothetical + hypothetical	WP_001100521 + WP_088568607 + WP_004988567
NZ_BDPH01000002	AAA_15/AAA_21/DUF2813/SMC_N/AAA_23 + UvrD-helicase/UvrD-helicase/UvrD_C/AAA_19/UvrD_C_2	WP_061361083 + WP_046072792
NZ_BDPH01000009	dCMP_cyt_deam_1/MafB19-deam	WP_044686932
NZ_BDPJ01000025	DUF4297 + hypothetical	WP_001583069 + WP_021565521
NZ_BDPJ01000026	ResIII/Helicase_C + hypothetical	WP_000220867 + WP_000611230
NZ_BDPP01000004	HTH_3/HTH_31/HTH_19/HTH_37 + Endonuc-PvuII + N6_N4_Mtase	WP_044709387 + WP_044709389 + WP_044709384
NZ_BDPP01000024	HEPN_Apea	WP_001717712
NZ_BDPP01000044	NACHT	WP_001183326
NZ_KB733144	RVT_1 + hypothetical	WP_000628823 + WP_001607969
NZ_BDPZ01000008	UvrD_C_2/AAA_19 + DUF2290	WP_001697485 + WP_050939343
NZ_BDRE01000017	DUF4297 + hypothetical	WP_001583069 + WP_021565521
NZ_BDRE01000027	ResIII/Helicase_C + hypothetical	WP_000220867 + WP_000611230
NZ_BDRI01000047	hypothetical	WP_088551761
NZ_BDPB01000007	HAD_2/HAD_2/Hydrolase_like + hypothetical	WP_000754434 + WP_000998640
NZ_CP022050	ResIII/Helicase_C + hypothetical	WP_000119815 + WP_000186475
NZ_NHTF01000014	hypothetical + Mrr_cat	WP_071590453 + WP_000113630
NZ_NHZH01000020	hypothetical + Beta_protein + Peptidase_M78 + hypothetical + hypothetical	WP_088748002 + WP_032098637 + WP_088748000 + WP_140158689 + WP_088748004
NZ_NHZH01000028	hypothetical + hypothetical	WP_023140189 + WP_023140188
NZ_NIPT01000020	ResIII/Helicase_C + hypothetical	WP_000119815 + WP_000186475
NZ_KB733172	GAF_2 + hypothetical	WP_001593795 + WP_001593797
NZ_MKFK01000213	RVT_1 + hypothetical	WP_000064054 + WP_000622599
NZ_MKFM01000047	TIR_2	WP_089075097
NZ_MKIL01000042	RVT_1 + SLATT_5	WP_000344414 + WP_001352776
NZ_NIIS01000066	TIR_2	WP_059327187
NZ_NIRU01000014	RVT_1 + hypothetical	WP_000064054 + WP_000622599
NZ_NIRW01000021	hypothetical + Mrr_cat	WP_071590424 + WP_000113630
NZ_NISB01000010	SIR2_2	WP_000365012
NZ_NIRZ01000023	AAA_22	WP_021570265
NZ_NIRV01000021	hypothetical + Mrr_cat	WP_071590424 + WP_000113630
NZ_KB733172	hypothetical	WP_001357997
NZ_JSXK01000114	SIR2_2	WP_089602212
NZ_NLFW01000001	hypothetical + hypothetical	WP_001024429 + WP_000343805
NZ_NLHE01000010	RexA + hypothetical	WP_000775192 + WP_000957222
NZ_NLGB01000012	hypothetical + hypothetical	WP_000742539 + WP_001406847
NZ_NLHD01000009	RexA + hypothetical	WP_000775192 + WP_000957222
NZ_NLGF01000024	SEC-C	WP_089541593
NZ_NLGS01000001	RexA + hypothetical	WP_000775192 + WP_000957222
NZ_NLHS01000350	RVT_1 + hypothetical	WP_000064054 + WP_000622599
NZ_NLGX01000012	hypothetical + Beta_protein + hypothetical	WP_064485184 + WP_001357996 + WP_000931915
NZ_NLHA01000023	ResIII/Helicase_C + hypothetical	WP_000220867 + WP_000611230
NZ_KB733179	SIR2_2 + rve + IstB_IS21/IstB_IS21_ATP	WP_001133507 + WP_001298859 + WP_001016257
NZ_NLHA01000032	hypothetical	WP_023140189
NZ_NLHA01000040	RexA + hypothetical	WP_000775192 + WP_016235352
NZ_NLHJ01000043	AAA_15/AAA_21 + DUF4435	WP_001696665 + WP_001696664
NZ_NLHL01000004	ResIII/Helicase_C + hypothetical	WP_000220867 + WP_000611230
NZ_NLID01000024	Pentapeptide_3/Pentapeptide_4 + hypothetical	WP_052908771 + WP_033802716
NZ_NLID01000026	AAA_21 + HNH	WP_089537199 + WP_072648911
NZ_NLID01000053	hypothetical + hypothetical	WP_000868779 + WP_001269066
NZ_NLHM01000031	hypothetical + hypothetical + hypothetical + hypothetical	WP_000365953 + WP_000414193 + WP_000587908 + WP_000592542
NZ_NLHN01000003	hypothetical	WP_042346724
NZ_NLHO01000005	hypothetical	WP_021572920
NZ_KB733185	hypothetical + HATPase_c + hypothetical	WP_001572526 + WP_001572525 + WP_001572527
NZ_NLHU01000073	AIPR	WP_000022311
NZ_NLHV01000046	NACHT	WP_001183325
NZ_NLIC01000023	Pentapeptide_3/Pentapeptide_4 + hypothetical	WP_052908771 + WP_033802716
NZ_NLIC01000027	AAA_21 + HNH	WP_089537199 + WP_072648911
NZ_NLIC01000052	hypothetical + hypothetical	WP_000868779 + WP_001269066
NZ_NLHX01000009	hypothetical	WP_089643602
NZ_NLIB01000026	Pentapeptide_3/Pentapeptide_4 + hypothetical	WP_052908771 + WP_033802716
NZ_NLIB01000028	AAA_21 + HNH	WP_089537199 + WP_072648911
NZ_NLIB01000054	hypothetical + hypothetical	WP_000868779 + WP_001269066
NZ_NLIR01000021	AAA_21 + DUF2188 + HNH	WP_032172939 + WP_032172940 + WP_050427836
NZ_KB733201	AAA_13	WP_106371839
NZ_NLIK01000024	hypothetical + hypothetical	WP_000543069 + WP_000095574
NZ_NLIK01000028	ResIII/Helicase_C + hypothetical	WP_000119815 + WP_000186475
NZ_NLIL01000023	hypothetical + hypothetical	WP_000543069 + WP_000095574
NZ_NLIL01000025	ResIII/Helicase_C + hypothetical	WP_000119815 + WP_000186475
NZ_NLIT01000004	hypothetical + hypothetical + Beta_protein	WP_000931915 + WP_001357997 + WP_001357996
NZ_NLIW01000020	HATPase_c_3	WP_089563614
NZ_NLJC01000008	Pentapeptide_3/Pentapeptide_4 + hypothetical	WP_033802715 + WP_040088954
NZ_NLIY01000007	dCMP_cyt_deam_1/MafB19-deam + hypothetical	WP_044686932 + WP_000021256
NZ_NLJA01000024	GAF_2 + hypothetical	WP_001593795 + WP_001593797
NZ_NLJA01000098	hypothetical	WP_047657979
NZ_AQCY01000111	hypothetical + DUF4435 + AAA_15/AAA_21	WP_071606880 + WP_001696664 + WP_001696665
NZ_NLJR01000085	RVT_1 + SLATT_5	WP_000344414 + WP_001352776
NZ_NLJT01000003	hypothetical + hypothetical	WP_157902061 + WP_089551099
NZ_NLJG01000002	NACHT	WP_001183326
NZ_NLJQ01000053	hypothetical	WP_089585310
NZ_NLJJ01000059	hypothetical	WP_047657979
NZ_NLOB01000008	hypothetical	WP_032291790
NZ_NLJK01000027	GAF_2 + hypothetical	WP_001593795 + WP_001593797
NZ_NLJK01000054	hypothetical	WP_047657979
NZ_NLJM01000032	AAA_13	WP_089515975
NZ_AQCW01000148	hypothetical + hypothetical	WP_001335488 + WP_000281857
NZ_NLKR01000011	Pentapeptide_3/Pentapeptide_4 + hypothetical	WP_033802715 + WP_063109223
NZ_NLKD01000005	NB-ARC	WP_122987424
NZ_NLKS01000022	HAD_2/Hydrolase/Pribosyltran/zf-C4_Topoisom + DNA_processg_A	WP_021501220 + WP_001393214
NZ_NLKH01000012	AAA_13	WP_001615855
NZ_NLKH01000031	hypothetical	WP_089620504
NZ_NLKK01000026	DUF4747 + hypothetical	WP_023196287 + WP_089520072
NZ_NLKK01000005	RexA + hypothetical	WP_000775192 + WP_000957222
NZ_NLLD01000011	hypothetical + hypothetical + DUF4868	WP_001205027 + WP_000932801 + WP_000418440
NZ_NLKM01000006	AAA_22	WP_000360276
NZ_NLLC01000025	hypothetical	WP_000957221
NZ_AQCV01000082	hypothetical + hypothetical	WP_001335488 + WP_000281857
NZ_NLKW01000045	UvrD_C_2/AAA_19 + DUF2290	WP_001697485 + WP_001697486
NZ_NLLB01000026	hypothetical	WP_000957221
NZ_NLLF01000010	hypothetical + hypothetical + DUF4868	WP_001205027 + WP_000932801 + WP_000418440
NZ_NLKX01000004	AAA_15/AAA_21 + hypothetical	WP_021557103 + WP_021557102
NZ_NLKZ01000001	AAA_15/AAA_21 + hypothetical	WP_021557103 + WP_021557102
NZ_NLLA01000005	AAA_15/AAA_21 + hypothetical	WP_021557103 + WP_021557102
NZ_NLMD01000030	Pentapeptide_3/Pentapeptide_4 + hypothetical	WP_033802715 + WP_040088954
NZ_NLMD01000031	RVT_1 + hypothetical	WP_000064054 + WP_000622599
NZ_NLMD01000031	hypothetical + RVT_1	WP_000622599 + WP_000064054
NZ_NLMG01000066	AAA_15/AAA_21/DUF2813/SMC_N/AAA_23 + UvrD-helicase/UvrD-helicase/UvrD_C/AAA_19/UvrD_C_2	WP_001356949 + WP_001356948
NZ_AQCT01000133	hypothetical + hypothetical	WP_001335488 + WP_000281857
NZ_NLLU01000007	Pentapeptide_3/Pentapeptide_4 + hypothetical	WP_033802715 + WP_063109223
NZ_NLLW01000018	UvrD_C_2/AAA_19 + DUF2290	WP_001697485 + WP_001697486
NZ_NLMT01000004	hypothetical	WP_000957221
NZ_NLMH01000008	hypothetical + hypothetical	WP_001719361 + WP_001719360
NZ_NLND01000037	AAA_15/AAA_21/DUF2813/SMC_N/AAA_23 + UvrD-helicase/UvrD-helicase/UvrD_C/AAA_19/UvrD_C_2	WP_089568236 + WP_089568235
NZ_NLMM01000007	AAA_22	WP_021570265
NZ_NLMU01000005	hypothetical + RVT_1	WP_000970452 + WP_021558548
NZ_NLMN01000036	AAA_29	WP_023352766
NZ_NLNE01000048	ResIII/Helicase_C	WP_021513175
NZ_NLNF01000007	HEPN_Apea	WP_001710916
NZ_AQCS01000120	hypothetical + hypothetical	WP_001690194 + WP_000281857
NZ_NLNI01000017	Mrr_cat	WP_000113630
NZ_NLNL01000006	AAA_29	WP_023352766
NZ_NLNV01000030	hypothetical + hypothetical + Beta_protein	WP_000931915 + WP_089639599 + WP_001357996
NZ_NLPD01000013	hypothetical + hypothetical + Beta_protein	WP_000931915 + WP_001357997 + WP_001357996
NZ_NLRC01000029	hypothetical + hypothetical + hypothetical + hypothetical	WP_000365953 + WP_000587908 + WP_000592542 + WP_000414193
NZ_NLPF01000009	hypothetical + hypothetical	WP_089689267 + WP_032675984
NZ_NLOT01000008	AAA_29	WP_023352766
NZ_NLOV01000039	DUF1837 + DEAD/Helicase_C/ResIII	WP_069914787 + WP_069914788
NZ_NLOX01000014	hypothetical + Beta_protein + hypothetical	WP_001357997 + WP_001357996 + WP_000931915
NZ_NLRA01000008	hypothetical + hypothetical	WP_001335488 + WP_000281857
NZ_AQCR01000134	hypothetical + hypothetical	WP_001335488 + WP_000281857
NZ_NLPT01000038	hypothetical + hypothetical + hypothetical + hypothetical	WP_001553315 + WP_021522836 + WP_021522835 + WP_000534626
NZ_NLRY01000003	hypothetical + hypothetical	WP_001719361 + WP_001719360
NZ_NLQM01000023	AAA_15/AAA_21 + hypothetical	WP_157905511 + WP_021557102
NZ_NLQO01000022	RVT_1 + hypothetical	WP_000064054 + WP_000622599
NZ_NLRP01000003	AAA_15/AAA_21/DUF2813/SMC_N/AAA_23 + UvrD-helicase/UvrD-helicase/UvrD_C/AAA_19/UvrD_C_2	WP_021546002 + WP_024236189
NZ_NLQL01000021	AAA_15/AAA_21 + hypothetical	WP_021557103 + WP_021557102
NZ_NLRZ01000024	DUF262	WP_077697332
NZ_NLRD01000009	Pentapeptide_3/Pentapeptide_4 + hypothetical	WP_033802715 + WP_063109223
NZ_NLRO01000001	hypothetical + Pkinase/Pkinase_Tyr + Pkinase/Pkinase_Tyr	WP_000493738 + WP_000573562 + WP_001022019
NZ_NLRN01000010	hypothetical + hypothetical + hypothetical + hypothetical	WP_001553315 + WP_000534626 + WP_000628292 + WP_089579518
NZ_AQCQ01000078	hypothetical + hypothetical	WP_001335488 + WP_000281857
NZ_NLRK01000007	hypothetical + hypothetical	WP_063815092 + WP_063815093
NZ_NLRS01000006	HATPase_c_3	WP_021536577
NZ_NLRU01000035	hypothetical	WP_089615966
NZ_NLRW01000020	hypothetical + hypothetical	WP_000868779 + WP_001269066
NZ_NLSE01000037	hypothetical + RVT_1	WP_058586981 + WP_064503150
NZ_NLSF01000040	hypothetical + DUF87	WP_044707431 + WP_044707430
NZ_NLSJ01000012	RVT_1 + hypothetical	WP_000064054 + WP_000622599
NZ_NLSH01000081	hypothetical	WP_089584712
NZ_NLSD01000018		pseudogene
NZ_NLSD01000051	hypothetical	WP_046123073
NZ_AQCP01000084	hypothetical + hypothetical	WP_001335488 + WP_000281857
NZ_NLSP01000023	hypothetical + hypothetical	WP_001493294 + WP_001493296
NZ_NLRX01000019	Ogr_Delta + hypothetical + RVT_1	WP_001185344 + WP_000993028 + WP_000422112
NZ_NLSK01000030	SIR2_2	WP_000365012
NZ_NLSI01000006	AIPR	WP_000022311
NZ_NLSG01000067	hypothetical + DUF87	WP_044707431 + WP_044707430
NZ_NLSN01000007	hypothetical	WP_126316185
NZ_NLTD01000012	hypothetical + hypothetical	WP_157908253 + WP_157908252
NZ_NLTR01000015	RVT_1 + hypothetical	WP_000064054 + WP_000622599
NZ_NLTS01000009	hypothetical + hypothetical	WP_001406847 + WP_000742539
NZ_NLUJ01000029	SIR2_2 + DUF87	WP_050575534 + WP_021516369
NZ_AQCO01000086	hypothetical + hypothetical	WP_001335488 + WP_000281857
NZ_NLUE01000010	Fic	WP_073464939
NZ_NLUF01000012	Pentapeptide_3/Pentapeptide_4 + hypothetical	WP_052908771 + WP_033802716
NZ_NIHG01000004	HATPase_c_3	WP_089563614
NZ_NIHI01000109	TIR_2	WP_059327187
NZ_KZ268981	hypothetical	WP_135941050
NZ_KZ268991	hypothetical + hypothetical	WP_094249644 + WP_039023248
NZ_KZ269006	hypothetical	WP_135941050
NZ_KZ269018	hypothetical + hypothetical	WP_094249644 + WP_039023248
NZ_KZ269014	hypothetical + HATPase_c + hypothetical	WP_001572526 + WP_001572525 + WP_001572527
NZ_KZ269049	hypothetical + hypothetical	WP_094249644 + WP_039023248
NZ_AQEA01000007	hypothetical + HEPN_Apea	WP_071607386 + WP_001732586
NZ_KZ269036	hypothetical + hypothetical	WP_094249644 + WP_039023248
NZ_KZ269063	RVT_1 + hypothetical	WP_000064054 + WP_000622599
NZ_KZ269091	hypothetical + hypothetical	WP_001335488 + WP_000281857
NZ_KZ269101	hypothetical + RVT_1	WP_058586981 + WP_064503150
NZ_KZ269120	hypothetical + hypothetical	WP_001335488 + WP_000281857
NZ_KZ269441	hypothetical + hypothetical + Beta_protein	WP_000931915 + WP_001357997 + WP_001357996
NZ_KZ269450	hypothetical + hypothetical + Beta_protein	WP_000931915 + WP_001357997 + WP_001357996
NZ_KZ269461	hypothetical + hypothetical + Beta_protein	WP_000931915 + WP_001357997 + WP_001357996
NZ_KZ269485	hypothetical + hypothetical + Beta_protein	WP_000931915 + WP_001357997 + WP_001357996
NZ_KZ269503	hypothetical + hypothetical + Beta_protein	WP_000931915 + WP_001357997 + WP_001357996
NZ_AQEA01000008	SIR2_2	WP_001399512
NZ_KZ269629	ResIII/Helicase_C + hypothetical	WP_000220867 + WP_000611230
NZ_KZ269814	hypothetical + hypothetical	WP_001335488 + WP_000281857
NZ_KZ269830	hypothetical + hypothetical	WP_094249960 + WP_140426486
NZ_KZ269868	hypothetical + hypothetical + hypothetical	WP_001719361 + WP_001719360 + WP_024171599
NZ_NPZJ02000007	hypothetical	WP_094324115
NZ_NQBA01000022	SIR2_2	WP_000365012
NZ_NQBT01000244	SIR2_2 + DUF87	WP_072834289 + WP_032172094
NZ_NQBV01000065	hypothetical + AGS_C/Guanylate_cyc	WP_094322339 + WP_094322338
NZ_NQBU01000092	HEPN_Apea	WP_001710916
NZ_NQBX02000001	hypothetical + AGS_C/Guanylate_cyc + hypothetical	WP_094322339 + WP_094322338 + WP_087855477
NZ_AQEV01000010	DUF1837 + DEAD/Helicase_C/ResIII	WP_000339503 + WP_000061891
NZ_NQBW02000001	hypothetical + AAA_31/CbiA/Fer4_NifH + hypothetical	WP_087897310 + WP_032254743 + WP_094318609
NZ_NQCP02000001	SIR2_2	WP_001133507
NZ_NQEA01000103	hypothetical + hypothetical	WP_071837912 + WP_094323044
NZ_NQEA01000095	hypothetical + Pentapeptide_3/Pentapeptide_4 + hypothetical	WP_140427498 + WP_033802715 + WP_033802716
NZ_NQDN01000060	hypothetical + Mrr_cat	WP_071590424 + WP_000113630
NZ_NCAC01000139	Ogr_Delta + hypothetical + RVT_1	WP_001185344 + WP_000993028 + WP_000422112
NZ_NKYK01000008	hypothetical + hypothetical + RVT_1	WP_000220053 + WP_000970452 + WP_021558548
NZ_NPHP01000001	SEC-C	WP_053286111
NZ_MJIO01000004	hypothetical + hypothetical + Pentapeptide_3/Pentapeptide_4	WP_077817285 + WP_033802716 + WP_033802715
NZ_NIFX01000006	RexA + hypothetical	WP_000775192 + WP_000957222
NZ_AELB01000019	hypothetical + hypothetical	WP_001212158 + WP_001774581
NZ_AQEV01000014	hypothetical + UvrD-helicase/UvrD-helicase/UvrD_C/AAA_19/UvrD_C_2 + AAA_15/AAA_21/DUF2813/SMC_N/AAA_23	WP_149007188 + WP_001752979 + WP_001356949
NZ_MVPI01000109	RVT_1 + hypothetical	WP_000064054 + WP_000622599
NZ_MVPG01000005	NB-ARC	WP_122987424
NZ_MVPO01000036	hypothetical + hypothetical	WP_095501463 + WP_000281857
NZ_NSBV01000035	hypothetical	WP_089584712
NZ_CP023346	HEPN_Apea	WP_001717712
NZ_CP023346	AAA_22	WP_000160301
NZ_NTMV01000004	hypothetical + Pkinase/Pkinase_Tyr/Pkinase_fungal	WP_001547908 + WP_077782923
NZ_NTMV01000088	SIR2_2 + DUF87	WP_040090969 + WP_021516369
NZ_NTMW01000045	hypothetical + AAA_31	WP_016245208 + WP_096002669
NZ_NTNC01000027	DUF262	WP_077697332
NZ_AQEG01000079	hypothetical + UvrD-helicase/UvrD-helicase/UvrD_C/AAA_19/UvrD_C_2 + AAA_15/AAA_21/DUF2813/SMC_N/AAA_23	WP_024167039 + WP_001356948 + WP_001356949
NZ_NSBN01000001	RVT_1 + hypothetical	WP_000064054 + WP_000622599
NZ_NSBQ01000032	RVT_1 + hypothetical	WP_000064054 + WP_000622599
NZ_NSBP01000019	RVT_1 + hypothetical	WP_000064054 + WP_000622599
NZ_NSBM01000020	RVT_1 + hypothetical	WP_000064054 + WP_000622599
NZ_NSBO01000027	RVT_1 + hypothetical	WP_000064054 + WP_000622599
NZ_NSBS01000037	RVT_1 + hypothetical	WP_000064054 + WP_000622599
NZ_NSBL01000017	RVT_1 + hypothetical	WP_000064054 + WP_000622599
NZ_NSBR01000054	RVT_1 + hypothetical	WP_000064054 + WP_000622599
NZ_NWBE01000023	ResIII/Helicase_C + hypothetical	WP_000119815 + WP_000186475
NZ_NWAH01000061	SIR2_2 + DUF87	WP_096129282 + WP_021516369
NZ_AQDJ01000060	HEPN_Apea	WP_001710916
NZ_NWAL01000022	GAF_2 + hypothetical	WP_001593795 + WP_001593797
NZ_NWAL01000054	hypothetical	WP_047657979
NZ_NWBB01000013	RVT_1 + hypothetical	WP_000064054 + WP_000622599
NZ_NTDI01000025	ResIII/Helicase_C	WP_021513175
NZ_NTEF01000052	AAA_15/AAA_21 + DUF4435	WP_000334847 + WP_000342409
NZ_NTDX01000027	hypothetical + hypothetical	WP_001774582 + WP_001774581
NZ_NTDX01000048	hypothetical + hypothetical	WP_001719361 + WP_001719360
NZ_NTDX01000049	AIPR	WP_032211572
NZ_NTDZ01000035	AAA_15/AAA_21 + hypothetical	WP_096266276 + WP_021557102
NZ_NTEA01000052	AAA_15/AAA_21 + DUF4435	WP_000334847 + WP_000342409
NZ_AQDL01000076	SIR2_2	WP_001399512
NZ_NTEB01000087	AAA_15/AAA_21 + DUF4435	WP_000334847 + WP_000342409
NZ_NTEE01000105	AAA_15/AAA_21 + DUF4435	WP_000334847 + WP_000342409
NZ_NTEG01000054	AAA_15/AAA_21 + DUF4435	WP_000334847 + WP_000342409
NZ_NTEJ01000025	AAA_15/AAA_21 + DUF4435	WP_000334847 + WP_000342409
NZ_NTEH01000004	AAA_15/AAA_21 + DUF4435	WP_000334847 + WP_000342409
NZ_NTEM01000011	RVT_1 + hypothetical	WP_000064054 + WP_000622599
NZ_NTEU01000079	hypothetical	WP_096147614
NZ_NTFA01000179	hypothetical + hypothetical	WP_024225804 + WP_162147906
NZ_NTEQ01000083	ResIII/Helicase_C + hypothetical	WP_096149432 + WP_000611230
NZ_NTFB01000152	hypothetical	WP_096147614
NZ_AQDK01000139	hypothetical + hypothetical	WP_001335488 + WP_000281857
NZ_NTEV01000129	hypothetical	WP_096147614
NZ_NTFC01000127	hypothetical	WP_096147614
NZ_NTFD01000152	hypothetical	WP_096147614
NZ_NTFE01000124	hypothetical	WP_096147614
NZ_NWVM01000007	hypothetical	WP_064579183
NZ_NWVP01000036	hypothetical	WP_064579183
NZ_NWVP01000044	ResIII/Helicase_C + hypothetical	WP_064579111 + WP_000186475
NZ_NWVQ01000025	UvrD_C_2/AAA_19 + DUF2290	WP_001697485 + WP_001697486
NZ_NWVR01000001	UvrD_C_2/AAA_19 + DUF2290	WP_001697485 + WP_001697486
NZ_NWVS01000020	UvrD_C_2/AAA_19 + DUF2290	WP_001697485 + WP_001697486
NZ_AQEO01000027	hypothetical + hypothetical	WP_001493294 + WP_001493296
NZ_NWVN01000057	hypothetical	WP_064579183
NZ_NWVN01000064	ResIII/Helicase_C + hypothetical	WP_064579111 + WP_000186475
NZ_NWVO01000061	hypothetical	WP_064579183
NZ_NWVO01000074	ResIII/Helicase_C + hypothetical	WP_064579111 + WP_000186475
NZ_NXIN01000014	hypothetical + AAA_15/AAA_21/DUF2813/SMC_N/AAA_23	WP_087896891 + WP_032221356
NZ_NXIS01000003		pseudogene
NZ_NXNS01000049	HATPase_c_3	WP_089563614
NZ_NXOC01000026	ResIII/Helicase_C + hypothetical	WP_000220867 + WP_000611230
NZ_NXOS01000144	hypothetical	WP_000486481
NZ_NXOO01000015	DUF262/AlbA_2	WP_063081156
NZ_AQEN01000019	hypothetical + UvrD-helicase/UvrD-helicase/UvrD_C/AAA_19/UvrD_C_2 + AAA_15/AAA_21/DUF2813/SMC_N/AAA_23	WP_024167039 + WP_001356948 + WP_001356949
NZ_NKDH01000011	hypothetical + hypothetical	WP_061358077 + WP_000095574
NZ_NKDC01000024	hypothetical + Pkinase/Pkinase_Tyr/Pkinase_fungal	WP_001547908 + WP_077782923
NZ_NKEC01000016	AIPR	WP_000022311
NZ_NKEG01000026	hypothetical	WP_096946172
NZ_NKEJ01000041	ResIII/Helicase_C + hypothetical	WP_000119815 + WP_000186475
NZ_NKEA01000022	Mrr_cat	WP_000113630
NZ_NKEN01000015	AAA_15/AAA_21/DUF2813/SMC_N/AAA_23 + UvrD-helicase/UvrD-helicase/UvrD_C/AAA_19/UvrD_C_2	WP_050864046 + WP_050864045
NZ_NKNL01000038	ResIII/Helicase_C + hypothetical	WP_000119815 + WP_000186475
NZ_NJYJ01000016	hypothetical + hypothetical + DUF4868	WP_001205027 + WP_000932801 + WP_000418440
NZ_NJTN01000021	ResIII/Helicase_C + hypothetical	WP_000119815 + WP_000186475
NZ_AQFF01000026	HEPN_Apea	WP_001710916
NZ_NJTO01000022	ResIII/Helicase_C + hypothetical	WP_000119815 + WP_000186475
NZ_NJTP01000022	ResIII/Helicase_C + hypothetical	WP_000119815 + WP_000186475
NZ_NJYL01000025	hypothetical + hypothetical + DUF4868	WP_001205027 + WP_000932801 + WP_000418440
NZ_NJYN01000018	hypothetical + hypothetical	WP_001774582 + WP_001774581
NZ_NJTV01000024	ResIII/Helicase_C + hypothetical	WP_000119815 + WP_000186475
NZ_NJTW01000022	ResIII/Helicase_C + hypothetical	WP_000119815 + WP_000186475
NZ_NKMU01000106	hypothetical + hypothetical	WP_024238668 + WP_040062288
NZ_NJXJ01000042		pseudogene
NZ_NJXN01000007	ResIII/Helicase_C + hypothetical	WP_000220867 + WP_000611230
NZ_NKMZ01000029	hypothetical	WP_096958377
NZ_AQFF01000031	hypothetical + hypothetical + Beta_protein	WP_032243533 + WP_001357997 + WP_001357996
NZ_NJXP01000023	ResIII/Helicase_C + hypothetical	WP_000119815 + WP_000186475
NZ_NJTD01000007	hypothetical + hypothetical + Beta_protein	WP_000931915 + WP_001357997 + WP_001357996
NZ_NKOB01000007	hypothetical + Beta_protein + hypothetical	WP_001357997 + WP_001357996 + WP_000931915
NZ_NJTF01000034	hypothetical + hypothetical + Beta_protein	WP_000931915 + WP_001357997 + WP_001357996
NZ_NJYC01000017	hypothetical	WP_001157928
NZ_NKOD01000049	AAA_15/AAA_21/DUF2813/SMC_N/AAA_23 + UvrD-helicase/UvrD-helicase/UvrD_C/AAA_19/UvrD_C_2	WP_021546002 + WP_024236189
NZ_NKOD01000053	hypothetical + hypothetical + Beta_protein	WP_000931915 + WP_001357997 + WP_001357996
NZ_NJYD01000024	hypothetical + hypothetical + hypothetical	WP_033810334 + WP_024191949 + WP_032149796
NZ_NJYD01000098	hypothetical	WP_000503665
NZ_NJYE01000027	hypothetical + hypothetical + DUF4868	WP_001205027 + WP_000932801 + WP_000418440
NZ_AQFB01000012	AAA_15/AAA_21/DUF2813/SMC_N/AAA_23 + UvrD-helicase/UvrD-helicase/UvrD_C/AAA_19/UvrD_C_2	WP_001356949 + WP_001356948
NZ_NKNJ01000004	hypothetical + Beta_protein + hypothetical	WP_001357997 + WP_001357996 + WP_000931915
NZ_NKNK01000003	hypothetical + Beta_protein + hypothetical	WP_001357997 + WP_001357996 + WP_000931915
NZ_NJYI01000027	AAA_29	WP_023352766
NZ_NJYI01000051	AAA_15/AAA_21 + DUF4435	WP_001007866 + WP_089637760
NZ_NJYR01000022	ResIII/Helicase_C + hypothetical	WP_000119815 + WP_000186475
NZ_NJTX01000021	ResIII/Helicase_C + hypothetical	WP_000119815 + WP_000186475
NZ_NJYT01000022	ResIII/Helicase_C + hypothetical	WP_000119815 + WP_000186475
NZ_NJTY01000011	hypothetical	WP_001719361
NZ_NKOI01000071	ResIII/Helicase_C + hypothetical	WP_000220867 + WP_000611230
NZ_NJUB01000012	hypothetical	WP_001719361
NZ_AELB01000012	RexA + hypothetical	WP_000775192 + WP_000957222
NZ_AQEZ01000005	RVT_1 + hypothetical	WP_001609350 + WP_000622599
NZ_NJUC01000031	hypothetical + hypothetical	WP_001024429 + WP_000343805
NZ_NJUF01000024	ResIII/Helicase_C + hypothetical	WP_000119815 + WP_000186475
NZ_NJUI01000004	HEPN_Apea	WP_001276440
NZ_NJUJ01000011	hypothetical	WP_046123073
NZ_NJUO01000018	ResIII/Helicase_C + hypothetical	WP_096852244 + WP_000186475
NZ_NKOT01000026	ResIII/Helicase_C + hypothetical	WP_000119815 + WP_000186475
NZ_NJUQ01000022	SEC-C	WP_001172359
NZ_NJZC01000015		pseudogene
NZ_NJUT01000021	ResIII/Helicase_C + hypothetical	WP_000119815 + WP_000186475
NZ_NKOL01000012	hypothetical	WP_001719361
NZ_NKON01000062	hypothetical + hypothetical	WP_001212158 + WP_001774581
NZ_NJZH01000025	ResIII/Helicase_C + hypothetical	WP_000119815 + WP_000186475
NZ_NJVA01000003	RVT_1 + hypothetical	WP_000064054 + WP_000622599
NZ_NJZJ01000027	AAA_15/AAA_21/DUF2813/SMC_N/AAA_23 + UvrD-helicase/UvrD-helicase/UvrD_C/AAA_19/UvrD_C_2	WP_050864046 + WP_050864045
NZ_NJZJ01000042	HAD_2/Hydrolase/Pribosyltran/zf-C4_Topoisom + DNA_processg_A	WP_021501220 + WP_001393214
NZ_NKPB01000060	Metallophos/Metallophos_2 + HAD_2/HAD_2/Hydrolase_like	WP_000995670 + WP_000734786
NZ_NJVM01000038	hypothetical	WP_024225804
NZ_NJZO01000041	hypothetical + hypothetical + hypothetical + hypothetical	WP_021576392 + WP_000587908 + WP_021576394 + WP_021576393
NZ_NJVP01000011	AAA_15/AAA_21/DUF2813/SMC_N/AAA_23	WP_096880044
NZ_AQDS01000117	NACHT	WP_001183326
NZ_NJVW01000044	SEC-C	WP_096884168
NZ_NKAA01000007	RVT_1 + hypothetical	WP_096845094 + WP_000094232
NZ_NKAB01000019	ResIII/Helicase_C + hypothetical	WP_000119815 + WP_000186475
NZ_NJWG01000050	hypothetical	WP_024237907
NZ_NJWH01000024	ResIII/Helicase_C + hypothetical	WP_000119815 + WP_000186475
NZ_NKAI01000108	hypothetical + RVT_1	WP_000970452 + WP_052909903
NZ_NKAI01000116	HAD_2/HAD_2/Hydrolase_like + hypothetical	WP_000754434 + WP_000998640
NZ_NJWK01000069	hypothetical + hypothetical	WP_024238668 + WP_096945443
NZ_NJVR01000042	hypothetical	WP_024225804
NZ_NJZU01000007	Pentapeptide_3/Pentapeptide_4 + hypothetical	WP_033802715 + WP_033802716
NZ_AQDR01000051	hypothetical + HEPN_Apea	WP_071607386 + WP_001717712
NZ_NKPM01000026	ResIII/Helicase_C + hypothetical	WP_000119815 + WP_000186475
NZ_NKAE01000023	ResIII/Helicase_C + hypothetical	WP_000119815 + WP_000186475
NZ_NJWI01000045	hypothetical + RVT_1	WP_000970452 + WP_000393065
NZ_NJWM01000022		pseudogene
NZ_NJWR01000053	HTH_19/HTH_31 + DNA_methylase + RE_EcoO109I	WP_000936844 + WP_000095622 + WP_001453880
NZ_NKEP01000025	ResIII/Helicase_C + hypothetical	WP_000119815 + WP_000186475
NZ_NTNH01000012	hypothetical + Pkinase/Pkinase_Tyr + Pkinase/Pkinase_Tyr	WP_000493738 + WP_172843068 + WP_000573562
NZ_NTNH01000023	Pentapeptide_3/Pentapeptide_4 + hypothetical	WP_033802715 + WP_040088954
NZ_NTNI01000008	AIPR	WP_000022311
NZ_NTNM01000008	HAD_2/Hydrolase/Pribosyltran/zf-C4_Topoisom + DNA_processg_A	WP_021501220 + WP_001393214
NZ_AQDR01000089	SIR2_2	WP_001133507
NZ_NTNR01000016	hypothetical + hypothetical + hypothetical + hypothetical	WP_001553315 + WP_000534626 + WP_021522836 + WP_021522835
NZ_NTNZ01000006	AAA_22	WP_096936042
NZ_NTOA01000016	HAD_2/Hydrolase/Pribosyltran/zf-C4_Topoisom + DNA_processg_A	WP_021501220 + WP_001393214
NZ_NTOL01000027	hypothetical + DUF4868 + hypothetical	WP_001205027 + WP_000418440 + WP_000932801
NZ_NTOS01000030	hypothetical + hypothetical + hypothetical + hypothetical	WP_021576392 + WP_000587908 + WP_021576394 + WP_021576393
NZ_NTOT01000031	hypothetical + hypothetical + hypothetical + hypothetical	WP_021576392 + WP_000587908 + WP_021576394 + WP_021576393
NZ_NTOW01000013	HEPN_Apea	WP_001710916
NZ_NTOZ01000010	DUF1837 + DEAD/Helicase_C/ResIII	WP_000339503 + WP_000061891
NZ_NTPB01000005	hypothetical + hypothetical	WP_061358077 + WP_000095574
NZ_NTPC01000017	Ogr_Delta + hypothetical + RVT_1	WP_001185344 + WP_000993028 + WP_000422112
NZ_NTPC01000030	HAD_2/HAD_2/Hydrolase_like + hypothetical	WP_000754433 + WP_001251755
NZ_NTPH01000007	DUF262/AlbA_2	WP_096926476
NZ_NTPI01000034	hypothetical + Pkinase/Pkinase_Tyr + Pkinase/Pkinase_Tyr	WP_000493738 + WP_001022019 + WP_000573562
NZ_NTPK01000049	Ogr_Delta + RVT_1 + RVT_1	WP_001185342 + WP_001748231 + WP_040075781
NZ_NTPL01000006	hypothetical + hypothetical	WP_063815092 + WP_063815093
NZ_NTPO01000006	hypothetical + hypothetical	WP_029365074 + WP_001406847
NZ_NTPT01000011	hypothetical	WP_126316185
NZ_NTNJ01000005	SIR2_2	WP_096932021
NZ_NTOH01000022	hypothetical	WP_021572920
NZ_NTPU01000015	hypothetical + AAA_31	WP_016245208 + WP_096933439
NZ_NTPU01000030	hypothetical	WP_064579183
NZ_NXMO01000003	RVT_1 + hypothetical	WP_000064054 + WP_000622599
NZ_NXMQ01000009	hypothetical + AAA_31	WP_096943773 + WP_016245209
NZ_NXMS01000015	RVT_1 + hypothetical	WP_000064054 + WP_000622599
NZ_NXMT01000017	RVT_1 + hypothetical	WP_000064054 + WP_000622599
NZ_NJJC01000010	RVT_1 + SLATT_5	WP_000344414 + WP_001352776
NZ_NJJS01000009	hypothetical + hypothetical	WP_001406847 + WP_000742539
NZ_NJKC01000004	RVT_1 + hypothetical	WP_000064054 + WP_000622599
NZ_NJKD01000006	hypothetical + hypothetical	WP_001335488 + WP_000281857
NZ_NJKE01000024	NACHT	WP_001183325
NZ_AQEX01000028	hypothetical	WP_001335488
NZ_NJKJ01000011	hypothetical + hypothetical	WP_001335488 + WP_000281857
NZ_NJJQ01000011	SEC-C	WP_096980123
NZ_NJKV01000006	SIR2_2	WP_096997096
NZ_NJLI01000018	AIPR	WP_096972234
NZ_NJLM01000018	DUF262/AlbA_2	WP_063081156
NZ_NJLN01000027	SIR2_2	WP_096980947
NZ_NJLU01000028	SEC-C	WP_096988634
NZ_NJMA01000021	ResIII/Helicase_C + hypothetical	WP_000119815 + WP_000186475
NZ_NJMK01000006	HAD_2/Hydrolase/Pribosyltran/zf-C4_Topoisom + DNA_processg_A	WP_021501220 + WP_001393214
NZ_NJMN01000018	AAA_15/AAA_21 + hypothetical	WP_021557103 + WP_021557102
NZ_AQDW01000069	hypothetical + AAA_22	WP_122999688 + WP_001726558
NZ_NJMO01000018	AAA_15/AAA_21 + hypothetical	WP_021557103 + WP_021557102
NZ_NJMU01000045	hypothetical	WP_157915271
NZ_NJKN01000032	Mrr_cat	WP_000113630
NZ_NJLT01000023	ResIII/Helicase_C + hypothetical	WP_000119815 + WP_000186475
NZ_NJMJ01000006	HAD_2/Hydrolase/Pribosyltran/zf-C4_Topoisom + DNA_processg_A	WP_021501220 + WP_001393214
NZ_NMNA01000007	hypothetical + hypothetical + hypothetical	WP_001100521 + WP_024191949 + WP_032149796
NZ_NMNX01000024	hypothetical	WP_074478545
NZ_NMNX01000038	AAA_22	WP_000160301
NZ_NMKP01000008	dCMP_cyt_deam_1/MafB19-deam + hypothetical	WP_044686932 + WP_000021256
NZ_AQEC01000007	hypothetical + HEPN_Apea	WP_071607386 + WP_001717712
NZ_NMKV01000011	RVT_1 + hypothetical	WP_000064054 + WP_000622599
NZ_NMLR01000023	SEC-C	WP_096976279
NZ_NMMQ01000050	DNA_methylase + RE_EcoO109I + HTH_19/HTH_31	WP_000095622 + WP_001453880 + WP_000936844
NZ_NMNG01000009	hypothetical	WP_032291790
NZ_NMNJ01000042	hypothetical + hypothetical	WP_001719361 + WP_001719360
NZ_NMNJ01000052	ResIII/Helicase_C	WP_021513175
NZ_NMNM01000010	ResIII/Helicase_C + hypothetical	WP_021578840 + WP_000186475
NZ_NMNU01000021	ResIII/Helicase_C	WP_096968007
NZ_NMNW01000004	hypothetical + hypothetical	WP_001719361 + WP_001719360
NZ_NMKJ01000043	ResIII/Helicase_C	WP_021513175
NZ_AAJU02000002	hypothetical + hypothetical	WP_001335488 + WP_000281857
NZ_AQEC01000076	AAA_22	WP_000160301
NZ_NMKW01000007	HAD_2/Hydrolase/Pribosyltran/zf-C4_Topoisom + DNA_processg_A	WP_021501220 + WP_001393214
NZ_NMKZ01000009	hypothetical	WP_140394033
NZ_NMLI01000064	hypothetical	WP_061351550
NZ_NMMA01000051	hypothetical + Pkinase/Pkinase_Tyr + Pkinase/Pkinase_Tyr	WP_000493738 + WP_000573562 + WP_001022019
NZ_NMMP01000004	hypothetical + DUF4868 + hypothetical	WP_001205027 + WP_000418440 + WP_000932801
NZ_NMMH01000088	hypothetical + AAA_15/AAA_21 + hypothetical	WP_050488767 + WP_032182295 + WP_032182292
NZ_NKVF01000017	RVT_1 + hypothetical	WP_000064054 + WP_000622599
NZ_NOHI01000031	AAA_15/AAA_21/DUF2813/SMC_N/AAA_23	WP_097234272
NZ_NODM01000021	SIR2_2 + DUF87	WP_072834289 + WP_094122396
NZ_NODS01000030	GAF_2 + hypothetical	WP_001593795 + WP_001593797
NZ_AQGI01000036	RVT_1 + hypothetical	WP_001767016 + WP_000622599
NZ_NODS01000052	hypothetical + hypothetical	WP_094249960 + WP_162776607
NZ_NOEC01000026	AAA_15/AAA_21 + hypothetical	WP_021557103 + WP_021557102
NZ_NOEG01000019	ResIII/Helicase_C + hypothetical	WP_000119815 + WP_000186475
NZ_NOEK01000003	hypothetical + AAA_31	WP_016245208 + WP_016245209
NZ_NOFJ01000007	AIPR	WP_000022311
NZ_NOFL01000013	AAA_15/AAA_21 + hypothetical	WP_021557103 + WP_021557102
NZ_NOFS01000007	HEPN_Apea	WP_001710916
NZ_NOFY01000005	AIPR	WP_000022311
NZ_NOGG01000012	AAA_15/AAA_21 + DUF4435	WP_000334847 + WP_000342409
NZ_NOGO01000007	RexA + hypothetical	WP_000775192 + WP_000957222
NZ_AQEF01000064	AAA_15/AAA_21/DUF2813/SMC_N/AAA_23 + UvrD-helicase/UvrD-helicase/UvrD_C/AAA_19/UvrD_C_2	WP_001356949 + WP_001356948
NZ_NOGR01000031	hypothetical + hypothetical	WP_001024429 + WP_000343805
NZ_NOGR01000032	RVT_1 + hypothetical	WP_000064054 + WP_000622599
NZ_NOHB01000023	hypothetical	WP_032291790
NZ_NOHB01000038	hypothetical	WP_097292091
NZ_NOHF01000022	hypothetical + hypothetical	WP_000868779 + WP_001269066
NZ_NOHH01000004	RVT_1 + hypothetical	WP_000064054 + WP_000622599
NZ_NOHO01000002	RVT_1 + SLATT_5	WP_000344414 + WP_001352776
NZ_NOHQ01000026	RVT_1 + hypothetical	WP_000064054 + WP_000622599
NZ_NOHY01000032	RVT_1 + hypothetical	WP_000064054 + WP_000622599
NZ_NOIB01000010	TIR_2	WP_021038236
NZ_AQED01000160	HEPN_Apea	WP_001710916
NZ_NOIC01000007	hypothetical + hypothetical	WP_001406847 + WP_097338190
NZ_NWPS01000001	hypothetical + HTH_19/HTH_31 + RE_EcoO109I + DNA_methylase	WP_071525797 + WP_000936844 + WP_001453880 + WP_000095622
NZ_NWPZ01000016	AAA_15/AAA_21/DUF2813/SMC_N/AAA_23 + UvrD-helicase/UvrD-helicase/UvrD_C/AAA_19/UvrD_C_2	WP_021546002 + WP_024236189
NZ_NWQF01000015	hypothetical + hypothetical + hypothetical	WP_126696858 + WP_001406847 + WP_029365074
NZ_NNSX01000007	UvrD_C_2/AAA_19 + DUF2290	WP_001697485 + WP_001697486
NZ_NNSZ01000023	AAA_22	WP_097344543
NZ_NNSZ01000043	hypothetical	WP_074478545
NZ_NNTB01000025	ResIII/Helicase_C + hypothetical	WP_000119815 + WP_000186475
NZ_NNTE01000013	TIR_2	WP_021038236
NZ_NNTE01000021	hypothetical + Pkinase/Pkinase_Tyr/Pkinase_fungal	WP_001547908 + WP_077782923
NZ_AQET01000043	NACHT	WP_001183326
NZ_NNTF01000015	hypothetical + Pkinase/Pkinase_Tyr/Pkinase_fungal	WP_001547908 + WP_077782923
NZ_NNTJ01000038	ResIII/Helicase_C	WP_021513175
NZ_NNTK01000076	hypothetical	WP_032228585
NZ_NNTM01000021	RVT_1 + hypothetical	WP_024228187 + WP_000094232
NZ_NNTN01000018	hypothetical	WP_097339842
NZ_NNTN01000047	hypothetical + hypothetical	WP_001024429 + WP_000343805
NZ_NNTQ01000020	DUF4297 + hypothetical	WP_097325328 + WP_097325330
NZ_NNTR01000020	DUF4297 + hypothetical	WP_097325328 + WP_097325330
NZ_NNTS01000015	AIPR	WP_000022311
NZ_AQET01000044	HAD_2/HAD_2/Hydrolase_like + hypothetical	WP_000754434 + WP_001401335
NZ_NNTX01000014	RVT_1 + hypothetical	WP_024228187 + WP_000094232
NZ_NNUA01000023	HEPN_Apea	WP_001710916
NZ_NNUE01000029	hypothetical	WP_089615966
NZ_NNUJ01000041	AAA_15/AAA_21 + DUF4435	WP_001007866 + WP_001696664
NZ_NNUJ01000004	hypothetical + hypothetical + hypothetical	WP_001100521 + WP_024191949 + WP_032149796
NZ_NNUL01000041	HEPN_Apea	WP_001710916
NZ_NNUS01000022	hypothetical	WP_063121149
NZ_AQEE01000132	HEPN_Apea	WP_001710916
NZ_NNUU01000024	DUF262	WP_077697332
NZ_NNUV01000026	HAD_2/Hydrolase/Pribosyltran/zf-C4_Topoisom + DNA_processg_A	WP_021501220 + WP_001393214
NZ_NNVD01000075	hypothetical + hypothetical	WP_000868779 + WP_001269066
NZ_NNVE01000017	NACHT	WP_001183326
NZ_NNVF01000069	SIR2_2	WP_097295843
NZ_NNVQ01000005	SIR2_2	WP_096932021
NZ_NNVR01000043	StbA + DinI + Peptidase_S24 + IMS/IMS_C/DUF4113 + Plasmid_stab_B + AAA_31/MipZ/CbiA/SRP54/ParA/VirC1 + hypothetical	WP_085460094 + WP_089558437 + WP_089558436 + WP_089558435 + WP_000340830 + WP_000633911 + WP_000239529
NZ_NNVX01000046	RVT_1 + hypothetical	WP_000064054 + WP_000622599
NZ_NNXM01000009	Pentapeptide_3/Pentapeptide_4 + hypothetical	WP_052908771 + WP_033802716
NZ_NOCF01000052	HEPN_Apea	WP_097333482
NZ_APXD01000092		pseudogene
NZ_NWNO01000001	HTH_19/HTH_31 + hypothetical + DNA_methylase + RE_EcoO109I	WP_000936844 + WP_071525797 + WP_000095622 + WP_001453880
NZ_NWOJ01000001	HTH_19/HTH_31 + hypothetical + DNA_methylase + RE_EcoO109I	WP_000936844 + WP_071525797 + WP_000095622 + WP_001453880
NZ_NNWH01000001	hypothetical + hypothetical	WP_000868779 + WP_097323456
NZ_NNXD01000003	hypothetical + Pkinase/Pkinase_Tyr/Pkinase_fungal	WP_001547908 + WP_077782923
NZ_NNYZ01000014	hypothetical	WP_126316185
NZ_NKUS01000002	hypothetical + hypothetical	WP_001719361 + WP_001719360
NZ_PCMY01000062	hypothetical + DUF262	WP_071790076 + WP_077697332
NZ_CP030919	AAA_35	WP_021563882
NZ_CP030919	TIR_2	WP_085381489
NZ_NQYN01000285	hypothetical + hypothetical	WP_071837912 + WP_032291790
NZ_APXG01000081	hypothetical + HEPN_Apea	WP_071607386 + WP_001398675
NZ_NQYM01000036	AAA_22	WP_000360276
NZ_PCGK01000102	ResIII/Helicase_C + hypothetical	WP_000119815 + WP_000186475
NZ_NKOM01000026	AAA_15/AAA_21/DUF2813/SMC_N/AAA_23 + UvrD-helicase/UvrD-helicase/UvrD_C/AAA_19/UvrD_C_2	WP_001356949 + WP_001356948
NZ_NKOM01000043	hypothetical + hypothetical	WP_001212158 + WP_001774581
NZ_NKOM01000059	hypothetical	WP_000543069
NZ_NKOM01000007	hypothetical + hypothetical	WP_001335488 + WP_000281857
NZ_NKNQ01000020	ResIII/Helicase_C + hypothetical	WP_000119815 + WP_000186475
NZ_NKNB01000003	ResIII/Helicase_C + hypothetical	WP_000220867 + WP_000611230
NZ_NKNA01000001	hypothetical	WP_000503665
NZ_NKMW01000011	hypothetical	WP_046123073
NZ_APXG01000154	SIR2_2	WP_001399512
NZ_NLVG01000053	HTH_19/HTH_31 + DNA_methylase + RE_EcoO109I	WP_000936844 + WP_000095622 + WP_001453880
NZ_NLVH01000039	AIPR	WP_000022311
NZ_NLVO01000006	hypothetical + DUF4868 + hypothetical	WP_001205027 + WP_000418440 + WP_021513938
NZ_NLVU01000022	AAA_15/AAA_21/DUF2813/SMC_N/AAA_23 + UvrD-helicase/UvrD-helicase/UvrD_C/AAA_19/UvrD_C_2	WP_001356949 + WP_097399234
NZ_NMHW01000105		pseudogene
NZ_NLXH01000007	hypothetical	WP_032291790
NZ_NMHX01000018	hypothetical + AAA_31	WP_016245208 + WP_097315071
NZ_NMHX01000044	AAA_15/AAA_21 + DUF4435	WP_042075471 + WP_001726305
NZ_NLYM01000038	hypothetical + hypothetical	WP_057696204 + WP_172911918
NZ_NLYS01000055	NACHT	WP_097424067
NC_010498	SIR2_2	WP_000365012
NZ_CP035751	hypothetical + hypothetical + RVT_1	WP_000220053 + WP_000970452 + WP_000393065
NZ_APXH01000098	NACHT	WP_001183326
NZ_NLYY01000036	UvrD_C_2/AAA_19 + DUF2290	WP_001697485 + WP_001697486
NZ_NMIJ01000024	AAA_15/AAA_21/DUF2813/SMC_N/AAA_23 + UvrD-helicase/UvrD-helicase/UvrD_C/AAA_19/UvrD_C_2	WP_097433377 + WP_097433376
NZ_NMIN01000007	RexA + hypothetical	WP_097404893 + WP_000957222
NZ_NMIO01000003	RexA + hypothetical	WP_000775192 + WP_000957222
NZ_NMIU01000045	RVT_1 + hypothetical	WP_000064054 + WP_000622599
NZ_NMJC01000024	hypothetical + hypothetical + hypothetical + hypothetical	WP_001553315 + WP_000628292 + WP_044808800 + WP_000534626
NZ_NLZY01000029	RVT_1 + SLATT_5	WP_000344414 + WP_001352776
NZ_NMJL01000028	RVT_1 + hypothetical	WP_000064054 + WP_000622599
NZ_NMAK01000022	DNA_methylase + RE_EcoO109I + HTH_19/HTH_31	WP_000095622 + WP_001453880 + WP_000936844
NZ_NMHO01000038	HAD_2/HAD_2/Hydrolase_like + hypothetical	WP_000754434 + WP_000998640
NZ_APXH01000137	HAD_2/HAD_2/Hydrolase_like + hypothetical	WP_000754434 + WP_001401335
NZ_NLVN01000022	Pentapeptide_3/Pentapeptide_4 + hypothetical	WP_097429439 + WP_033802716
NZ_NLWJ01000022	hypothetical + AAA_31	WP_016245208 + WP_097315071
NZ_NLWJ01000044	AAA_15/AAA_21 + DUF4435	WP_042075471 + WP_001726305
NZ_NLXB01000011	AAA_15/AAA_21 + hypothetical	WP_021557103 + WP_021557102
NZ_NLXC01000022	hypothetical + hypothetical	WP_097432618 + WP_000281857
NZ_NLXG01000016	hypothetical	WP_097444334
NZ_NLXQ01000019	hypothetical + AAA_31	WP_016245208 + WP_097315071
NZ_NLXQ01000041	AAA_15/AAA_21 + DUF4435	WP_042075471 + WP_001726305
NZ_NLXV01000013	hypothetical + hypothetical	WP_000868779 + WP_097323456
NZ_NLXX01000033	DUF4747 + hypothetical	WP_023196287 + WP_089520072
NZ_APXJ01000047	hypothetical + HEPN_Apea	WP_071607386 + WP_001398675
NZ_NLYA01000046	SIR2_2	WP_001133507
NZ_NLYA01000006	HAD_2/HAD_2/Hydrolase_like + hypothetical	WP_000754434 + WP_000998640
NZ_NLYL01000012	hypothetical	WP_135941050
NZ_NLZA01000001	DUF262/AlbA_2	WP_063081156
NZ_NMIY01000023	HTH_3/HTH_19/HTH_31 + hypothetical + N6_N4_Mtase	WP_042028435 + WP_115177328 + WP_077780166
NZ_NLZK01000013	HAD_2/Hydrolase/Pribosyltran/zf-C4_Topoisom + DNA_processg_A	WP_021501220 + WP_001393214
NZ_NLZN01000029	Ogr_Delta + HATPase_c_3 + hypothetical	WP_048276941 + WP_157918955 + WP_049052604
NZ_NMAN01000015	SEC-C	WP_097423624
NZ_NLWA01000003	AAA_15/AAA_21/DUF2813/SMC_N/AAA_23 + UvrD-helicase/UvrD-helicase/UvrD_C/AAA_19/UvrD_C_2	WP_021546002 + WP_097418185
NZ_NLWN01000019	RVT_1 + hypothetical	WP_000064054 + WP_000622599
NZ_APXQ01000114	NACHT	WP_001183326
NZ_NLWT01000164	SIR2_2	WP_001552601
NZ_NLXA01000042	dCMP_cyt_deam_1/MafB19-deam + hypothetical	WP_044686932 + WP_000021256
NZ_NLXM01000012	Pentapeptide_3/Pentapeptide_4 + hypothetical	WP_033802715 + WP_063109223
NZ_NLXU01000030	AAA_15/AAA_21 + DUF4435	WP_042075471 + WP_001726305
NZ_NLXU01000066	hypothetical + AAA_31	WP_016245208 + WP_097315071
NZ_NLYK01000008	hypothetical	WP_032291790
NZ_NLYP01000010	AIPR	WP_000022311
NZ_NMIX01000003		pseudogene
NZ_NMAG01000043	TIR_2	WP_021038236
NZ_NMAL01000010	hypothetical + Beta_protein + hypothetical	WP_001357997 + WP_001357996 + WP_000931915
NZ_APXQ01000114	hypothetical + Psu + NACHT + Ogr_Delta/Ogr_Delta	WP_001424052 + WP_000446132 + WP_001183326 + WP_000638628
NZ_NMAL01000027	Pentapeptide_3/Pentapeptide_4 + hypothetical	WP_052908771 + WP_033802716
NZ_NMEJ01000024	RexA + hypothetical	WP_000775192 + WP_000957222
NZ_NMHC01000007	RVT_1 + hypothetical	WP_000064054 + WP_000622599
NZ_NMEB01000014	RVT_1 + hypothetical	WP_000064054 + WP_000622599
NZ_NMHL01000021	RVT_1 + hypothetical	WP_000064054 + WP_000622599
NZ_NKMI01000042	ResIII/Helicase_C + hypothetical	WP_000119815 + WP_000186475
NZ_NKMT01000052	hypothetical	WP_024225804
NZ_NKMT01000076		pseudogene
NZ_NKLT01000030	AAA_15/AAA_21/DUF2813/SMC_N/AAA_23 + UvrD-helicase/UvrD-helicase/UvrD_C/AAA_19/UvrD_C_2	WP_061361083 + WP_046072792
NZ_NKLT01000004	hypothetical + hypothetical + hypothetical	WP_001100521 + WP_024191949 + WP_032149796
NZ_APXQ01000149	HAD_2/HAD_2/Hydrolase_like + hypothetical	WP_000754434 + WP_001401335
NZ_NKLY01000025	ResIII/Helicase_C + hypothetical	WP_000119815 + WP_000186475
NZ_NKME01000026	ResIII/Helicase_C + hypothetical	WP_000119815 + WP_000186475
NZ_NJXI01000011	hypothetical	WP_046123073
NZ_NJXX01000008	hypothetical + Beta_protein + hypothetical	WP_001357997 + WP_001357996 + WP_000931915
NZ_NJWT01000024	ResIII/Helicase_C + hypothetical	WP_000119815 + WP_000186475
NZ_NJWX01000040	ResIII/Helicase_C + hypothetical	WP_000119815 + WP_000186475
NZ_NJXD01000025	ResIII/Helicase_C + hypothetical	WP_000119815 + WP_000186475
NZ_NJWP01000036	hypothetical + hypothetical + hypothetical + hypothetical	WP_024177814 + WP_032321882 + WP_097453322 + WP_001365464
NZ_AQEM01000028	RVT_1 + hypothetical	WP_001609350 + WP_000622599
NZ_NJWP01000058	ResIII/Helicase_C + hypothetical	WP_000119815 + WP_000186475
NZ_NJVY01000056	ResIII/Helicase_C + hypothetical	WP_000119815 + WP_000186475
NZ_NJRW01000018	hypothetical	WP_032291790
NZ_NJRY01000018	hypothetical	WP_032291790
NZ_NJSF01000024	SEC-C	WP_097448343
NZ_NJSI01000022	ResIII/Helicase_C + hypothetical	WP_000119815 + WP_000186475
NZ_NJSH01000023	ResIII/Helicase_C + hypothetical	WP_000119815 + WP_000186475
NZ_NJSJ01000021	ResIII/Helicase_C + hypothetical	WP_000119815 + WP_000186475
NZ_NOGP01000039	DUF2188 + HNH + AAA_21	WP_032172940 + WP_050427836 + WP_032172939
NZ_NOGZ01000008	hypothetical	WP_097465908
NZ_AQEK01000014	SIR2_2	WP_001552601
NZ_NOHA01000010	RexA + hypothetical	WP_000775192 + WP_000957222
NZ_NOGM01000007		pseudogene
NZ_NOFW01000009	SIR2_2	WP_001399512
NZ_NOGE01000007	AIPR	WP_000022311
NZ_NOGD01000015	AAA_15/AAA_21/DUF2813/SMC_N/AAA_23 + UvrD-helicase/UvrD-helicase/UvrD_C/AAA_19/UvrD_C_2	WP_021546002 + WP_024236189
NZ_NOEP01000024	TIR_2	WP_059327187
NZ_NOEP01000049	AAA_15/AAA_21/DUF2813/SMC_N/AAA_23 + UvrD-helicase/UvrD-helicase/UvrD_C/AAA_19/UvrD_C_2	WP_021546002 + WP_097471981
NZ_NOEL01000060	RVT_1 + hypothetical	WP_000064054 + WP_000622599
NZ_NODT01000023	NACHT	WP_001183326
NZ_NODU01000025	AAA_21 + DUF2188 + HNH	WP_032172939 + WP_032172940 + WP_050427836
NZ_AQEK01000038	SIR2_2	WP_001399512
NZ_NODW01000024	Metallophos/Metallophos_2 + HAD_2/HAD_2/Hydrolase_like	WP_000995671 + WP_000734786
NZ_NODW01000006	hypothetical + DUF4868 + hypothetical	WP_001205027 + WP_000418440 + WP_021513938
NZ_NODY01000007	TIR_2	WP_021038236
NZ_NODZ01000024	Pentapeptide_3/Pentapeptide_4 + hypothetical	WP_097466470 + WP_097466469
NZ_NODZ01000037	SIR2_2 + DUF87	WP_021528960 + WP_021528961
NZ_NNWR01000007	HEPN_Apea	WP_097470812
NZ_NOBL01000006	HEPN_Apea	WP_001710916
NZ_NOCJ01000008	AIPR	WP_000022311
NZ_NOCY01000012	RVT_1 + hypothetical	WP_000628823 + WP_000094232
NZ_NODF01000030	AAA_15/AAA_21/DUF2813/SMC_N/AAA_23 + UvrD-helicase/UvrD-helicase/UvrD_C/AAA_19/UvrD_C_2	WP_097433377 + WP_097433376
NZ_AQEK01000045	hypothetical + hypothetical + Beta_protein	WP_000931915 + WP_001357997 + WP_001357996
NZ_NODG01000015	Fic	WP_073464939
NZ_NODG01000022	hypothetical + hypothetical	WP_063815092 + WP_063815093
NZ_NODN01000023	SIR2_2 + DUF87	WP_072834289 + WP_094122396
NZ_NOMC01000002	RVT_1 + hypothetical	WP_000064054 + WP_000622599
NZ_NOMI01000014	AAA_15/AAA_21 + hypothetical	WP_021557103 + WP_021557102
NZ_NOMI01000003	AAA_13	WP_001615855
NZ_NOMJ01000003	RVT_1 + hypothetical	WP_000064054 + WP_000622599
NZ_NOMK01000005	RVT_1 + hypothetical	WP_000064054 + WP_000622599
NZ_NOMM01000023	hypothetical	WP_097491408
NZ_NOMR01000011	ResIII/Helicase_C + hypothetical	WP_000220867 + WP_000611230
NZ_AAKB02000001	HEPN_Apea + hypothetical	WP_001276441 + WP_071607386
NZ_AQER01000014	AAA_15/AAA_21 + DUF4435 + hypothetical	WP_001472069 + WP_001472067 + WP_001472070
NZ_NOMV01000008	HAD_2/HAD_2/Hydrolase_like + hypothetical	WP_000754433 + WP_001251755
NZ_NONB01000023	RVT_1 + hypothetical	WP_000064054 + WP_000622599
NZ_NONC01000015	hypothetical + hypothetical + hypothetical	WP_001100521 + WP_024191949 + WP_032149796
NZ_NOND01000010	ResIII/Helicase_C + hypothetical	WP_000220867 + WP_000611230
NZ_NONE01000006	HAD_2/Hydrolase/Pribosyltran/zf-C4_Topoisom + DNA_processg_A	WP_021501220 + WP_001393214
NZ_NONH01000006	HAD_2/HAD_2/Hydrolase_like + hypothetical	WP_000754433 + WP_001251755
NZ_NONL01000004	hypothetical	WP_046123073
NZ_NONN01000014		pseudogene
NZ_NONO01000010	HAD_2/Hydrolase/Pribosyltran/zf-C4_Topoisom + DNA_processg_A	WP_021501220 + WP_001393214
NZ_NONT01000041	hypothetical + hypothetical	WP_024238668 + WP_024238669
NZ_APZK01000139	NACHT	WP_001183326
NZ_NONU01000041	DUF262 + hypothetical + AAA_15/AAA_15/AAA_21/DUF3696/AAA_23	WP_032259914 + WP_032259916 + WP_032259915
NZ_NONV01000009	ResIII/Helicase_C + hypothetical	WP_000119815 + WP_097553038
NZ_NONZ01000034	AAA_15/AAA_21 + DUF4435	WP_061353169 + WP_061353170
NZ_NOOC01000012	DUF4297 + hypothetical	WP_001583069 + WP_061335783
NZ_NOOD01000005	hypothetical + hypothetical	WP_001719361 + WP_001719360
NZ_NOOF01000011	hypothetical	WP_097514271
NZ_NOOG01000009	AAA_31/CbiA/Fer4_NifH + hypothetical	WP_032254743 + WP_087897310
NZ_NOOJ01000041	ResIII/Helicase_C + hypothetical	WP_000119815 + WP_000186475
NZ_NOOK01000003	AIPR	WP_032211572
NZ_NOOL01000002	AIPR	WP_032211572
NZ_APYD01000066	hypothetical + AAA_22	WP_122999688 + WP_000360276
NZ_NOOO01000007	RVT_1 + SLATT_5	WP_000344414 + WP_001352776
NZ_NOOP01000016	AIPR	WP_032211572
NZ_NOOZ01000014	hypothetical + DUF4868 + hypothetical	WP_001205027 + WP_000418440 + WP_021513938
NZ_NOPA01000032	hypothetical + hypothetical	WP_001024429 + WP_000343805
NZ_NOPE01000012	AAA_21 + hypothetical + HNH	WP_089537199 + WP_097570765 + WP_157921876
NZ_NOPF01000019	NACHT	WP_001183325
NZ_NOPK01000022	HATPase_c_3	WP_089563614
NZ_NOPK01000026	AAA_15/AAA_21/DUF2813/SMC_N/AAA_23 + UvrD-helicase/UvrD-helicase/UvrD_C/AAA_19/UvrD_C_2	WP_050864046 + WP_050864045
NZ_NOPL01000016	hypothetical	WP_001719361
NZ_NOPM01000049	hypothetical	WP_046123073
NZ_APZP01000150	NACHT	WP_001183326
NZ_NOPN01000014	hypothetical + hypothetical	WP_001719361 + WP_001719360
NZ_NOPU01000039	NACHT	WP_001183325
NZ_NOPY01000017		pseudogene
NZ_NOQD01000003	hypothetical + hypothetical	WP_000543069 + WP_000095574
NZ_NOQF01000017	AAA_15/AAA_21 + hypothetical	WP_157922373 + WP_097495542
NZ_NOQR01000022	Ogr_Delta + hypothetical + hypothetical	WP_001185345 + WP_000175420 + WP_000796678
NZ_NORA01000007	UvrD_C_2/AAA_19 + DUF2290	WP_001697485 + WP_050939343
NZ_NORD01000092	hypothetical + hypothetical	WP_024238668 + WP_040062288
NZ_NORG01000021	HEPN_Apea	WP_047649655
NZ_NORG01000024	hypothetical	WP_000486481
NZ_NORV01000015	hypothetical	WP_136823393
NZ_NOSA01000006	hypothetical	WP_097339842
NZ_NOSC01000006	hypothetical	WP_097339842
NZ_NOSS01000011	AAA_15/AAA_21 + DUF4435	WP_000334847 + WP_000342408
NZ_NOTU01000011	hypothetical + Pkinase/Pkinase_Tyr/Pkinase_fungal	WP_001547908 + WP_077782923
NZ_NOUI01000005	hypothetical + hypothetical	WP_001335488 + WP_000281857
NZ_NOUO01000050	hypothetical	WP_042346724
NZ_NORI01000026	NACHT	WP_001183325
NZ_NORN01000050	hypothetical	WP_024237907
NZ_NORY01000082	hypothetical + hypothetical	WP_001335488 + WP_000281857
NZ_APYJ01000168	AAA_15/AAA_21 + DUF4435 + hypothetical	WP_001472069 + WP_001472067 + WP_001472070
NZ_NOSI01000004	RVT_1 + hypothetical	WP_000628823 + WP_000094232
NZ_NOSJ01000008	hypothetical + hypothetical	WP_097512284 + WP_063815093
NZ_NOTL01000012	hypothetical	WP_097514271
NZ_NOTS01000043	hypothetical	WP_048969830
NZ_NOUA01000031	HAD_2/HAD_2/Hydrolase_like + hypothetical	WP_000754434 + WP_000998640
NZ_NOUA01000042	AAA_15/AAA_21/DUF2813/SMC_N/AAA_23 + UvrD-helicase/UvrD-helicase/UvrD_C/AAA_19/UvrD_C_2	WP_032221356 + WP_024243190
NZ_NOUF01000006	hypothetical + hypothetical	WP_063815092 + WP_063815093
NZ_NOUJ01000011	AIPR	WP_000022311
NZ_NOUK01000007	hypothetical + hypothetical	WP_001335488 + WP_000281857
NZ_NOUR01000022	hypothetical + hypothetical	WP_157902061 + WP_058661086
NZ_APXU01000152	HAD_2/HAD_2/Hydrolase_like + hypothetical	WP_000754434 + WP_001401335
NZ_NOUS01000023	hypothetical + hypothetical	WP_001406847 + WP_029365074
NZ_NOUT01000013	hypothetical + hypothetical	WP_157902061 + WP_058661086
NZ_NTMZ01000019	RVT_1 + hypothetical	WP_000064054 + WP_000622599
NZ_NWRG01000053	ResIII/Helicase_C + hypothetical	WP_000119815 + WP_000186475
NZ_NWRF01000059	ResIII/Helicase_C + hypothetical	WP_000119815 + WP_000186475
NZ_NWRH01000055	ResIII/Helicase_C + hypothetical	WP_000119815 + WP_000186475
NZ_NWRO01000060	ResIII/Helicase_C + hypothetical	WP_000119815 + WP_000186475
NZ_NWRP01000056	ResIII/Helicase_C + hypothetical	WP_000119815 + WP_000186475
NZ_NWRQ01000050	ResIII/Helicase_C + hypothetical	WP_000119815 + WP_000186475
NZ_NWRV01000019	SIR2_2	WP_001399512
NZ_NWRS01000001	HTH_19/HTH_31 + hypothetical + DNA_methylase + RE_EcoO109I	WP_000936844 + WP_071525797 + WP_000095622 + WP_001453880
NZ_NWSB01000015	ResIII/Helicase_C + hypothetical	WP_000119815 + WP_000186475
NZ_NWSE01000004	hypothetical	WP_000503665
NZ_NWSE01000027	ResIII/Helicase_C + hypothetical	WP_000220867 + WP_000611230
NZ_NWSF01000022	ResIII/Helicase_C + hypothetical	WP_000119815 + WP_000186475
NZ_NKUO01000029	AAA_21 + HNH	WP_089537199 + WP_072648911
NZ_NKUZ01000010	DUF4297 + hypothetical	WP_001583069 + WP_061335783
NZ_NKVB01000007	DUF262/AlbA_2	WP_096926476
NZ_NKVC01000036	hypothetical + Pkinase/Pkinase_Tyr + Pkinase/Pkinase_Tyr	WP_000493738 + WP_000573562 + WP_001022019
NZ_APXW01000132	NACHT	WP_001183326
NZ_NKVN01000019	SIR2_2	WP_097725118
NZ_NKVN01000055	HAD_2/Hydrolase/Pribosyltran/zf-C4_Topoisom + DNA_processg_A	WP_021501220 + WP_001393214
NZ_NMAQ01000032	hypothetical + hypothetical	WP_097764253 + WP_001774581
NZ_NMBP01000008	HATPase_c_3	WP_089563614
NZ_NMCH01000026	hypothetical	WP_032291790
NZ_NMCV01000027	RVT_1 + hypothetical	WP_000064054 + WP_000622599
NZ_NMBC01000015	hypothetical + hypothetical	WP_001335488 + WP_000281857
NZ_NMBN01000039	AIPR	WP_000022311
NZ_NMBA01000013	hypothetical + hypothetical	WP_063815092 + WP_063815093
NZ_NMBA01000029	hypothetical + hypothetical + DUF4325	WP_016234813 + WP_016234815 + WP_016234814
NZ_APZO01000072	NACHT	WP_001183326
NZ_NMKC01000008	hypothetical + hypothetical	WP_001335488 + WP_000281857
NZ_NMEL01000023	ResIII/Helicase_C + hypothetical	WP_000119815 + WP_000186475
NZ_NMER01000002	AAA + Peptidase_S8	WP_016241806 + WP_023157226
NZ_NMET01000001	hypothetical + AAA_31	WP_016245208 + WP_096933439
NZ_NMFF01000031	SIR2_2 + DUF87	WP_021528960 + WP_021528961
NZ_NMFM01000018	Ogr_Delta + RVT_1 + hypothetical	WP_001185344 + WP_063122104 + WP_060618050
NZ_NMFT01000021	AAA_21 + HNH	WP_097703524 + WP_097703525
NZ_NMFX01000001	RexA + hypothetical	WP_000775192 + WP_000957222
NZ_NMGD01000021	RVT_1	WP_097744096
NZ_NMGD01000061	hypothetical + hypothetical	WP_001719361 + WP_001719360
NZ_ABHU01000002	dCMP_cyt_deam_1/MafB19-deam	WP_000704989
NZ_APZO01000112	HAD_2/HAD_2/Hydrolase_like + hypothetical	WP_000754434 + WP_001401335
NZ_NMGO01000006	Ogr_Delta + hypothetical + RVT_1	WP_001185344 + WP_060618050 + WP_060618051
NZ_NMHD01000029	hypothetical + hypothetical	WP_001719361 + WP_001719360
NZ_NMHK01000005	HEPN_Apea	WP_001710916
NZ_NMDE01000015	hypothetical	WP_021572920
NZ_NMJX01000037	AAA_15/AAA_21/DUF2813/SMC_N/AAA_23 + UvrD-helicase/UvrD-helicase/UvrD_C/AAA_19/UvrD_C_2	WP_097433377 + WP_097433376
NZ_NMDG01000023	Mrr_cat	WP_000113630
NZ_NMDL01000007	hypothetical + hypothetical + Beta_protein	WP_097738304 + WP_001357997 + WP_001357996
NZ_NMKA01000003	RVT_1 + hypothetical	WP_000064054 + WP_000622599
NZ_NMEE01000018	RVT_1 + hypothetical	WP_000064054 + WP_000622599
NZ_NMEM01000025	hypothetical + hypothetical + hypothetical	WP_033810334 + WP_024191949 + WP_032149796
NZ_APZZ01000073	SIR2_2	WP_001552601
NZ_NMEM01000083	hypothetical	WP_000503665
NZ_NMEU01000009	dCMP_cyt_deam_1/MafB19-deam + hypothetical	WP_044686932 + WP_000021256
NZ_NMEY01000024	Pentapeptide_3/Pentapeptide_4 + hypothetical	WP_033802715 + WP_040088954
NZ_NMEY01000044	SEC-C	WP_097766250
NZ_NMFA01000014	hypothetical + hypothetical	WP_001719361 + WP_097735192
NZ_NMFI01000032	AAA_15/AAA_21/DUF2813/SMC_N/AAA_23 + UvrD-helicase/UvrD-helicase/UvrD_C/AAA_19/UvrD_C_2	WP_097766380 + WP_024236189
NZ_NMFR01000035	RVT_1 + hypothetical	WP_000628823 + WP_000094232
NZ_NMFQ01000008	hypothetical + hypothetical	WP_097763354 + WP_063815093
NZ_NMFV01000007	hypothetical	WP_000503665
NZ_APZZ01000139	SIR2_2	WP_001399512
NZ_NMGM01000002	hypothetical	WP_032291790
NZ_NMGU01000015	AAA_29	WP_023352766
NZ_NNXW01000011	hypothetical + Beta_protein + hypothetical	WP_001357997 + WP_097724490 + WP_000931915
NZ_NOAC01000008	Pentapeptide_3/Pentapeptide_4 + hypothetical	WP_052908771 + WP_033802716
NZ_NOAU01000023	RVT_1 + RVT_1	WP_097734264 + WP_097734262
NZ_NOAY01000047	hypothetical + hypothetical	WP_000868779 + WP_001269066
NZ_NOBD01000024	AAA_22	WP_097333133
NZ_NOCK01000015	AAA_13	WP_001615855
NZ_NNYI01000007	hypothetical + hypothetical + Beta_protein	WP_000931915 + WP_001357997 + WP_001357996
NZ_NNZC01000027	hypothetical	WP_064579183
NZ_APZZ01000149	hypothetical + hypothetical + Beta_protein	WP_000931915 + WP_001357997 + WP_001357996
NZ_NNZD01000002	hypothetical + hypothetical	WP_021527030 + WP_000095574
NZ_NNZH01000005	hypothetical + hypothetical + Beta_protein	WP_000931915 + WP_089639599 + WP_001357996
NZ_NNZL01000004	Fic	WP_073464939
NZ_NNZU01000033	hypothetical	WP_047657979
NZ_NOAD01000036	hypothetical	WP_149014425
NZ_NOAH01000013	HAD_2/HAD_2/Hydrolase_like + hypothetical	WP_097750871 + WP_097750870
NZ_NOAH01000015	AAA_15/AAA_21 + hypothetical	WP_157905511 + WP_021557102
NZ_NOAJ01000036	hypothetical	WP_021572920
NZ_NOAK01000009	hypothetical + hypothetical	WP_001335488 + WP_000281857
NZ_NOBH01000019	hypothetical + Pkinase/Pkinase_Tyr/Pkinase_fungal	WP_001547908 + WP_077782923
NZ_APXX01000073	NACHT	WP_001183326
NZ_NOBR01000014	RVT_1 + hypothetical	WP_000064054 + WP_000622599
NZ_NOCL01000013	AAA_22	WP_097744814
NZ_NOBW01000022	AAA_15/AAA_21 + hypothetical	WP_021557103 + WP_021557102
NZ_NOCI01000035	AAA_15/AAA_21 + DUF4435	WP_001696665 + WP_001696664
NZ_NOCO01000010	hypothetical	WP_097921089
NZ_MOXU01000055	hypothetical + DUF262	WP_071790076 + WP_077250659
NZ_MOXY01000030	HEPN_Apea	WP_098723431
NZ_MOXZ01000023	HEPN_Apea	WP_098723431
NZ_MPIE01000011	TIR_2	WP_059327187
NZ_MPIG01000024	hypothetical + AAA_15/AAA_21/DUF2813/SMC_N/AAA_23 + UvrD-helicase/UvrD-helicase/UvrD_C/AAA_19/UvrD_C_2	WP_097433378 + WP_097433377 + WP_097433376
NZ_APXY01000331		pseudogene
NZ_NXOA01000040	hypothetical	WP_089584712
NZ_NXON01000014	hypothetical + HATPase_c_3	WP_047615349 + WP_089563614
NZ_CP023870	Ogr_Delta + hypothetical + RVT_1	WP_001185344 + WP_000993028 + WP_000422112
NZ_CP015244	hypothetical + DUF4868 + hypothetical	WP_001205027 + WP_000418440 + WP_000932801
NZ_BEIW01000162	ResIII/Helicase_C + hypothetical	WP_099373262 + WP_099373263
NZ_BEIY01000077	hypothetical + AAA_15/AAA_21 + DUF4435	WP_072164926 + WP_001696665 + WP_001696664
NZ_BEIZ01000160	ResIII/Helicase_C + hypothetical	WP_000119815 + WP_000186475
NZ_BEJA01000161	ResIII/Helicase_C + hypothetical	WP_000119815 + WP_000186475
NZ_BEJD01000079	ResIII/Helicase_C + hypothetical	WP_000119815 + WP_000186475
NZ_BEJE01000138	ResIII/Helicase_C + hypothetical	WP_000119815 + WP_000186475
NZ_APYA01000062	hypothetical + AAA_22	WP_122999688 + WP_000360276
NZ_BEJF01000041	ResIII/Helicase_C + hypothetical	WP_000119815 + WP_000186475
NZ_BEJG01000007	ResIII/Helicase_C + hypothetical	WP_000119815 + WP_000186475
NZ_BEJH01000142	hypothetical + DUF4435 + AAA_15/AAA_21	WP_072164926 + WP_001696664 + WP_001696665
NZ_BEJJ01000097	ResIII/Helicase_C + hypothetical	WP_000119815 + WP_000186475
NZ_BEJN01000088	ResIII/Helicase_C + hypothetical	WP_000119815 + WP_000186475
NZ_BEJO01000119	ResIII/Helicase_C + hypothetical	WP_000119815 + WP_000186475
NZ_BEJP01000065	hypothetical + AAA_15/AAA_21 + DUF4435	WP_072164926 + WP_001696665 + WP_001696664
NZ_BEJQ01000121	ResIII/Helicase_C + hypothetical	WP_033880669 + WP_000186475
NZ_BEJR01000081	ResIII/Helicase_C + hypothetical	WP_000119815 + WP_000186475
NZ_BEJS01000139	hypothetical + AAA_15/AAA_21 + DUF4435	WP_072164926 + WP_001696665 + WP_001696664
NZ_APZA01000047	hypothetical + hypothetical	WP_001493294 + WP_001493296
NZ_BEJV01000081	ResIII/Helicase_C + hypothetical	WP_000119815 + WP_000186475
NZ_BEJW01000062	ResIII/Helicase_C + hypothetical	WP_000119815 + WP_000186475
NZ_BEJX01000071	hypothetical + DUF4435 + AAA_15/AAA_21	WP_072164926 + WP_001696664 + WP_001696665
NZ_BEJZ01000069	ResIII/Helicase_C + hypothetical	WP_000119815 + WP_000186475
NZ_BEKA01000083	ResIII/Helicase_C + hypothetical	WP_000119815 + WP_000186475
NZ_BEKC01000111	hypothetical + hypothetical + DUF4868	WP_001205027 + WP_000932801 + WP_000418440
NZ_BEKE01000102	ResIII/Helicase_C + hypothetical	WP_000119815 + WP_000186475
NZ_BEKG01000162	ResIII/Helicase_C + hypothetical	WP_000119815 + WP_000186475
NZ_CP024092	RVT_1 + hypothetical	WP_000064054 + WP_000622599
NZ_CP024293	AAA_15/AAA_21 + DUF4435	WP_001696665 + WP_001696664
NZ_APXR01000142	NACHT	WP_001183326
NZ_CP024293	HEPN_Apea	WP_001710916
NZ_CP024252	hypothetical + hypothetical	WP_063077330 + WP_057711564
NZ_CP024278	AAA_15/AAA_21 + DUF4435	WP_001696665 + WP_001696664
NZ_CP024278	hypothetical + Beta_protein + hypothetical	WP_001357997 + WP_001357996 + WP_000931915
NZ_CP024266	hypothetical	WP_000094232
NZ_PENO01000001	hypothetical + hypothetical	WP_021527030 + WP_000095574
NZ_PENP01000081	hypothetical + hypothetical	WP_071837912 + WP_001572310
NZ_PENM01000006	AAA_15/AAA_21 + DUF4435	WP_000334847 + WP_000342408
NZ_PEQH01000009	ResIII/Helicase_C + hypothetical	WP_000119815 + WP_000186475
NZ_CP024650	hypothetical + hypothetical	WP_001335488 + WP_000281857
NZ_APZE01000039	hypothetical + hypothetical	WP_001493294 + WP_001493296
NZ_BEKH01000110	hypothetical + hypothetical + DUF4868	WP_001205027 + WP_000932801 + WP_000418440
NZ_BEKI01000056	ResIII/Helicase_C + hypothetical	WP_000119815 + WP_000186475
NZ_BEKK01000077	ResIII/Helicase_C + hypothetical	WP_000119815 + WP_000186475
NZ_BEKL01000148	ResIII/Helicase_C + hypothetical	WP_000119815 + WP_000186475
NZ_BEKO01000087	ResIII/Helicase_C + hypothetical	WP_000119815 + WP_000186475
NZ_BEKP01000043	ResIII/Helicase_C + hypothetical	WP_000119815 + WP_000186475
NZ_BEKT01000048	ResIII/Helicase_C + hypothetical	WP_000119815 + WP_000186475
NZ_BEKU01000049	ResIII/Helicase_C + hypothetical	WP_000119815 + WP_000186475
NZ_BEKV01000160	ResIII/Helicase_C + hypothetical	WP_000119815 + WP_000186475
NZ_BEKW01000126	ResIII/Helicase_C + hypothetical	WP_000119815 + WP_000186475
NZ_ABHU01000001	DNA_methylase + RE_EcoO109I + HTH_19/HTH_31	WP_000095622 + WP_001453880 + WP_000936844
NZ_APZF01000100	hypothetical + hypothetical	WP_001493294 + WP_001493296
NZ_BEKY01000044	ResIII/Helicase_C + hypothetical	WP_000119815 + WP_000186475
NZ_BEKZ01000178	ResIII/Helicase_C + hypothetical	WP_000119815 + WP_000186475
NZ_BELB01000033	ResIII/Helicase_C + hypothetical	WP_000119815 + WP_000186475
NZ_BELC01000041	ResIII/Helicase_C + hypothetical	WP_000119815 + WP_000186475
NZ_BELG01000135	ResIII/Helicase_C + hypothetical	WP_000119815 + WP_000186475
NZ_BELH01000088	ResIII/Helicase_C + hypothetical	WP_000119815 + WP_000186475
NZ_BELJ01000052	ResIII/Helicase_C + hypothetical	WP_000119815 + WP_000186475
NZ_BELK01000083	ResIII/Helicase_C + hypothetical	WP_000119815 + WP_000186475
NZ_BELL01000075	ResIII/Helicase_C + hypothetical	WP_000119815 + WP_000186475
NZ_BELM01000031	ResIII/Helicase_C + hypothetical	WP_000119815 + WP_000186475
NZ_BELO01000085	ResIII/Helicase_C + hypothetical	WP_000119815 + WP_000186475
NZ_BELP01000080	ResIII/Helicase_C + hypothetical	WP_000119815 + WP_000186475
NZ_BELQ01000081	ResIII/Helicase_C + hypothetical	WP_000119815 + WP_000186475
NZ_BELT01000072	ResIII/Helicase_C + hypothetical	WP_000119815 + WP_000186475
NZ_BELV01000090	ResIII/Helicase_C + hypothetical	WP_000119815 + WP_000186475
NZ_BELW01000037	ResIII/Helicase_C + hypothetical	WP_000119815 + WP_000186475
NZ_BELX01000033	ResIII/Helicase_C + hypothetical	WP_000119815 + WP_000186475
NZ_BELY01000088	ResIII/Helicase_C + hypothetical	WP_000119815 + WP_000186475
NZ_BELZ01000164	ResIII/Helicase_C + hypothetical	WP_000119815 + WP_000186475
NZ_BEMA01000023	ResIII/Helicase_C + hypothetical	WP_000119815 + WP_000186475
NZ_APZH01000100	hypothetical + hypothetical	WP_001493294 + WP_001493296
NZ_BEMD01000087	ResIII/Helicase_C + hypothetical	WP_000119815 + WP_000186475
NZ_BEME01000092	ResIII/Helicase_C + hypothetical	WP_000119815 + WP_000186475
NZ_BEMF01000046	ResIII/Helicase_C + hypothetical	WP_000119815 + WP_000186475
NZ_BEMG01000087	ResIII/Helicase_C + hypothetical	WP_000119815 + WP_000186475
NZ_BEMH01000072	ResIII/Helicase_C + hypothetical	WP_000119815 + WP_000186475
NZ_BEMI01000139	ResIII/Helicase_C + hypothetical	WP_000119815 + WP_000186475
NZ_BEMJ01000117	ResIII/Helicase_C + hypothetical	WP_000119815 + WP_000186475
NZ_BEMK01000039	ResIII/Helicase_C + hypothetical	WP_000119815 + WP_000186475
NZ_BEML01000104	ResIII/Helicase_C + hypothetical	WP_000119815 + WP_000186475
NZ_BEMM01000106	ResIII/Helicase_C + hypothetical	WP_000119815 + WP_000186475
NZ_AQBD01000094	RVT_1 + hypothetical	WP_003918716 + WP_000622599
NZ_BEMN01000081	ResIII/Helicase_C + hypothetical	WP_000119815 + WP_000186475
NZ_BEMO01000075	ResIII/Helicase_C + hypothetical	WP_000119815 + WP_000186475
NZ_BEMP01000077	ResIII/Helicase_C + hypothetical	WP_000119815 + WP_000186475
NZ_BEMQ01000100	ResIII/Helicase_C + hypothetical	WP_000119815 + WP_000186475
NZ_BEMR01000030	ResIII/Helicase_C + hypothetical	WP_000119815 + WP_000186475
NZ_BEMS01000042	ResIII/Helicase_C + hypothetical	WP_000119815 + WP_000186475
NZ_BEMV01000065	ResIII/Helicase_C + hypothetical	WP_000119815 + WP_000186475
NZ_BEMW01000047	ResIII/Helicase_C + hypothetical	WP_000119815 + WP_000186475
NZ_BEMX01000050	ResIII/Helicase_C + hypothetical	WP_000119815 + WP_000186475
NZ_BEMY01000088	ResIII/Helicase_C + hypothetical	WP_000119815 + WP_000186475
NZ_AQBE01000004	RVT_1 + hypothetical	WP_001609350 + WP_000622599
NZ_BEMZ01000050	ResIII/Helicase_C + hypothetical	WP_000119815 + WP_000186475
NZ_BENB01000044	ResIII/Helicase_C + hypothetical	WP_000119815 + WP_000186475
NZ_BENC01000048	ResIII/Helicase_C + hypothetical	WP_000119815 + WP_000186475
NZ_BEND01000067	ResIII/Helicase_C + hypothetical	WP_000119815 + WP_000186475
NZ_BENE01000055	ResIII/Helicase_C + hypothetical	WP_000119815 + WP_000186475
NZ_BENF01000125	ResIII/Helicase_C + hypothetical	WP_000119815 + WP_000186475
NZ_BENG01000071	ResIII/Helicase_C + hypothetical	WP_000119815 + WP_000186475
NZ_BENH01000058	ResIII/Helicase_C + hypothetical	WP_000119815 + WP_000186475
NZ_BENI01000010	ResIII/Helicase_C + hypothetical	WP_000119815 + WP_000186475
NZ_BENL01000122	ResIII/Helicase_C + hypothetical	WP_000119815 + WP_000186475
NZ_AQBF01000003	RVT_1 + hypothetical	WP_001613962 + WP_000622599
NZ_BENN01000039	ResIII/Helicase_C + hypothetical	WP_000119815 + WP_000186475
NZ_BENO01000082	ResIII/Helicase_C + hypothetical	WP_000119815 + WP_000186475
NZ_BENP01000099	ResIII/Helicase_C + hypothetical	WP_000119815 + WP_000186475
NZ_BENQ01000050	ResIII/Helicase_C + hypothetical	WP_000119815 + WP_000186475
NZ_BENR01000050	ResIII/Helicase_C + hypothetical	WP_000119815 + WP_000186475
NZ_BENS01000079	ResIII/Helicase_C + hypothetical	WP_000119815 + WP_000186475
NZ_BENT01000072	ResIII/Helicase_C + hypothetical	WP_000119815 + WP_000186475
NZ_BENU01000041	ResIII/Helicase_C + hypothetical	WP_000119815 + WP_000186475
NZ_BENW01000064	ResIII/Helicase_C + hypothetical	WP_000119815 + WP_000186475
NZ_BENX01000062	ResIII/Helicase_C + hypothetical	WP_000119815 + WP_000186475
NZ_AQBG01000005	RVT_1 + hypothetical	WP_001609350 + WP_000622599
NZ_BEOC01000166	ResIII/Helicase_C + hypothetical	WP_000119815 + WP_000186475
NZ_BEOD01000087	ResIII/Helicase_C + hypothetical	WP_000119815 + WP_000186475
NZ_BEOE01000092	ResIII/Helicase_C + hypothetical	WP_000119815 + WP_000186475
NZ_BEOF01000087	ResIII/Helicase_C + hypothetical	WP_000119815 + WP_000186475
NZ_BEOI01000050	ResIII/Helicase_C + hypothetical	WP_000119815 + WP_000186475
NZ_BEOJ01000068	ResIII/Helicase_C + hypothetical	WP_000119815 + WP_000186475
NZ_BEOK01000066	hypothetical	WP_000186475
NZ_BEON01000087	ResIII/Helicase_C + hypothetical	WP_000119815 + WP_000186475
NZ_BEOO01000139	ResIII/Helicase_C + hypothetical	WP_000119815 + WP_000186475
NZ_BEOP01000072	ResIII/Helicase_C + hypothetical	WP_000119815 + WP_000186475
NZ_AQAG01000071	hypothetical + UvrD-helicase/UvrD-helicase/UvrD_C/AAA_19/UvrD_C_2 + AAA_15/AAA_21/DUF2813/SMC_N/AAA_23	WP_024167039 + WP_001356948 + WP_001356949
NZ_BEOQ01000076	ResIII/Helicase_C + hypothetical	WP_000119815 + WP_000186475
NZ_BEOS01000057	ResIII/Helicase_C + hypothetical	WP_000119815 + WP_000186475
NZ_BEOT01000076	ResIII/Helicase_C + hypothetical	WP_000119815 + WP_000186475
NZ_BEOU01000061	ResIII/Helicase_C + hypothetical	WP_000119815 + WP_000186475
NZ_BEOV01000101	ResIII/Helicase_C + hypothetical	WP_000119815 + WP_000186475
NZ_BEOW01000063	ResIII/Helicase_C + hypothetical	WP_000119815 + WP_000186475
NZ_BEOX01000046	ResIII/Helicase_C + hypothetical	WP_000119815 + WP_000186475
NZ_BEOY01000064	ResIII/Helicase_C + hypothetical	WP_000119815 + WP_000186475
NZ_BEPB01000048	ResIII/Helicase_C + hypothetical	WP_000119815 + WP_000186475
NZ_BEPC01000079	ResIII/Helicase_C + hypothetical	WP_000119815 + WP_000186475
NZ_AQAH01000063	hypothetical + UvrD-helicase/UvrD-helicase/UvrD_C/AAA_19/UvrD_C_2 + AAA_15/AAA_21/DUF2813/SMC_N/AAA_23	WP_024167039 + WP_001356948 + WP_001356949
NZ_BEPD01000087	ResIII/Helicase_C + hypothetical	WP_000119815 + WP_000186475
NZ_BEPG01000080	ResIII/Helicase_C + hypothetical	WP_000119815 + WP_000186475
NZ_BEPH01000067	ResIII/Helicase_C + hypothetical	WP_000119815 + WP_000186475
NZ_BEPI01000071	ResIII/Helicase_C + hypothetical	WP_000119815 + WP_000186475
NZ_BEPJ01000095	ResIII/Helicase_C + hypothetical	WP_000119815 + WP_000186475
NZ_BEPK01000080	ResIII/Helicase_C + hypothetical	WP_000119815 + WP_000186475
NZ_BEPL01000078	ResIII/Helicase_C + hypothetical	WP_000119815 + WP_000186475
NZ_BEPO01000045	ResIII/Helicase_C + hypothetical	WP_000119815 + WP_000186475
NZ_BEPP01000078	ResIII/Helicase_C + hypothetical	WP_000119815 + WP_000186475
NZ_BEPQ01000013	ResIII/Helicase_C + hypothetical	WP_000119815 + WP_000186475
NZ_AQAI01000005	hypothetical + UvrD-helicase/UvrD-helicase/UvrD_C/AAA_19/UvrD_C_2 + AAA_15/AAA_21/DUF2813/SMC_N/AAA_23	WP_024167039 + WP_001356948 + WP_001356949
NZ_BEPR01000050	ResIII/Helicase_C + hypothetical	WP_000119815 + WP_000186475
NZ_BEPT01000053	ResIII/Helicase_C + hypothetical	WP_000119815 + WP_000186475
NZ_BEPU01000046	ResIII/Helicase_C + hypothetical	WP_000119815 + WP_000186475
NZ_BEPX01000079	ResIII/Helicase_C + hypothetical	WP_100037198 + WP_000186475
NZ_BEPY01000067	ResIII/Helicase_C + hypothetical	WP_000119815 + WP_000186475
NZ_BEQA01000056	ResIII/Helicase_C + hypothetical	WP_000119815 + WP_000186475
NZ_BEQD01000111	ResIII/Helicase_C + hypothetical	WP_000119815 + WP_000186475
NZ_BEQE01000029	ResIII/Helicase_C + hypothetical	WP_000119815 + WP_000186475
NZ_BEQF01000066	ResIII/Helicase_C + hypothetical	WP_000119815 + WP_000186475
NZ_BEQG01000123	ResIII/Helicase_C + hypothetical	WP_000119815 + WP_000186475
NZ_GL883916	SIR2_2	WP_001133507
NZ_AQAJ01000007	hypothetical + UvrD-helicase/UvrD-helicase/UvrD_C/AAA_19/UvrD_C_2 + AAA_15/AAA_21/DUF2813/SMC_N/AAA_23	WP_149007737 + WP_001356948 + WP_001356949
NZ_BEQH01000124	ResIII/Helicase_C + hypothetical	WP_000119815 + WP_000186475
NZ_BEQI01000060	ResIII/Helicase_C + hypothetical	WP_000119815 + WP_000186475
NZ_BEQJ01000062	ResIII/Helicase_C + hypothetical	WP_000119815 + WP_000186475
NZ_BEQK01000082	ResIII/Helicase_C + hypothetical	WP_000119815 + WP_000186475
NZ_BEQL01000083	ResIII/Helicase_C + hypothetical	WP_000119815 + WP_000186475
NZ_BEQM01000123	ResIII/Helicase_C + hypothetical	WP_000119815 + WP_000186475
NZ_BEQN01000079	ResIII/Helicase_C + hypothetical	WP_000119815 + WP_000186475
NZ_BEQO01000154	ResIII/Helicase_C + hypothetical	WP_000119815 + WP_000186475
NZ_BEQP01000075	ResIII/Helicase_C + hypothetical	WP_000119815 + WP_000186475
NZ_BEQQ01000065	ResIII/Helicase_C + hypothetical	WP_000119815 + WP_000186475
NZ_AQAK01000062	hypothetical + UvrD-helicase/UvrD-helicase/UvrD_C/AAA_19/UvrD_C_2 + AAA_15/AAA_21/DUF2813/SMC_N/AAA_23	WP_024167039 + WP_001356948 + WP_001356949
NZ_BEQR01000043	ResIII/Helicase_C + hypothetical	WP_000119815 + WP_000186475
NZ_BEQS01000048	ResIII/Helicase_C + hypothetical	WP_000119815 + WP_000186475
NZ_BEQV01000062	ResIII/Helicase_C + hypothetical	WP_000119815 + WP_000186475
NZ_BEQW01000076	ResIII/Helicase_C + hypothetical	WP_000119815 + WP_000186475
NZ_BEQX01000058	ResIII/Helicase_C + hypothetical	WP_000119815 + WP_000186475
NZ_BEQY01000051	ResIII/Helicase_C + hypothetical	WP_000119815 + WP_000186475
NZ_BEQZ01000068	ResIII/Helicase_C + hypothetical	WP_000119815 + WP_000186475
NZ_BERB01000049	ResIII/Helicase_C + hypothetical	WP_000119815 + WP_000186475
NZ_BERD01000071	ResIII/Helicase_C + hypothetical	WP_000119815 + WP_000186475
NZ_BERE01000064	ResIII/Helicase_C + hypothetical	WP_000119815 + WP_000186475
NZ_AQAL01000073	hypothetical + UvrD-helicase/UvrD-helicase/UvrD_C/AAA_19/UvrD_C_2 + AAA_15/AAA_21/DUF2813/SMC_N/AAA_23	WP_024167039 + WP_001356948 + WP_001356949
NZ_BERF01000070	ResIII/Helicase_C + hypothetical	WP_000119815 + WP_000186475
NZ_BERG01000058	ResIII/Helicase_C + hypothetical	WP_000119815 + WP_000186475
NZ_BERH01000039	ResIII/Helicase_C + hypothetical	WP_000119815 + WP_000186475
NZ_BERI01000066	ResIII/Helicase_C + hypothetical	WP_000119815 + WP_000186475
NZ_BERL01000061	ResIII/Helicase_C + hypothetical	WP_000119815 + WP_000186475
NZ_BERM01000105	ResIII/Helicase_C + hypothetical	WP_000119815 + WP_000186475
NZ_BERN01000185	ResIII/Helicase_C + hypothetical	WP_000119815 + WP_000186475
NZ_BERO01000044	ResIII/Helicase_C + hypothetical	WP_000119815 + WP_000186475
NZ_BERQ01000139	ResIII/Helicase_C + hypothetical	WP_000119815 + WP_000186475
NZ_BERR01000034	ResIII/Helicase_C + hypothetical	WP_000119815 + WP_000186475
NZ_AQAN01000072	AAA_15/AAA_21/DUF2813/SMC_N/AAA_23 + UvrD-helicase/UvrD-helicase/UvrD_C/AAA_19/UvrD_C_2	WP_001356949 + WP_001356948
NZ_BERT01000043	ResIII/Helicase_C + hypothetical	WP_000119815 + WP_000186475
NZ_BERV01000069	ResIII/Helicase_C + hypothetical	WP_000119815 + WP_000186475
NZ_BERW01000048	ResIII/Helicase_C + hypothetical	WP_000119815 + WP_000186475
NZ_BERX01000052	ResIII/Helicase_C + hypothetical	WP_000119815 + WP_000186475
NZ_BERY01000033	ResIII/Helicase_C + hypothetical	WP_000119815 + WP_000186475
NZ_BERZ01000051	ResIII/Helicase_C + hypothetical	WP_000119815 + WP_000186475
NZ_BESA01000097	ResIII/Helicase_C + hypothetical	WP_000119815 + WP_000186475
NZ_BESC01000055	ResIII/Helicase_C + hypothetical	WP_000119815 + WP_000186475
NZ_BESE01000109	ResIII/Helicase_C + hypothetical	WP_000119815 + WP_000186475
NZ_BESF01000218	ResIII/Helicase_C + hypothetical	WP_000119815 + WP_000186475
NZ_AQAO01000005	hypothetical + UvrD-helicase/UvrD-helicase/UvrD_C/AAA_19/UvrD_C_2 + AAA_15/AAA_21/DUF2813/SMC_N/AAA_23	WP_024167039 + WP_001356948 + WP_001356949
NZ_BESG01000053	ResIII/Helicase_C + hypothetical	WP_000119815 + WP_000186475
NZ_BESI01000043	ResIII/Helicase_C + hypothetical	WP_000119815 + WP_000186475
NZ_BESO01000136	ResIII/Helicase_C + hypothetical	WP_000119815 + WP_000186475
NZ_BESQ01000046	ResIII/Helicase_C + hypothetical	WP_000119815 + WP_000186475
NZ_BESU01000036	ResIII/Helicase_C + hypothetical	WP_000119815 + WP_000186475
NZ_BESV01000206	ResIII/Helicase_C + hypothetical	WP_000119815 + WP_000186475
NZ_BESW01000007	ResIII/Helicase_C + hypothetical	WP_000119815 + WP_000186475
NZ_BESX01000123	ResIII/Helicase_C + hypothetical	WP_000119815 + WP_000186475
NZ_BESY01000005	hypothetical + hypothetical	WP_071837912 + WP_032291790
NZ_BESY01000051	hypothetical + DUF2290 + UvrD_C_2/AAA_19	WP_087602887 + WP_001697486 + WP_001697485
NZ_AQAQ01000006	AAA_15/AAA_21/DUF2813/SMC_N/AAA_23 + UvrD-helicase/UvrD-helicase/UvrD_C/AAA_19/UvrD_C_2	WP_001356949 + WP_001356948
NZ_BETC01000145	ResIII/Helicase_C + hypothetical	WP_000119815 + WP_000186475
NZ_BETF01000049	ResIII/Helicase_C + hypothetical	WP_000119815 + WP_000186475
NZ_BETG01000071	ResIII/Helicase_C + hypothetical	WP_000119815 + WP_000186475
NZ_BETH01000071	ResIII/Helicase_C + hypothetical	WP_000119815 + WP_000186475
NZ_BETI01000067	ResIII/Helicase_C + hypothetical	WP_000119815 + WP_000186475
NZ_BETJ01000075	ResIII/Helicase_C + hypothetical	WP_000119815 + WP_000186475
NZ_BETK01000064	ResIII/Helicase_C + hypothetical	WP_000119815 + WP_000186475
NZ_BETO01000109	ResIII/Helicase_C + hypothetical	WP_000119815 + WP_000186475
NZ_BETP01000085	ResIII/Helicase_C + hypothetical	WP_000119815 + WP_000186475
NZ_BETQ01000077	ResIII/Helicase_C + hypothetical	WP_000119815 + WP_000186475
NZ_BETR01000030	hypothetical + hypothetical	WP_032291790 + WP_071837912
NZ_BETR01000035	UvrD_C_2/AAA_19 + hypothetical + DUF2290	WP_001697485 + WP_087602887 + WP_001697486
NZ_BETS01000084	ResIII/Helicase_C + hypothetical	WP_000119815 + WP_000186475
NZ_BETT01000066	ResIII/Helicase_C + hypothetical	WP_000119815 + WP_000186475
NZ_BETU01000040	ResIII/Helicase_C + hypothetical	WP_000119815 + WP_000186475
NZ_BETV01000082	ResIII/Helicase_C + hypothetical	WP_000119815 + WP_000186475
NZ_BETW01000037	ResIII/Helicase_C + hypothetical	WP_000119815 + WP_000186475
NZ_BETX01000073	ResIII/Helicase_C + hypothetical	WP_000119815 + WP_000186475
NZ_BETY01000033	ResIII/Helicase_C + hypothetical	WP_000119815 + WP_000186475
NZ_BEUA01000018	ResIII/Helicase_C + hypothetical	WP_000119815 + WP_000186475
NZ_BEUB01000064	ResIII/Helicase_C + hypothetical	WP_000119815 + WP_000186475
NZ_BEUC01000059	ResIII/Helicase_C + hypothetical	WP_000119815 + WP_000186475
NZ_BEUD01000072	ResIII/Helicase_C + hypothetical	WP_000119815 + WP_000186475
NZ_BEUG01000055	ResIII/Helicase_C + hypothetical	WP_000119815 + WP_000186475
NZ_BEUH01000077	ResIII/Helicase_C + hypothetical	WP_000119815 + WP_000186475
NZ_BEUI01000057	ResIII/Helicase_C + hypothetical	WP_000119815 + WP_000186475
NZ_BEUK01000055	ResIII/Helicase_C + hypothetical	WP_000119815 + WP_000186475
NZ_BEUL01000047	ResIII/Helicase_C + hypothetical	WP_000119815 + WP_000186475
NZ_BEUM01000079	ResIII/Helicase_C + hypothetical	WP_000119815 + WP_000186475
NZ_BEUN01000048	ResIII/Helicase_C + hypothetical	WP_000119815 + WP_000186475
NZ_AQAT01000005	RVT_1 + hypothetical	WP_001609350 + WP_000622599
NZ_BEUO01000082	ResIII/Helicase_C + hypothetical	WP_000119815 + WP_000186475
NZ_BEUP01000335	ResIII/Helicase_C + hypothetical	WP_000119815 + WP_000186475
NZ_BEUR01000083	ResIII/Helicase_C + hypothetical	WP_000119815 + WP_000186475
NZ_BEUS01000059	ResIII/Helicase_C + hypothetical	WP_000119815 + WP_000186475
NZ_BEUT01000128	ResIII/Helicase_C + hypothetical	WP_000119815 + WP_000186475
NZ_BEUU01000074	ResIII/Helicase_C + hypothetical	WP_000119815 + WP_000186475
NZ_BEUV01000091	ResIII/Helicase_C + hypothetical	WP_000119815 + WP_000186475
NZ_BEUW01000065	ResIII/Helicase_C + hypothetical	WP_000119815 + WP_000186475
NZ_BEUX01000082	ResIII/Helicase_C + hypothetical	WP_000119815 + WP_000186475
NZ_BEUZ01000057	ResIII/Helicase_C + hypothetical	WP_000119815 + WP_000186475
NZ_AQAU01000099	RVT_1 + hypothetical	WP_001613962 + WP_000622599
NZ_BEVA01000054	ResIII/Helicase_C + hypothetical	WP_000119815 + WP_000186475
NZ_BEVD01000046	ResIII/Helicase_C + hypothetical	WP_000119815 + WP_000186475
NZ_BEVE01000058	ResIII/Helicase_C + hypothetical	WP_000119815 + WP_000186475
NZ_BEVF01000079	ResIII/Helicase_C + hypothetical	WP_000119815 + WP_000186475
NZ_BEVG01000067	ResIII/Helicase_C + hypothetical	WP_000119815 + WP_000186475
NZ_BEVH01000042	ResIII/Helicase_C + hypothetical	WP_000119815 + WP_000186475
NZ_BEVI01000082	ResIII/Helicase_C + hypothetical	WP_000119815 + WP_000186475
NZ_BEVJ01000125	ResIII/Helicase_C + hypothetical	WP_000119815 + WP_000186475
NZ_BEVK01000080	ResIII/Helicase_C + hypothetical	WP_000119815 + WP_000186475
NZ_BEVL01000053	ResIII/Helicase_C + hypothetical	WP_000119815 + WP_000186475
NZ_GL884332	hypothetical + hypothetical	WP_001205027 + WP_000932801
NZ_AQAW01000006	RVT_1 + hypothetical	WP_001609350 + WP_000622599
NZ_BEVM01000163	ResIII/Helicase_C + hypothetical	WP_000119815 + WP_000186475
NZ_BEVO01000059	ResIII/Helicase_C + hypothetical	WP_000119815 + WP_000186475
NZ_BEVP01000025	ResIII/Helicase_C + hypothetical	WP_000119815 + WP_000186475
NZ_BEVR01000050	ResIII/Helicase_C + hypothetical	WP_000119815 + WP_000186475
NZ_BEVS01000119	ResIII/Helicase_C + hypothetical	WP_000119815 + WP_000186475
NZ_BEVV01000099	ResIII/Helicase_C + hypothetical	WP_000119815 + WP_000186475
NZ_BEVX01000029	ResIII/Helicase_C + hypothetical	WP_000119815 + WP_000186475
NZ_PGUJ01000058	ResIII/Helicase_C + hypothetical	WP_000119815 + WP_000186475
NZ_PGUJ01000131	hypothetical + hypothetical	WP_001774582 + WP_001774581
NZ_PGUK01000036	ResIII/Helicase_C + hypothetical	WP_000119815 + WP_000186475
NZ_AQAV01000005	RVT_1 + hypothetical	WP_001609350 + WP_000622599
NZ_PGUK01000092	hypothetical + hypothetical	WP_001774582 + WP_001774581
NZ_CP024997	hypothetical + hypothetical + hypothetical + hypothetical	WP_044808802 + WP_000628292 + WP_044808800 + WP_000534626
NZ_PIJI01000017	AAA_15/AAA_21/DUF2813/SMC_N/AAA_23 + UvrD-helicase/UvrD-helicase/UvrD_C/AAA_19/UvrD_C_2	WP_021546002 + WP_024236189
NZ_PIOT01000150	hypothetical + DUF4435 + AAA_15/AAA_21	WP_072164926 + WP_001696664 + WP_001696665
NZ_PIOP01000184	hypothetical + DUF4435 + AAA_15/AAA_21	WP_072164926 + WP_001696664 + WP_001696665
NZ_PIOS01000192	hypothetical + DUF4435 + AAA_15/AAA_21	WP_072164926 + WP_001696664 + WP_001696665
NZ_PIOR01000157	hypothetical + DUF4435 + AAA_15/AAA_21	WP_072164926 + WP_001696664 + WP_001696665
NZ_PIOW01000109	hypothetical + DUF4435 + AAA_15/AAA_21	WP_072164926 + WP_001696664 + WP_001696665
NZ_PIOV01000270	hypothetical + DUF4435 + AAA_15/AAA_21	WP_072164926 + WP_001696664 + WP_001696665
NZ_PIPB01000244	hypothetical + DUF4435 + AAA_15/AAA_21	WP_072164926 + WP_001696664 + WP_001696665
NZ_AQAY01000005	RVT_1 + hypothetical	WP_001613962 + WP_000622599
NZ_PIPA01000194	hypothetical + DUF4435 + AAA_15/AAA_21	WP_072164926 + WP_001696664 + WP_001696665
NZ_PIPE01000279	hypothetical + DUF4435 + AAA_15/AAA_21	WP_072164926 + WP_001696664 + WP_001696665
NZ_PIOX01000260	hypothetical + DUF4435 + AAA_15/AAA_21	WP_072164926 + WP_001696664 + WP_001696665
NZ_PIOZ01000091	AAA_15/AAA_21 + hypothetical	WP_021557103 + WP_021557102
NZ_PIPD01000217	hypothetical + DUF4435 + AAA_15/AAA_21	WP_072164926 + WP_001696664 + WP_001696665
NZ_NTBG01000018	hypothetical + AAA_31	WP_016245208 + WP_100774474
NZ_NTBF01000013	RVT_1 + hypothetical	WP_000064054 + WP_000622599
NZ_CP025036	hypothetical + hypothetical + hypothetical + hypothetical	WP_044808802 + WP_000628292 + WP_044808800 + WP_000534626
NZ_PIUQ01000330	AAA_15/AAA_21 + DUF4435	WP_001696665 + WP_001696664
NZ_PIUT01000131	AAA_15/AAA_21 + DUF4435	WP_001696665 + WP_001696664
NZ_AQAZ01000098	RVT_1 + hypothetical	WP_001613962 + WP_000622599
NZ_PIUV01000203	AAA_15/AAA_21 + DUF4435	WP_001696665 + WP_001696664
NZ_PIUU01000185	AAA_15/AAA_21 + DUF4435	WP_001696665 + WP_001696664
NZ_PIUZ01000184	AAA_15/AAA_21 + DUF4435	WP_001696665 + WP_001696664
NZ_PIVD01000132	AAA_15/AAA_21 + DUF4435	WP_001696665 + WP_001696664
NZ_PIVA01000264	AAA_15/AAA_21 + DUF4435	WP_001696665 + WP_001696664
NZ_PIVB01000234	AAA_15/AAA_21 + DUF4435	WP_001696665 + WP_001696664
NZ_PIUR01000042	SIR2_2	WP_001133507
NZ_PIUS01000144	AAA_15/AAA_21 + DUF4435	WP_001696665 + WP_001696664
NZ_PIUW01000155	AAA_15/AAA_21 + DUF4435	WP_001696665 + WP_001696664
NZ_PIUX01000086	AAA_15/AAA_21 + DUF4435	WP_001696665 + WP_001696664
NZ_AQBV01000073	SIR2_2	WP_001552601
NZ_PIUY01000193	AAA_15/AAA_21 + DUF4435	WP_001696665 + WP_001696664
NZ_PIVE01000132	AAA_15/AAA_21 + DUF4435	WP_001696665 + WP_001696664
NZ_PJDD01000127	AAA_15/AAA_21 + DUF4435	WP_001696665 + WP_001696664
NZ_PJDG01000250	AAA_15/AAA_21 + DUF4435	WP_001696665 + WP_001696664
NZ_PJDE01000235	AAA_15/AAA_21 + DUF4435	WP_001696665 + WP_001696664
NZ_PJCZ01000192	AAA_15/AAA_21 + DUF4435	WP_001696665 + WP_001696664
NZ_PJCW01000072	AAA_15/AAA_21 + DUF4435	WP_001696665 + WP_001696664
NZ_PJDA01000180	AAA_15/AAA_21 + DUF4435	WP_001696665 + WP_001696664
NZ_PIUO01000112	hypothetical + DUF4435 + AAA_15/AAA_21	WP_072164926 + WP_001696664 + WP_001696665
NZ_PIUP01000158	hypothetical + DUF4435 + AAA_15/AAA_21	WP_072164926 + WP_001696664 + WP_001696665
NZ_AQBV01000146	SIR2_2	WP_001399512
NZ_PKKW01000039	SIR2_2	WP_001133507
NZ_CP025950	Ogr_Delta + RVT_1 + hypothetical	WP_001185344 + WP_000422112 + WP_000993028
NZ_CP024141	hypothetical + hypothetical + hypothetical + hypothetical	WP_000562050 + WP_000534626 + WP_000628292 + WP_021522835
NZ_CP024127	hypothetical + hypothetical	WP_024238668 + WP_024238669
NZ_CP024131	hypothetical + hypothetical	WP_001335488 + WP_000281857
NZ_CP025251	hypothetical + hypothetical	WP_001335488 + WP_000281857
NZ_CP019051	RVT_1 + hypothetical	WP_000064054 + WP_000622599
NZ_CP019071	Ogr_Delta + RVT_1 + hypothetical	WP_001185344 + WP_000422112 + WP_000993028
NZ_PKHH01000003	hypothetical + hypothetical	WP_001335488 + WP_000281857
NZ_PKHI01000002	hypothetical + Mrr_cat	WP_071590424 + WP_000113630
NZ_AQBW01000004	SIR2_2	WP_001552601
NZ_CP022279	RVT_1 + SLATT_5	WP_101973405 + WP_101973406
NZ_CP025627	Ogr_Delta + RVT_1 + hypothetical	WP_001185344 + WP_000422112 + WP_000993028
NZ_CP025739	AAA_35	WP_021563882
NZ_CP025739	TIR_2	WP_085381489
NZ_PNYD02000001	hypothetical + DUF4868 + hypothetical	WP_001205027 + WP_000418440 + WP_000932801
NZ_PNYE02000005	hypothetical + DUF4868 + hypothetical	WP_001205027 + WP_000418440 + WP_000932801
NZ_PGHV01000001	hypothetical + Beta_protein + hypothetical	WP_001357997 + WP_001357996 + WP_000931915
NZ_CP025716	hypothetical + hypothetical	WP_001335488 + WP_000281857
NZ_POSV02000037	ResIII/Helicase_C	WP_021513175
NZ_PPCR01000003	hypothetical + DDE_Tnp_1_5/DDE_Tnp_1 + hypothetical	WP_103004386 + WP_103004385 + WP_103004387
NZ_AQBW01000087	SIR2_2	WP_001399512
NZ_PPCP01000009	hypothetical + hypothetical	WP_001335488 + WP_000281857
NZ_CP025703	hypothetical + hypothetical	WP_001335488 + WP_000281857
NZ_CP026199	Ogr_Delta + RVT_1 + hypothetical	WP_001185344 + WP_000422112 + WP_000993028
NZ_NSKP01000049	RVT_1 + hypothetical	WP_000064054 + WP_000622599
NZ_BEJB01000089	hypothetical + AAA_15/AAA_21 + DUF4435	WP_072164926 + WP_001696665 + WP_001696664
NZ_BEJC01000041	ResIII/Helicase_C + hypothetical	WP_000119815 + WP_000186475
NZ_BEJT01000086	ResIII/Helicase_C + hypothetical	WP_000119815 + WP_000186475
NZ_BEJU01000073	ResIII/Helicase_C + hypothetical	WP_000119815 + WP_000186475
NZ_AQBW01000099	hypothetical + hypothetical + Beta_protein	WP_000931915 + WP_001357997 + WP_001357996
NZ_BEKR01000136	ResIII/Helicase_C + hypothetical	WP_000119815 + WP_000186475
NZ_BELD01000090	ResIII/Helicase_C + hypothetical	WP_000119815 + WP_000186475
NZ_BELE01000085	ResIII/Helicase_C + hypothetical	WP_000119815 + WP_000186475
NZ_BELS01000047	ResIII/Helicase_C + hypothetical	WP_000119815 + WP_000186475
NZ_BEMB01000049	ResIII/Helicase_C + hypothetical	WP_000119815 + WP_000186475
NZ_BEMC01000056	ResIII/Helicase_C + hypothetical	WP_000119815 + WP_000186475
NZ_BEMT01000076	ResIII/Helicase_C + hypothetical	WP_000119815 + WP_000186475
NZ_BEMU01000088	ResIII/Helicase_C + hypothetical	WP_000119815 + WP_000186475
NZ_BENJ01000077	ResIII/Helicase_C + hypothetical	WP_000119815 + WP_000186475
NZ_BENK01000087	ResIII/Helicase_C + hypothetical	WP_000119815 + WP_000186475
NZ_AQBX01000069	SIR2_2	WP_001552601
NZ_BEOL01000074	ResIII/Helicase_C + hypothetical	WP_000119815 + WP_000186475
NZ_BEOM01000085	ResIII/Helicase_C + hypothetical	WP_000119815 + WP_000186475
NZ_BEOZ01000065	ResIII/Helicase_C + hypothetical	WP_000119815 + WP_000186475
NZ_BEPS01000043	hypothetical	WP_000186475
NZ_BEQB01000039	ResIII/Helicase_C + hypothetical	WP_000119815 + WP_000186475
NZ_BEQC01000068	ResIII/Helicase_C + hypothetical	WP_000119815 + WP_000186475
NZ_BEQU01000121	ResIII/Helicase_C + hypothetical	WP_000119815 + WP_000186475
NZ_BERK01000041	ResIII/Helicase_C + hypothetical	WP_000119815 + WP_000186475
NZ_BESM01000152	ResIII/Helicase_C + hypothetical	WP_000119815 + WP_000186475
NZ_BESZ01000080	ResIII/Helicase_C + hypothetical	WP_000119815 + WP_000186475
NZ_ADWQ01000058	NACHT	WP_001183325
NZ_AQBX01000130	SIR2_2	WP_001399512
NZ_BETL01000071	ResIII/Helicase_C + hypothetical	WP_000119815 + WP_000186475
NZ_BETM01000171	ResIII/Helicase_C + hypothetical	WP_000119815 + WP_000186475
NZ_BETZ01000046	ResIII/Helicase_C + hypothetical	WP_000119815 + WP_000186475
NZ_BEUJ01000153	ResIII/Helicase_C + hypothetical	WP_000119815 + WP_000186475
NZ_BEVB01000083	ResIII/Helicase_C + hypothetical	WP_000119815 + WP_000186475
NZ_BEVC01000080	ResIII/Helicase_C + hypothetical	WP_000119815 + WP_000186475
NZ_BEVT01000156	ResIII/Helicase_C + hypothetical	WP_000119815 + WP_000186475
NZ_PIIR01000026	hypothetical + hypothetical	WP_063815092 + WP_063815093
NZ_PSOV01000002	hypothetical + Beta_protein + hypothetical	WP_089639599 + WP_001357996 + WP_000931915
NZ_PTMD01000013	AAA_29	WP_010835704
NZ_AQBY01000075	SIR2_2	WP_001552601
NZ_PTMF01000009	ResIII/Helicase_C + hypothetical	WP_000119815 + WP_000186475
NZ_PTML01000027	RVT_1 + hypothetical	WP_000064054 + WP_000622599
NZ_PTMY01000008	AAA_15/AAA_21 + hypothetical + hypothetical	WP_032153997 + WP_097292092 + WP_097292093
NZ_PTNE01000010	ResIII/Helicase_C + hypothetical	WP_000119815 + WP_000186475
NZ_PTND01000017	RVT_1 + hypothetical	WP_000064054 + WP_000622599
NZ_PTNM01000001	hypothetical + hypothetical + DUF4868	WP_001205027 + WP_000932801 + WP_000418440
NZ_PTNM01000011	AAA_29	WP_023352766
NZ_PTMT01000007	SIR2_2	WP_104774432
NZ_PTNA01000018	RVT_1 + hypothetical	WP_000064054 + WP_000622599
NZ_PTNF01000039	SIR2_2 + hypothetical + DUF87	WP_021528960 + WP_105166117 + WP_021528961
NZ_AQBY01000151	hypothetical + hypothetical + Beta_protein	WP_000931915 + WP_001357997 + WP_001357996
NZ_PTNL01000008	AAA_29	WP_010835704
NZ_PTNP01000009	SIR2_2 + DUF87 + hypothetical	WP_104725616 + WP_104725615 + WP_104725617
NZ_PTOB01000020	hypothetical + hypothetical + RexA	WP_124234963 + WP_105280064 + WP_105280062
NZ_PTOB01000032	AAA_21 + HNH	WP_089537199 + WP_072648911
NZ_PTOI01000033	HAD_2/Hydrolase/Pribosyltran/zf-C4_Topoisom + DNA_processg_A	WP_021501220 + WP_001393214
NZ_PTOI01000040	DUF1837 + DEAD/Helicase_C/ResIII	WP_000339503 + WP_000061891
NZ_PTOA01000021	RVT_1 + hypothetical	WP_000064054 + WP_000622599
NZ_PTOD01000003	hypothetical + hypothetical + hypothetical	WP_001719361 + WP_001719360 + WP_024171599
NZ_PTQH01000003	hypothetical + hypothetical + hypothetical + hypothetical	WP_071593688 + WP_088568607 + WP_004988567 + WP_001100521
NZ_PTQF01000009	hypothetical + hypothetical	WP_140394033 + WP_072013206
NZ_AQBZ01000230	hypothetical + hypothetical + Beta_protein	WP_000931915 + WP_001357997 + WP_001357996
NZ_PTQI01000001	hypothetical + HEPN_Apea	WP_071587764 + WP_001276440
NZ_CP019243	hypothetical + hypothetical	WP_001335488 + WP_000281857
NZ_CP021726	DUF2188 + HNH + AAA_21	WP_032172940 + WP_050427836 + WP_032172939
NZ_CP025318	hypothetical + hypothetical + DUF4868	WP_001205027 + WP_000932801 + WP_104951317
NZ_PUDT01000019	hypothetical + AAA_31	WP_096943773 + WP_016245209
NZ_PUDT01000003	AAA_29	WP_105075111
NZ_PUJN01000023	hypothetical + AAA_31	WP_016245208 + WP_100774474
NZ_PUJP01000003	hypothetical + AAA_31	WP_016245208 + WP_100774474
NZ_CP027140	hypothetical	WP_086676113
NZ_CP019271	AAA_29	WP_023352766
NZ_AQCD01000080	SIR2_2	WP_001552601
NZ_JZMK01000006	HAD_2/HAD_2/Hydrolase_like + hypothetical	WP_000754434 + WP_000998640
NZ_JZMM01000031	Metallophos/Metallophos_2 + HAD_2/HAD_2/Hydrolase_like	WP_000995671 + WP_105476067
NZ_JZMI01000002	hypothetical	WP_097921089
NZ_JZMG01000004	HEPN_Apea	WP_047649655
NZ_JZMC01000006	HAD_2/HAD_2/Hydrolase_like + hypothetical	WP_000754434 + WP_000998640
NZ_JZMJ01000008	hypothetical	WP_032291790
NZ_JZMD01000025	hypothetical + hypothetical	WP_001024429 + WP_000343805
NZ_JZMD01000009	hypothetical + hypothetical	WP_063815092 + WP_063815093
NZ_JZMT01000050	hypothetical + hypothetical + hypothetical + hypothetical	WP_001553315 + WP_000628292 + WP_044808800 + WP_000534626
NZ_JZMT01000056	hypothetical + hypothetical + hypothetical	WP_063077329 + WP_105453662 + WP_063077330
NZ_AQCD01000081	hypothetical + hypothetical + Beta_protein	WP_000931915 + WP_001357997 + WP_001357996
NZ_JZMB01000006	hypothetical + hypothetical + hypothetical	WP_105456759 + WP_063077330 + WP_105453662
NZ_JZMU01000122	hypothetical + hypothetical + hypothetical + hypothetical	WP_097453322 + WP_032321882 + WP_001365464 + WP_024177814
NZ_JZMQ01000012	hypothetical + hypothetical + hypothetical + hypothetical	WP_024177814 + WP_032321882 + WP_097453322 + WP_001365464
NZ_JZMQ01000045	hypothetical + hypothetical + hypothetical + hypothetical	WP_000562050 + WP_000628292 + WP_021522835 + WP_000534626
NZ_JZMR01000039	hypothetical + hypothetical + hypothetical + hypothetical	WP_024177814 + WP_001365464 + WP_032321882 + WP_097453322
NZ_JZMV01000110	hypothetical + hypothetical + hypothetical + hypothetical	WP_000562050 + WP_000534626 + WP_000628292 + WP_021522835
NZ_JZMV01000115	hypothetical + hypothetical + hypothetical + hypothetical	WP_024177814 + WP_001365464 + WP_032321882 + WP_097453322
NZ_JZND01000127	DUF1837 + DEAD/Helicase_C/ResIII	WP_069914787 + WP_069914788
NZ_JZNM01000127	hypothetical + hypothetical + hypothetical	WP_063077329 + WP_063077330 + WP_105453662
NZ_JZNE01000050	hypothetical + hypothetical + hypothetical	WP_063077329 + WP_105453662 + WP_063077330
NZ_AQCD01000141	SIR2_2	WP_001399512
NZ_JZMZ01000046	hypothetical + Beta_protein + hypothetical	WP_105455654 + WP_001357996 + WP_000931915
NZ_JZNF01000088	hypothetical + hypothetical + hypothetical	WP_105456759 + WP_063077330 + WP_105453662
NZ_JZNN01000104	hypothetical + hypothetical + hypothetical	WP_063077329 + WP_105453662 + WP_063077330
NZ_JZNO01000036	hypothetical + hypothetical + Beta_protein	WP_000931915 + WP_105455654 + WP_001357996
NZ_JZNU01000059	DUF1837 + DEAD/Helicase_C/ResIII	WP_069914787 + WP_069914788
NZ_JZOB01000017	HTH_3/HTH_19/HTH_31 + hypothetical + N6_N4_Mtase	WP_042028435 + WP_115177328 + WP_077780166
NZ_JZOH01000037	hypothetical + hypothetical + Beta_protein	WP_000931915 + WP_105455654 + WP_001357996
NZ_JZOM01000004	hypothetical + Beta_protein + hypothetical	WP_105455654 + WP_001357996 + WP_000931915
NZ_JZOX01000081	hypothetical + hypothetical + hypothetical	WP_063077329 + WP_105453662 + WP_063077330
NZ_JZNW01000132	DUF1837 + DEAD/Helicase_C/ResIII	WP_069914787 + WP_069914788
NZ_APZB01000063	hypothetical + hypothetical	WP_001493294 + WP_001493296
NZ_JZOC01000033	HTH_3/HTH_19/HTH_31 + hypothetical + N6_N4_Mtase	WP_042028435 + WP_115177328 + WP_077780166
NZ_JZOJ01000067	NACHT	WP_001183326
NZ_JZOY01000033	hypothetical + hypothetical	WP_001719361 + WP_001719360
NZ_JZPB01000055	AAA_15/AAA_21 + hypothetical	WP_157905511 + WP_134873073
NZ_JZPF01000052	hypothetical	WP_021572920
NZ_JZPG01000064	hypothetical + Beta_protein + hypothetical	WP_105455654 + WP_001357996 + WP_000931915
NZ_JZQU01000043	DUF1837 + DEAD/Helicase_C/ResIII	WP_069914787 + WP_069914788
NZ_JZQP01000072	ResIII/Helicase_C + hypothetical	WP_000220867 + WP_000611230
NZ_JZQS01000041	hypothetical + hypothetical + Beta_protein	WP_000931915 + WP_001357997 + WP_001357996
NZ_JZQF01000103	hypothetical + Pkinase/Pkinase_Tyr/Pkinase_fungal	WP_001547908 + WP_105477131
NZ_APXT01000141	NACHT	WP_001183326
NZ_JZPQ01000127	hypothetical + hypothetical + hypothetical	WP_063077329 + WP_063077330 + WP_105453662
NZ_JZPJ01000049	hypothetical + hypothetical + hypothetical + hypothetical	WP_001553315 + WP_000628292 + WP_044808800 + WP_000534626
NZ_JZPC01000108	hypothetical + hypothetical + hypothetical	WP_063077329 + WP_063077330 + WP_105453662
NZ_JZPD01000074	hypothetical + hypothetical + hypothetical	WP_063077329 + WP_105453662 + WP_063077330
NZ_JZPE01000049	hypothetical + hypothetical + hypothetical + hypothetical	WP_001553315 + WP_000628292 + WP_044808800 + WP_000534626
NZ_JZQJ01000007	hypothetical + Beta_protein + hypothetical	WP_001357997 + WP_105493229 + WP_000931915
NZ_JZPZ01000087	hypothetical + hypothetical + hypothetical	WP_063077329 + WP_105453662 + WP_063077330
NZ_JZPY01000076	hypothetical	WP_021572920
NZ_JZQA01000003	hypothetical + hypothetical + hypothetical	WP_063077329 + WP_063077330 + WP_105453662
NZ_JZPW01000038	hypothetical + hypothetical + Beta_protein	WP_000931915 + WP_105455654 + WP_001357996
NZ_APYZ01000038	hypothetical + hypothetical	WP_001493294 + WP_001493296
NZ_JZPV01000084	HEPN_Apea	WP_047649655
NZ_PQIO01000041	TIR_2	WP_089075097
NZ_PQIS01000037	TIR_2	WP_089075097
NZ_PQIR01000038	hypothetical	WP_105907339
NZ_PQIU01000040	TIR_2	WP_089075097
NZ_PQIY01000038	TIR_2	WP_089075097
NZ_PQIZ01000037	TIR_2	WP_089075097
NZ_PQIT01000040	TIR_2	WP_089075097
NZ_PQIX01000037	TIR_2	WP_089075097
NZ_PVOC01000044	RVT_1 + hypothetical	WP_000064054 + WP_000622599
NZ_ADWT01000049	NACHT	WP_001183325
NZ_PVOG01000072	hypothetical + AAA_31	WP_016245208 + WP_016245209
NZ_PVOG01000069	AAA_21 + DUF2188 + HNH	WP_032172939 + WP_032172940 + WP_050427836
NZ_PVOM01000030	hypothetical + AAA_31	WP_016245208 + WP_016245209
NZ_PVOM01000073	AAA_21 + DUF2188 + HNH	WP_032172939 + WP_032172940 + WP_050427836
NZ_PVQI01000008	TIR_2	WP_059327187
NZ_PVQG01000054	TIR_2	WP_059327187
NZ_PVQH01000020	TIR_2	WP_059327187
NZ_CP027126	Resolvase + hypothetical + hypothetical + hypothetical	WP_001273463 + WP_001609341 + WP_001067395 + WP_000857772
NZ_PGJB01000019	AAA_15/AAA_21 + hypothetical	WP_157905511 + WP_021557102
NZ_PGJF01000014	RVT_1 + hypothetical	WP_000064054 + WP_000622599
NZ_APXS01000072	NACHT	WP_001183326
NZ_PGJK01000018	RVT_1 + hypothetical	WP_000064054 + WP_000622599
NZ_PTJL01000030	hypothetical + Beta_protein + hypothetical	WP_001357997 + WP_001357996 + WP_000931915
NZ_PGJN01000021	RVT_1 + hypothetical	WP_000064054 + WP_000622599
NZ_PGJO01000032	RVT_1 + hypothetical	WP_000064054 + WP_000622599
NZ_PGJQ01000032	hypothetical + hypothetical	WP_029365074 + WP_001406847
NZ_PGJR01000025	AAA_15/AAA_21 + DUF4435	WP_000334847 + WP_000342408
NZ_PGJR01000040	hypothetical	WP_106705083
NZ_PGJR01000004	hypothetical + Beta_protein + hypothetical	WP_001357997 + WP_001357996 + WP_000931915
NZ_PGJZ01000032	RVT_1 + hypothetical	WP_000064054 + WP_000622599
NZ_PGJY01000006	AAA_15/AAA_21 + hypothetical	WP_072769125 + WP_021557102
NZ_APZD01000050	hypothetical + hypothetical	WP_001493294 + WP_001493296
NZ_PGKC01000002	SIR2_2	WP_161954521
NZ_PGKE01000035	NACHT	WP_001183326
NZ_PGKE01000005	DUF262/AlbA_2	WP_063081156
NZ_PGKE01000079	Pentapeptide_3/Pentapeptide_4 + hypothetical	WP_033802715 + WP_063109223
NZ_PGKF01000014	hypothetical + hypothetical	WP_063104197 + WP_063104198
NZ_PGKF01000008	hypothetical	WP_154101531
NZ_PGKG01000018	RVT_1 + hypothetical	WP_000064054 + WP_000622599
NZ_PGKR01000021	RVT_1 + hypothetical	WP_000064054 + WP_000622599
NZ_PKMY01000079	RVT_1 + hypothetical	WP_000064054 + WP_000622599
NZ_AQBC01000113	RVT_1 + hypothetical	WP_001609350 + WP_000622599
NZ_PGKP01000002	AAA_15/AAA_21 + hypothetical	WP_021557103 + WP_021557102
NZ_PGKU01000012	SIR2_2 + DUF87	WP_040073453 + WP_032172094
NZ_PGKW01000016	SIR2_2	WP_000365012
NZ_PGKW01000023	TIR_2	WP_059327187
NZ_PGKV01000011	SIR2_2 + DUF87	WP_040073453 + WP_032172094
NZ_PGKZ01000021	RVT_1 + hypothetical	WP_000064054 + WP_000622599
NZ_PGLC01000021	RVT_1 + hypothetical	WP_000064054 + WP_000622599
NZ_PGLF01000023	RVT_1 + hypothetical	WP_000064054 + WP_000622599
NZ_PGLM01000019	hypothetical	WP_000622599
NZ_PGLN01000031	hypothetical + hypothetical + Beta_protein	WP_000931915 + WP_001357997 + WP_001357996
NZ_AQAX01000085	RVT_1 + hypothetical	WP_001609350 + WP_000622599
NZ_PXZY01000110	hypothetical + DUF262	WP_071790076 + WP_077697332
NZ_PVMF01000005	hypothetical + hypothetical + hypothetical	WP_000562050 + WP_000628292 + WP_000534626
NZ_PVMF01000005	ResIII/Helicase_C + hypothetical	WP_000119815 + WP_000186475
NZ_PVMF01000005	hypothetical + hypothetical + hypothetical	WP_057711564 + WP_032321882 + WP_000040313
NZ_PVMF01000005	RVT_1 + hypothetical	WP_000064054 + WP_000622599
NZ_PVMH01000004	ResIII/Helicase_C + hypothetical	WP_000119815 + WP_000186475
NZ_CP027338	ResIII/Helicase_C + hypothetical	WP_000119815 + WP_000186475
NZ_CP027340	hypothetical + Beta_protein + hypothetical	WP_001357997 + WP_001357996 + WP_000931915
NZ_CP027390	ResIII/Helicase_C + hypothetical	WP_000119815 + WP_000186475
NZ_CP027584	ResIII/Helicase_C + hypothetical	WP_064579111 + WP_000186475
NZ_AQBA01000006	RVT_1 + hypothetical	WP_001609350 + WP_000622599
NZ_CP027584	hypothetical	WP_064579183
NZ_CP027587	hypothetical + hypothetical + hypothetical + hypothetical	WP_000562050 + WP_000628292 + WP_021522835 + WP_000534626
NZ_CP027587	ResIII/Helicase_C + hypothetical	WP_000119815 + WP_000186475
NZ_CP027587	hypothetical + hypothetical + hypothetical	WP_057711564 + WP_032321882 + WP_097453322
NZ_CP027587	RVT_1 + hypothetical	WP_000064054 + WP_000622599
NZ_CP027550	RVT_1	WP_000344414
NZ_CP027572	ResIII/Helicase_C + hypothetical	WP_000119815 + WP_000186475
NZ_CP027577	ResIII/Helicase_C + hypothetical	WP_000119815 + WP_000186475
NZ_CP027582	ResIII/Helicase_C + hypothetical	WP_000119815 + WP_000186475
NZ_CP027586	hypothetical + hypothetical + Beta_protein	WP_000931915 + WP_001357997 + WP_001357996
NZ_AQBB01000098	RVT_1 + hypothetical	WP_001613962 + WP_000622599
NZ_CP027597	hypothetical + hypothetical + hypothetical + hypothetical	WP_024177814 + WP_032321882 + WP_096859251 + WP_001365464
NZ_CP027597	ResIII/Helicase_C + hypothetical	WP_000119815 + WP_000186475
NZ_CP027597	hypothetical + hypothetical + hypothetical + hypothetical	WP_000562050 + WP_000534626 + WP_000628292 + WP_021522835
NZ_CP027331	AAA_15/AAA_21 + DUF4435	WP_001696665 + WP_001696664
NZ_CP027335	AAA_15/AAA_21 + DUF4435	WP_001696665 + WP_001696664
NZ_CP027352	ResIII/Helicase_C + hypothetical	WP_000119815 + WP_000186475
NZ_CP027387	ResIII/Helicase_C + hypothetical	WP_000119815 + WP_000186475
NZ_CP027362	ResIII/Helicase_C + hypothetical	WP_000220867 + WP_000611230
NZ_CP027362	hypothetical	WP_000503665
NZ_CP027462	hypothetical + hypothetical	WP_001406847 + WP_000742539
NZ_AQCA01000105	hypothetical	WP_024254543
NZ_CP027544	hypothetical	WP_001157928
NZ_CP027546	ResIII/Helicase_C + hypothetical	WP_000119815 + WP_000186475
NZ_CP027763	ResIII/Helicase_C + hypothetical	WP_000220867 + WP_000611230
NZ_CP027763	hypothetical	WP_000503665
NZ_PYQO01000031	hypothetical + DUF4435 + AAA_15/AAA_21	WP_072164926 + WP_001696664 + WP_001696665
NZ_PYQO01000034	hypothetical + HEPN_Apea	WP_107127219 + WP_107127218
NZ_PYQQ01000025	hypothetical + DUF2290 + UvrD_C_2/AAA_19	WP_088552243 + WP_001697486 + WP_001697485
NZ_PYQN01000001	hypothetical + hypothetical	WP_021527030 + WP_000095574
NZ_PYQP01000008	hypothetical + hypothetical + DUF4868	WP_001205027 + WP_000932801 + WP_000418440
NZ_PYQU01000035	DUF262 + AAA_15/AAA_15/AAA_21/DUF3696/AAA_23 + hypothetical + hypothetical	WP_032259914 + WP_032259915 + WP_032259916 + WP_077473317
NZ_PYRC01000081	SIR2_2 + DUF87	WP_050575534 + WP_021516369
NZ_PYRC01000092	hypothetical + hypothetical + Beta_protein	WP_000931915 + WP_001357997 + WP_001357996
NZ_CP027701	Ogr_Delta + hypothetical + RVT_1	WP_001185344 + WP_000993028 + WP_000422112
NZ_CP019961	AAA_15/AAA_21 + DUF4435	WP_061353169 + WP_061353170
NZ_CP020514	Ogr_Delta + RVT_1 + hypothetical	WP_001185344 + WP_000422112 + WP_000993028
NZ_CP027103	hypothetical + hypothetical + Beta_protein	WP_000931915 + WP_001357997 + WP_001357996
NZ_CP027103	AAA_15/AAA_21/DUF2813/SMC_N/AAA_23 + UvrD-helicase/UvrD-helicase/UvrD_C/AAA_19/UvrD_C_2	WP_001356949 + WP_001356948
NZ_CP027104	DUF2290	WP_000956966
NZ_QAGC01000080	RVT_1 + hypothetical	WP_000064054 + WP_000622599
NZ_QAGB01000017	RVT_1 + hypothetical	WP_000064054 + WP_000622599
NZ_QAFX01000100	AAA_21 + DUF2188 + HNH	WP_032172939 + WP_032172940 + WP_050427836
NZ_CP028578	Ogr_Delta + RVT_1 + hypothetical	WP_001185344 + WP_000422112 + WP_000993028
NZ_CP029115	Ogr_Delta + hypothetical + RVT_1	WP_001185344 + WP_000993028 + WP_000422112
NZ_CP029111	Resolvase + hypothetical + hypothetical + hypothetical	WP_001273463 + WP_001609341 + WP_001067395 + WP_000857772
NZ_CP029212	RVT_1 + hypothetical	WP_000064054 + WP_000622599
NZ_CP028112	ResIII/Helicase_C + hypothetical	WP_000119815 + WP_000186475
NZ_CP028116	ResIII/Helicase_C + hypothetical	WP_000119815 + WP_000186475
NZ_CP028126	ResIII/Helicase_C + hypothetical	WP_000119815 + WP_000186475
NZ_BDHN01000076	AAA_15/AAA_21 + DUF4435	WP_001696665 + WP_001696664
NZ_BDHO01000080	AAA_15/AAA_21 + DUF4435	WP_001696665 + WP_109039023
NZ_ADUM01000119	hypothetical	WP_000486481
NZ_AQCC01000182	hypothetical + hypothetical + Beta_protein	WP_000931915 + WP_001357997 + WP_001357996
NZ_BDHP01000056	AAA_15/AAA_21 + DUF4435	WP_001696665 + WP_001696664
NZ_BDHQ01000026	ResIII/Helicase_C + hypothetical	WP_000119815 + WP_000186475
NZ_BDHR01000178	ResIII/Helicase_C + hypothetical	WP_000119815 + WP_000186475
NZ_BDHS01000040	AAA_15/AAA_21 + DUF4435	WP_001696665 + WP_001696664
NZ_BDHU01000045	AAA_15/AAA_21 + DUF4435	WP_001696665 + WP_001696664
NZ_BDHV01000044	AAA_15/AAA_21 + DUF4435	WP_001696665 + WP_001696664
NZ_BDHX01000047	ResIII/Helicase_C + hypothetical	WP_000119815 + WP_000186475
NZ_BDIC01000038	ResIII/Helicase_C + hypothetical	WP_000119815 + WP_000186475
NZ_BDID01000021	ResIII/Helicase_C + hypothetical	WP_000119815 + WP_000186475
NZ_BDIG01000018	ResIII/Helicase_C + hypothetical	WP_000119815 + WP_000186475
NZ_AOUQ01000106	hypothetical + hypothetical + Beta_protein	WP_000931915 + WP_001357997 + WP_001357996
NZ_BDIH01000045	ResIII/Helicase_C + hypothetical	WP_000119815 + WP_000186475
NZ_BDIK01000019	ResIII/Helicase_C + hypothetical	WP_000119815 + WP_000186475
NZ_QDJW01000008	SIR2_2	WP_001133507
NZ_QDJY01000092	SIR2_2	WP_001133507
NZ_QDJX01000010	SIR2_2	WP_001133507
NZ_QDKF01000035	SIR2_2	WP_001133507
NZ_CP029242	RVT_1 + hypothetical	WP_000064054 + WP_000622599
NZ_QBDE02000022	HEPN_Apea	WP_047649655
NZ_QBCJ01000009	NACHT	WP_001183326
NZ_NBBV01000049	hypothetical + hypothetical	WP_001406847 + WP_000742539
NZ_AOUP01000340	hypothetical + Beta_protein + hypothetical	WP_001357997 + WP_001357996 + WP_000931915
NZ_NBBW01000134	RVT_1 + hypothetical	WP_000064054 + WP_000622599
NZ_NBCG01000066	Pentapeptide_3/Pentapeptide_4 + hypothetical	WP_052908771 + WP_033802716
NZ_NBCJ01000062	Pentapeptide_3/Pentapeptide_4 + hypothetical	WP_033802715 + WP_033802716
NZ_NBBX01000040	hypothetical + hypothetical	WP_000742539 + WP_001406847
[truncated: 3,253 more rows]

## Sheet: Table S1B
Table S1B. Summary of genetic systems encoded on P4-like satellites, Related to Figure 1
			Representative protein sequence
System #	Pfams	Occurrences in P4 hotspot	protein1	protein2	protein3	protein4	signal peptide	transmembrane domain	notes
1	ResIII/Helicase_C	819	MSYFFDTPVNIEGNKKLRSPQIEAYIKIKEFFSDEENKEALVVLPTGTGKSGLISIAPFGVARKKVLIITPGLITKESIRKTQEVLENNFWVNFDIVFNSKDIPIVNEYSSDLSDEHLLSSHIIYSNIQKVTSSRGNPLISRVPPDFFDLIIIDEAHHAPAQSWRDTLHYFSNAKILHVTGTPYRGDNQEIPGVKIHETPLSEVMRDKYVKWLRKETVNAHDLFFYTPEQPGVKLSKEQVLMFKDKEWIEKSIALSKECSLDVINHSIKKLNELKELSPNVPHKILAIGCSISHAEDLLSWYKAKGMTSVIVHSEMDQNDLSDALMKIEHHQCDVVISVNMLMEGYDHKYLTVLAIFRPYRSLNAFAQVVGRILRAIPESEITHFEIDNNGIVIFHEEI…	-	-	-			Type III Rease
2	RVT_1	294	MSNEFDSSKLENCFELALENIIKHGDTDIFPYPFESRLFEDDKEKVKTALMQTFNDFENKRIEIPPNIINSFSSIGYYGYRWATQIDPFWNAFFLGLVLKIADDIERNRSTKTQVYSYRFKPNLADGSLFDKEISWRKYQEDSISECSNDEIKYVLTCDIADFYPRIYHHRLENALDRVDPNKDYSGKIKKLLQTFSETKSYGVPVGCPASRILAELALDSIDKLLSMNRINYKRYVDDFVIFCNSREDAHKILTLLSKKLMENEGLTLQKQKTNIVTKEEFLSVTKAKLHGNDEDEESPMKAKFMSLPIRFDPYSANAIEEYEEIKESLKDFDLLAMLSSELQKSKINQSFSKHLIKAFSATSDEIISSAFKVMFNNLHELYPIFTTIIQVANSNWQK…	MISELTFSRKFTSFWNQLLPNANNFIRIINGSLIEDVYPPLDDCANRSNNVFVNECAFNLYRAIQNDSLDRNILSAHDIFHNADFQVVFEKTKEYLQRFAYGSNFKLPLSMVEYNAIREIARNILSRYGMENQIEVSPQFDGCGVINNSYGDIYYSNVLVEIKSGDRKFSVYDLRQVLIYFTLNFYSKNKRNIKRFELFNPRMGITYSDTIVNLCKELAFIQPEELYFEIMNSITEENFIVTEMQR	-	-			Reverse-transcriptase belongs to unknown group 7 (UG7). Protein 2 has weak homology to various nucleases.
3	DNA_methylase | RE_EcoO109I | HTH_19/HTH_31	171	MSSKKFISLFSGAMGLDLGLEEAGFELVACVEQDKAALKTIKTNKPNLAVFEGSIVDCTGSELLALAGVNDKEEIDLVAGGPPCQAFSVFGNRLGLEDARGQLIFEYVRMIKELNPKVFVMENVRGLLSMSIVPASKKKELSGTIAASAFEKGSLIKRVANEFNKLGYHVDCFVVNAANYGAPQIRERVILIGNRFGMIANFASPLFSNRVEDNLPPFKTLGDVIGPESGFVDKYPEVMNFSPRKLKYLSMVPPGGNWRSMPEEMQKESMGKSWYLKGGRSAYWRKLSFQFPSPTVVTMPNHAGTSMCHPTELRAISVGEAAAIQEFPDYWKFEGTTTEKFRQIGNAVPVRLGKVAGEAAMELLHRIQENKVADLVTPDYIETHIRPHIRTRSFFKNGQ…	MSETMSINPFMTPFIFDYHSLNDFDELVEAIIAKHLMTGHDTGFGKLIDEKILPRVFGAYKLDKSYRAANEPFIHPCFDEIDHVIQRDDGRIELLSLKAGKWTIQLTMAVQLNKAFHEIINNYPGVADNIVVGVFYGNSHGLTDKYRILRGINTGANHNVIDIRDKVHVYAGKEFWSWLNNGEAETQHWVLEGIERAVKEADIKEKNKDLIEKFKEHVAKKYNEQVLNADGTAQWHKLLEMINE	MLPIRLKKARLNAGLTQEQLGILVGIDECSASARMNQYEKGKHMPDFSLTKKIADLLNVPVSYFYTPEDDLAEIILLINKLDKKQRLILLKNLSDGFISHE	-			EcoO109I (Type II RM)
4		169	MSEGLVTFFKYKQLGFHKRGDSYYEPLMMADMLESLHTWFSSRTSLADTLLWDDNTPGYSSRKKVYLKGIERNESTGDYVVILWRAIGNGNGVYGIRSDSALSDDRLYSADEELDGENVIWGEPAYYWFVPSLNIFASIKFHSSISDTELMNKYLRDFMTLHSNIRPKRREMKEGKNGNYLSISFISASGDNLWLRIYSEQYTKLTNEADLDRIANQITHFVKRDVISASVQPDAGWTRYFRGLPFISSEVTRDTRKIELTIEASPTGEELRSIFETYNEEYNVSAGDWANLGFRKEGVGGTCWLNEFVVRNTLLVSDVGQYDDSGFYTTSRILNALHLTRDNLLAAFTTSSPNSEEQANS	MYMKDKTRERLKYLHIIPLAAIVWASFAYRSDIKSQDLDPLISILQNVSVMVFTIMGIWIAYLYPNAILRITQPSKVDAIFSDEDSERVKIIVGVVVLSAIVLSLLLIGVVLKPFIIKSWLFIHIPSFFVAIGIFFLLMLSYLQLIALYIVIASNVNFIIELKNKKNKHDLNRRL	occasional: MIYITSESKETLMIKYEGKMKKNIRVIPKNIHSKLRRLGNTVVAGTSIAFTENQLKSGALEHLGIYFDNGVNAYETSVIPDPLQGKYSLKNVFGEEIVRKDLPKETHYTEIESPNWGDSSNGTHTVRLPYEKYPRDIIPPTLIAIEINHKQPSDSHFIFNFRVTRILDKQSNKFDDELLFDLNLLQENLGKCGIENADKPISTYADTLIVSWEIFPPGSKEETLARIFRGKNITSDKKNVAENRYDFFMSLEPKKIVTGNSTFSNYIGAMLEDDLVVFENIEYGNAIYILYDNWDDISKLSRIDLLSGRAGSNFDRIIHSGNWKDEVRKKVAAGRL	-		4 TM in protein 2	Protein 1 has weak homology to RexA pfam (PF15969.7). The system might be a distant homolog of RexAB.
5		155	MGEFSKLVGDVGENIVTHFLDLFGWENHVTNKYVKCHTQKHQKETHGIDALFAYHSPLESKTIENVIVSSKYSSNPYSSVPSTFKAHFEDIALAIECYNKSTLKKEINERLSTNGSYRKVETGVLFYINNDDTPEKQSIINQIKNTQSNSALKYRTIHVIDNKRAAFLFDSITFIRNKYGKDKVNFFYPPTSLNLMMIKKRYYGKIFPVEYISSPIIPFLIEQENNEQPIICMVCSEPYSSNLLDGLISCTRDLVADISQNLMFVFEHYNKLNNKESLDAIRLATDKNINIKITSYNSDFRG	MDHIILPSGDNLKTLLSQSKITKADIKSILRQRGVFCSSDEKSNTVPLLMKSLISPLEFNELVEKIKTKEHSSKISMRTLEWDSEDTLIDAIGGDIDLTGLIDDPFSNYEISFISDFYAKDDKENLVALDFEVKRTDLMSGWNETEQFFSGRIELEKKNEQPDKVEVNISINHTSNETKLVADKILRRLNTHFKENNHIKQSAEILKIQFNHFNNEGRIAFLKDISESHRENEFYFNKIIDVDFHPDENATFPQGMEWLEKNIEELKLKGTLGDSIFFRNKSIHPSLKIAKLVASYTMQDIDYNAECKISYEFPEYTSKKNEAAELVIDFKSFNGKGASNAKINRIKSEIMKTLESVKIIAYERHRNKDQ	-	-
6	UvrD_C/AAA_19 | AAA_15	153	MKLTKEQLDAIDYEGNLVITACPGSGKTTILVHKIAACLSHSKDYQGVVALSYTNKSSEELKARCRKLGAELNSSFFGTIDKFFINEIILPFVRQVWGRNESALEVVKYIDLSQELKDKTNKYFDRVDFYSNTSFEGMGSLRDIYLKGMLILDFLPHLAFYIVRTSYSCQRYLMAKYIGFFVDEYQDTGYFTHQVFKFIPTLGMPLIIVGDLDQSIYLYSHRSSDSLKDFMNDSGFCHKEITVNHRCHPSIVNYANRIKDFECQLAPCDEIFVYRKCVDGNQIDIAKWIGEILDNVKNKFSISDNKEIAILVRSNACAELVSDNLVVSNRAYLDNDLTKAGGKVSGLVNDLLCYRYNLNKTAQSILEGVLGSSVKRSEATRIRKAIKQVRSVTDAFLID…	MRIETVYIKGFRNYCDAVINFNETNLIIGANDVGKTNLLYAIRLLLDKSLSELDLEPKSNDFHVNSTGEQVENIEITIKFTDVSEDAVISKLGGYVSDEGETYIKYLASSLTMDYKILLSHEHNNFDEVPNRFYLKCLSLRYINSQRDLEKYIKIEKKHLLRLAQEVRSEKDTENDGAVFTELNKLLTEVNEKVKGISYVASATEELNEELRKLSYTHDRLTVQLDTGAIGIDQFIEKLELSANTNGKKLMLGGDGFNNQILLALWKAKSVREHDVESEVVIYCIEEPEAHLFPHQQRKLAAYLIDKLPGQAIVTSHSPQIAVNFKPDSIIKLYYDDGETLAASNGCSDCISSAWDGMGYRMSIIPAEAFFANVVFLVEGPSEVIFYTELAKALSIDLD…	-	-			Gabija (Doron et al., 2018)
7	Beta_protein	144	MLNHVYGLIGVVGTIITIATSFIRNQDISQWLLVCSGWLAALLIGWFTHRTIKAISNNHTNVIKSNMEVIKSHNESNQNLMAENKELIKELARTSEQKEKMESIAAYLATQNPQINAMPRTASRPENIDSEAN	MKVYFENYSYYPALRTRSAEMTGLNNLSYENKKKILPLISLGKWPRSEEIQVSLDKSLEVMSNLPFILDVTKDNSHHCASSFELLSPENGFKNWIEFCSRNDNIIPVVQMPDSAKLRDISIQARVLEELKGSIAFRIRNLNTDINKTLTSLVSMNSPENTIVFIDLGYIRGNVSAITAAAINSINQIRTEIPEAIISVLATSFPSSVTNFCRENGQSGYIDVIERELHQNIGGSDVAIYGDHGSIHSVVYDNIIGRYVPRIDIALNDSWYFERRPGMNKEGFIEAAKSILAEYPHYQREDSWGAAMIRNAAIGDIAGMGSPAKWIAVRVNLHLNKQIELSEALQYGFDHDEEDLI	MAELLREQEVKIALIEWLYKKGMLSDATIINEMVVANWSRRADLAIANGSLQAFEIKSDFDSLKRLDGQLKIFKSSFEKVTIVCAPKFTSEVSKRVSSDVGVVEFQSNNSSVRFKIIQKGRVCSRLNKFVYLGFLLKSELKDLLNQYGITFSNELHRDCLEVLASKLSLNKIREFVITSIKNRYHATSNDFLSRLHGNQEISINDLALLSKAKRRNNSLVKFEFKACSEKSLNEYHKVDVDSIVRKYGDDVSYIPEKVLKRVVG	-		2 TM in protein 1	gop-beta-cII (configuration described in the P4 reference genome (NC_001609)
8	RVT_1	141	MNALQEQFGDLKYSNFTVQFMPPIIFVCGGPINSTPMSVRDHIFTYVAGHKPELSDSLILAENFHDYFREGAYSDLMSFEDDIANISTLVVICLESAGSLVELGLFVNRKSLAQKLHVVAPFEEIEGNERKNIPAISSFIYLGPLEYLKKIDEASVSVYPWPKSDRMKYDEVELIYHDIHSRLKRVKKTERYNPENTGHLAILIYEIILLSEPIKKSEIEWALYCMDIDVPQKIITRLLYLLEKMKLTSSLSYSGTDYFYSRGHRESKLKFGISASGKIKDSMNIKVAIRQSYLSMDAKDMDETAKKRKNALNQINIVRGGA	MELLSYISKGLFLSEEEAKRYIVTIPRRYKIYPIAKRNGNGYRLIAQPARQVKALQKVVINHMLANLKVHENAFAYEADKSIRSNALMHCNNDYLLKMDFKNFFMSIKPHNLLSVLKDYGVELTDTDIFVLKNLFFWKLRRNSPLRLSVGAPSSPIISNTVMYFFDEEISKRCKDLGITYSRYADDLTFSTKVKGALFDVPKLVREVLNVVNLRNIKINHEKTVFTSRKFNRHVTGVTITTDGYLSLGRDRKRLLRSKIHYYVCGVLSEKEILTLKGELGYAKFIEHKFFASMIKKYGDDVISEISKYEI	-	-			Protein 1 has weak homology to the Nucleoside 2-deoxyribosyltransferase like domain (PF15891). The system can be classified as type-II retron (Mestre et al., 2020).
9	SIR2_2	115	MDLLNKHIASILRAKDEESLAIFVGAGVSKSSETKTIKMPSWGDLIDALISDLNIKDESDYLKIAQLYYLTFGEHLYYKRIKDFFPENVPHSKIHDLIFKLNPHSVITTNWDTLLEAAINAKSYFYNIISSDKDLMKSYLGKKLIKMHGDFKNHNIVFKEDDYLNYSFNFPLIENYVKSVISTHTVLFLGYSYNDIDLKQIIKWTQNHSSVRPPMYLVVFEDIPAQRKYLESHGITTIILTDETIKPFNNNSYSNKLYTFLHSLNSLELCADLDDIEIINAIYSRVRSLQSLNAILAEQVTRCFTNCGLMYIDDNGPKALLHFYDTEVTSNDNNIELRGFYKKFLSILSNDKKVKDYKPHLQKLFFILKKASIYGIVLNDKHDEALLITEVLPNDSLIK…	-	-	-			Likely a NADase
10	AAA_15/AAA_21 | DUF4435	110	MCIELKKFSIKKLYGYKDIHLIFNKKSTIIIAENGAGKTTLINALKSTLKGEFDELRKIKCESIDIEFSDQKFTLNIAALSYSDFLNNALLPTRFREITKNLNNTQIEDALAFLRHKPVKDARQTTWYRKMYHTTPYNYIDIDSTLSEVKILLKNHYSSLEKPDLFSVNKPELSKTIHAIEEIKQKTKNIEIIYLPTYRRIEKSTLRDKFTRDENEKFVFRDGEIVSIREESETNLNIEFGLFDVESKLKDLSASIERRSSLGYRKLSATIIEDMMTGKASAPTKPKLPSVSELSRFLGRVVNKDKESNKRIIQEVTSIMENKDMLASNNMLSYFLSKLKAVIDSTKELELKIESFVTICNKYLQLSDDSKSLNFDIETLQVIVKDLFTNNPIELEDLS…	MDDLRFNMMMDAIKKPCVLRLKLIKNKKAGKALFVFEGDDDYDFYHHAITISGFDKEYTHINGAGKNQSISLYEELYKENSDNLQNTYFFVDQDYSTFCYSNKNIVTLPFYAIENPLSDDRVIKHFIISTFKLDERHSKIINSVMGFYSKAKASFYSEIKNISIQLYMSRILGLAIEFPSNHELFEKIEKEKVTLKINEIPAITDRLKKITKDEENYYKVISTLDNDKLTRGKYVYYFVSEWLIRIKKYINSRIDSINNESALNSTSSVVNEKKLSKQQYDHTDLSIARLVPACMKVKELDAFLKRIN*	-	-			PARIS
11	AAA_22/NB-ARC	110	MTKGTIVSILIRILKEKRDGLILINGEWGVGKTYFLRTEFRTLYSDTSHFYLSVLGLNSLQDFKDRMLSITYLNTPSEIKKLGDLTSSAASALTQDESTGKLTEQIISTISGAMRDYVLKDLSGVFVIDDLERIPQSLRDEIATFCLQSYQNDNRLDFILVGNFSKQSSEVLSHKEKVVSDEIYFSINNLTDILEQKLAPLEERHKYLITQVIIGFEETNLRIINRVISKLTPLFEKQEPEQKISDIDIKNLVTSLCAHIILKEKFSYQENDFHHNYITSSFKTLTTSSENDPDKISEEESNLLNITAHMTYNNLMVPYCFNEISQKDIIPYIFNSQEPLKKSDYATLKQPEWYNIPENDYLDEIKKVILKTSSPTLSTWLIATNNYIRLSKSKYIPRI…	-	-	-			NRL-like protein
12	DUF2582 | SMC_N	108	MIASLLANEYVSAFGYIVGVISGCIAIYQTMQVTKKDNEIKQLNITINDLNSQIVKITTNGNFINQGARSQYFQDNNGPVNIDNRG	MGSGVNFNNNTGPVHINNQPRMLRASVIGKLIEIISNSVGSEQNLNRIASNIDVKIEFNDLKRNRWVAELYKEDALLVDESIKTLDAIILNGSVKLKRQFRGYYNTALGLYGLYEKPFNIELIRKNSDNIIDDVIRAAQETVSSCSNLDSEFLQEDIDYGIRMIVSYAIIECIVLENPNDYN	MITIDTDPKANPVYIGSVVLRIFQSNDSMVIEISRLYDLVNSIFELSFDLFLYSLDWLFIIGAIELDGNGGIVYEAQ	MIRINKLYSEPYSFEPIEFKKGINLILGEQDDSSNKTNGVGKSLLVEFINFGLMKDYNRSRLSKIPNTVFSDKTYVCLDFFINKNHIITKRSISEENTPTLFINGIKKNFTSIDDVNHFLTLLMFHDNKSNLHPTFRSMLGPLIRDERSEFKSIIDCYDTKARIPPDFAPHLYLFGISLQLYKKIKEINKSISELGIAKRKIKDDIEAISGKKIANARAEVNDLDHQVKIIKQEMELLEGDKTFDFVRDEIVLYEDSLDNLRNKKAILKSELNKIQALIGDNYIDEDEVIDLYNKLKAGLGDNIGKELKDVLGFKKKIDDFQRVLIDARKDSILSDLEKIEASISEISIKLNSKTAIIKQNGHLRNIKTLFLAYEKKLEELSQLSSFIKKFDDYESKAK…		1 TM in proteins 1 and 2	Protein 3 has a winged helix-turn-helix domain (DUF2582). Protein 4 has strong homology to structural maintenance of chromosomes proteins with ATP-binding domains at the N- and C-termini and a central coiled-coil region.
13	AAA_35/Mrr_cat	97	MARPLPLNKDLIVCVPSNYSNTSRGKFFENFCADILRRQSYRIDGMEVRKSGMEIDIQATHTPSNEKLYVECKFMQQKVDSSVVDLAFSQAFRLRVKKIALFSISDLGKDAQSTLEDYRLDERIDYSFFDKKEILISILATGKVEDIPTDDIPAKYTSATLLVHPEIEMTWLLQEVENGSPIRVVPFAINKNSKIPSVSRISDIIKEQGLFEGLEVTDFYILSEPEQTVSSSKLSENYEREIVSEIILADDFMDYKPCQPKDFVGREYIQKEVWDYLENVRGNSSQSRVLSLIGGSGNGKSSLIARLSSRFKNQKWKNKFFLTPVDVRSARGGRFVAEAVVKAFSSAIKEGFIEYEKPFLIESVTDIIGSESVQECLKYLSEHDKVLTIFFDQFEEVFM…	-	-	-			NLR-like protein with a N-terminal endonuclease effector
14	WYL/DUF4868	93	MRDKFIDAIHSCLKIQLTFYSKEDNATITRLTAPMDFGPSRRAHDKSDRFHFWDYESDKKSHVLSLQPEAIVSLVVIPQNFHPQEFVSWTPNWFIARDWGQYS	MLNKLAKYLLTASSVAPVFFTLAFLSCISKHYKFMIAYLSLCAIILLLCVLIVKYAIKYNSVTSKKLTTASPADKEITNYFLTYLFPLISGPDAFMDIRIASFFAVSLFFYISFSGSYSFNPLLSFWGYKYYEAEDDTGVSFVILSKKPLLKASGNRVNLIKLTDYTYIAI	MELFAITDNTVGTRIVKIVTDRPTQNVITQLFNEQKTFFEERYTEGVEFSGGYITSGDEFFVIPDFDDVIAVLDAINNPTTIPPWEPEEISVFNIIALFSGYPEEDGKPATALIQSFDKRQVIDNRRTIFQKPFQASNTFCQSTEHGIVIDNKLTAILAGTELKFKSFHMLRRIFDVDAYFREATNEELTSFSSHEKFSVAPGFDLTTIADSVIRKKVSLINKSRILEDYSVTELRISAAEIGVVLETEKIGELEKIKMPQIRKDVKRLLHFLDEDYFTSHITRTLYRANSKRREDV	-	protein 2	4TM in protein 2	Protein 1 has a WYL domain (PF13280.8) that perhaps regulates the system. Proteins 2 (transmembrane) and 3 (DUF4868) define the Kiwa defense system (Doron et al., 2018).
15	DUF4365/PDDEXK_5	82	MGEALFMQLCASVGLIYNPSLKDSAGWDFIVDFPTQFSTHPMIDKSASPIECKIQVKATDGTSKKVQITLSNMMRLCGSKLPAFFFFIEYNKSNTPQAVYVRHFDKNLMFKTLQRARENSILKEPKKLNKINITVSFDSTHKLDAITGEHLKSTIESYVNEGMEVYTEKKINHLKNLGYENGGYKLTFQTKAEVEYDNLINASLGWVNKAKVRNIKCFDERFNISMPLENKSFSEADLSFGVENFETDAILKITNMTSKKTIRLECKLYVSPLSINAPDKHIKARLKSSYFDILIYLKTGLLTYRFDSYDNILNLFEIKDNLTIMRWIYEQKDMLEFEINISNSHNPMTLITNANKELIQDTSLIESCIQALNTTENAIIISDRLSIQGQVKTTITKLG…	-	-	-			N-terminal nuclease domain.
16	AAA_35/NACHT/NB_ARC	81	MQPVSLDVLVSASLPWAKEVIKNKILPIIESSVRNYLIDVHAARFLNKNLERFLSNVKGQCSLVNTLAFQNTPVELLDIYEPMSIYYDNEKKPYTCLIKDNADLLDNFNHILITDSAGMGKSTLMKRIALDCIANKEYIPIYIELRRAKDYDFALQVKHQLGLGEDISDNCLKKIPFIYLFDGIDEIPQQLKSKIVNLLSTFANNFSESKIIITSRHDNFLSELHGFSRFKINPLETNQAYDLLRRYDGRGPISSQLIKGLRLENGHNLNEFLSTPLYVSLLFCAYKFKPIIPRKRELFYSQVFDALYESHDLTKELGYVREKFSKLDSTDFHQVLRRLGFWCLKDGGKIEFTKDDLQITLQNIISKIPGISTSPSLFIQDLIETVPLFVKEGAIIRWS…	-	-	-			NLR-like protein (central ATP-dependent oligomerization domain), unindentified effector
17	AAA_15/AAA_21 | HNH_4	80	MRYVENMKILVTAPSRKNHPKNNVLYDFILQQDDWNDFSFITKYHLYITTKLTGLDEIEYAGVVKIIKKDQSEADYYMVEEGEFSYLSDEFCSVGQSLDYYGRLSELGSEICEGILTSLRDINMFDYVSEGFKNERAWERSIMRDLNNDDDIFILPKFIIKNQFSAIPSIDMKFSFMYSGMINTLSFDFDSIQYGYFESEKLPCRMSVIVGRNGCGKSTTLARLSRVAYSSTQDRKKEQIAKIGEILPEGLGFPKIINLSYSAFDSFQIPGCTFKEKKQLRQDILDGKGRYIYCGVRDVGAELDYVLANVDENNMDIEFITLDRQERTILKPLEVLSEEFYGVLIKIHKDSDKWNLFNKVMMKLREEVSLSEIIDEIFKDDFILKSKEYFHRLSTGHKF…	MWTLPLPDDADRMSELLTALTYKNGNPKYALTQDEKDKIETIYTLYHDRKATPCAEFLAEEISDETQNAIKTAYSEVQINGRLSTLRSRILLSSKKCPLCGIESSTDLDHYLPESIYKCLAVYSRNLIPTCHKCNNKKRAGVAENGVGFIHVYYFDEPDGVFFVANTEMIDGALVIDFNINMIEGMTREVYDSLCFQNRVVNLNERLKMEANDFLGGLYTSLEETYNSAGQEGLRLFLKRTRDDYTRRYGLNHWRRALIDSLSDNVEFLDAGFITALGTPE	-	-			Septu (Doron et al., 2018)
18	HAD_2/Hydrolase_like	78	MKKTVLITDLDNTLFDWFSIWYNSFNAMLNKVVEISGIPKTDLIEQIRPIHQKYGTAEYSFILESIPLLQEKYGDRESINSAMDEAIHAFRSARKKHLMLYPTVLETLKTLKEKGCFIVAYTESKAYYSNFRLTKLGLDGIIDVLFSPEDHEIPDGEKKQVKYNLVHTKQEYTPKDEIKPNPQLLLDIIASIGAVPEECVYIGDSEMKDIEMAQNANVSDVFAKYGTGHFEKNEEGYNLLRAVTHWTDEDVEREIKIKENASGAKPTHTVEVFSDILSIFEFAEFKGNK	MAMTDEEKFLATINLEALKLKVDVWKTIVDVQKHFNDLEMKVRNFGILILSAFIGAIGVSFNASSSLVIFGGSYSVAGMLALGAAIVWLLFYFVDVYWYHPLLLGAVKKGLAIEKEISVDIKNIDLTTTIGDNSPRNILFFKNIHSTTKAKIFYFSVFFVLLITGVCMILFSSPNKTNPYEQIRIEAQCTRNINYNGYQCSFNSLPENANKKQS	-	-		3 TM in protein 2	Conserved catalytic residues DxDx(V/T) in protein 1
19	HEPN_Apea	75	MSASLEDVKDFKFILDEAVRINKELTSSSNFMEFYKKEYNGNFGSLGMTIDAPYELIKGRTDLSRTQIHLSYASYEKLYAISARFIKSNRLEMLVTTDEFLSNLKKMLFMHIWVENGSCDRSGCTILLNKTLKLTRREMSEEDFYYPILAHGLERDIMSIGRVDIISAEKMHLTISDDFTEQQLDLAKKFCSSHKFHYKHYLKIPVSKRSKLSRQRIAKNIACFVVGILQLFGVHYNISPYFLSISTDPYPNYDGFYLSKKPNEMFNYHYSTKGTIANSGEFWNKFEDDYKSDLGLVLSRLIELAIEPHENSVIADRLIDAIYLFSSAQQDKDESSRIVKLTTALERLVSLSSEKKDSSTTKNFVSRVSSLVSIYYQDEKKWARVAQEMYKTRSDIAHG…	-	-	-		1 TM	Likely a RNAse
20	DpnII-MboI	73	MPKLRIYFSDFFNVSPEKIKEYGAFNISLINDLPLFIDPFLLFNNEKYIDLHQGIIKYVSFLRDRSQNGELNRGLIKSWFLFPEVKQNWLGYSMVGNGGSGLGIDFANSLTTSFSSILKNFGKEEITEGSHLEKLCLIKEGVGKDSISDFTTNLIKSFLLKYTEDFSKENIDSKYLSEHLVPKVEFNYETRSWMSKKFTLPTYAGDYVLLTPRDILTKDETWINRNEMIEDFRDICESIPNDQLRGQLSDYFNRCLPDSPKKKERESAADLTIKNYPSFIDYYIRYKEQNSGGAKCDSNAKVSETEQRYIEAVQLLVDTIFNKHQEFFSSKDDTFEEAYKRVCYLKQVIENNDGYKVFYLNGVPIKREADLQLMFRLTWFASISDVNSEVNNGRGPVDY…	-	-	-			Nuclease
21	AIPR	71	MSIIHVNQIGSKVKALFADKIDNSDLNHKDKEIQTKILTRCLSAYAVFCIGDTSIDEAASAVVDGADDNGIDAIHYSPSSKRMIIVQSKWKKDGTGEPDNGDLRKFKDGVLDLINLELDKFNNKVNLKKQMIETALGEFDTKFDLVLIHTGANTLSKHNQQVMDSILNELNDAGDGTSEDVVSFHHLNQAIIHSGLASGMDGEPIDLEIGLSQWGKIEEPHQGFFGIVAGEEVANWWLKKGKRLFAKNIRQMLGATEVNDEVKRTIEEQPENFWYYNNGITIVAESIKKSMVGGNSRDIGSFKASNISIVNGAQTVSVIGKYSQEGGANLAKLRLPIRLISLEGAPEDFGANVTKTNNRQNRIESRDFVSLDDEQIRLKRELSLEGIEYNIVRSENVKT…	-	-	-
22	RexA | RexB	69	MKLNYFTYTITDNRNQKVYFDNISDIIKNFCLHRKKSLFEKNKGLKRLYLAMPTSFDGIYYLTTPAITTAFKAVDRATGVVNDLASVLGKDSLEKVTYFFIDPKHSIIGVTEGKGNADIDDLQFFINEIINQDFQSHIYTFELCTLKIEIKSTSATKFKLITEARVKLNNDSVGDVINGLFGKAPSDNMEVQIIVKRKNRKENVKDYIQPLLSSLSSSEDKEYAEIYFRAKADEFQSNVKEFILDKNQNIFDIINPHLKVKIEDQILEKRYKNQVVISELSTYAQNFTGRIHSGIIDPVWNDLKTESYHKAKS	MLTNQAIVKINIATWGVSILTAVIFTLIAVFCENQYIEIKPEGIIGIATLLGTFSFTMTGFIAAIGAYIISVSDKTSFLKWRQQGYINIFYHLYGQSIVFLLVTFLLCMVAIIMPFNVALTILKCGLYILILNIIHIILITVITLGQMQKK	-	-		4 TM in protein 2	Similar to lambda-encoded RexAB system
23	NERD/UvrD_C_2/AAA_19 | DUF2290	68	MIEILGMKPQNHTVSDILENSIRKINDITGYYYRGFPVIFLSENNVTLDGLICSSKHGVVIFHFNEERELTQDDIDIIDEMHMKFVAKLSEVKALTKNRILNVPVNSIVFAPNCINIDDFDCDSGLSISSNVDEILSILNDITWDDGSLLETLLSHVQSLSKLKPKRKRSYVRQIDSKGSVLKKLENSLATLDSSQTTAVLVNIDNVQRIRGLAGSGKTIVLARKIAHIHSQNPHWKIAVTFNSRSLKEQLKHLVSAFADDNGIDWDNVDIIHAWGGSKTEGLYYNACVAHNIPYYDYNGARRLAEFNETPFQAACKNFLDNKKEDKKLYDFILIDEAQDFSIEFLRICYSLLGEKKRLVYAYDELQNLGDSSMPSPEQIWGVDEHGKPIVSFTSEEQD…	MNSSSIYAAIRKITSHLISVGISDAQNYPVITRDKEYYYVSYSGFADTSIALRNIEYVDIYNFLDEKRQYNIKLLDGGLLHLLFQFDRRMKLVKERLCYFPAPNYESFQNDPELYLDESNFYADIVQKSILPVPIRVDYAPDDANDVIHPAAHLTLGQFKNCRIPLSSPLCPVTFVKFILSSFYNTAYHDFGFEMERLVHPNTITPRERGMLHFSIE	-	-
24	HEPN_Apea	67	MHFKFYTTLRFMNVIGDNFDDFDLLPGVTLIRDRAKIRKIINKDIKPFTGIIEYEHLYNANHIIFADLKDDFFQPSTKSNFALTTWLLWIDMLINTSWFIKDNGMLCEIAYCNKTDRKAYTEWSNNSLLSLFTMASGYRHIDVEFNRSDLTKWADINHRVQTHLYNNNSTIFDSFVDSKYSRYGRALSFIRSAKRDFDPAMKISHYCSALESLFSTDSSELSHKLSERVAIFLKPYNFDPITTFDEIKSFYNIRSKVTHGDSLKSSKVGKLPEESIKLDNYLREIMNIIINSDELMGVFNGDKDSFESYFKKKLLLGI	-	-	-			Likely a RNAse
25	SIR2_2 | DUF87	64	MNNDILTAFKASDLVDKNINFLIGSGASAGYIPTLWIKDDISYEDVLTDKKYQEIENIIYHSYYVDILSKSFCINPVDFKENLKFKKTFINYLRFIKNLSSLVDKKSANQIRRANIFTTNYDLFLEKSSDLLLKTNTSFIFNDGGRGLHTRHLNISNFHTSTWHQGTNDLYKFEIPTINLIKMHGSISWNKVNEDTISIRYLDNLPDELSIETDHYLNIEETIEKVEELYFFDGAKSAIELSREDEERLQRFRSEYDKLAIVNPTKAKFEETVFQQHYYQSLRLLSYELEKPQTILICFGFSFKDEHIREIIQRSLSNPSLIIYIFCYKLKDKESIKKIINSKKIVFISPSDYTDENNIDFKRFISCIFPKKNEYSLRGLTCNL	MIDNYSTDINAEVISVYPNNIKVLVTDLNDFKDGQDLKVGSYIKVPSDDGTMMLIGIIENFSIEAKDNGERKYLIQANPLGIIKDGRFERGGDSIALPPKEAAPARYEDICNIYKNSVETKKQFEFCSLSYNRDIRIPVDGNKFFNKHIAIIGSTGSGKSHTVSKVIQTAINGKSGDFNLNNSHVIIFDIHSEYRSAFPDANFLDVSNLHLPYWLLNSEELEEILLDTGERDNYNQSSVFRMLVTANKRKHNNSLSKVFYDSPVFFDIDEVENALKNLRDETKNSKANDRYMIIGESGTADEKGDSSTTPTCGCKLNDSERIEKYFSKKYSFYSSKNSHITKGFYADGTLDKFISRFSEKINQDRLSFLFSKKSRGQQFEDVIKTLLGVKEGSNNKNVT…	-	-			Described in Gao et al., 2020. The SIR2 effector can be replaced by a nuclease from the Cap4 (DUF4297) family.
26	AAA_21 | HNH	56	MKFESTSLVNIITGNNGSGKSSILAEISKQEYVTGKNVICLSNTSTNKFPKIKSHRFHILNQSSNTLTKALKKVVVSNSHNKIGSSHAHIFPRVLAYLDFNEQLTFKFTIFPYESFIRKFQSEMYNNELIGSDIDEITNHLRNLIEINDDTASSTDHGVKGSHILYLEYAFTYESEKRINTIHNRLIELMLKHERILKKNHLIHDIEITLSRGHSIIPSSHLSSGEACYMATLAFILTYISDNSVIIIDEPENSLHPRWQKKYTSNLLDLLYYFDIRIILATHSPMIVIGAVEDHSGLSVFKSENSTLSPLEGNETNIDEVMVDVFGVLTSRSRYFSYKINEILNEYNNKKIDINSARDKLNKTKSLGPDESQVKIIEAANEILNQMVKNA	MPNFTFTAENISHIRTAISENKLDDKVKVWEHKLLKSMRRELKQYILSNRNDGFKCAYCLKDFHNEHNMNIDVEHILPKSQYPEYTFTLKNLAVACKRCNLLIKRNDVSFLNANFIRKKPFNSKYYKIFHPVIDRKNHLSLLDVHFNGCHIIKYQTNSEKANNTYIYFKLNEVEIETLNNAQGIEQIIDLLHTYNPRN	-	-			Septu (Doron et al., 2018)
27	Pentapeptide_3/Pentapeptide_4 | NTF-like	55	MRDAFFEISKPFTKIETEGDFYKLLDQARHINNIMYMPNKLLSKTIVSVTFENVSFSKTDLKDVTFKNCIFKNCLFISSIFDNVRFHSCSFNCCNFFRAKFNNSCYAKPGQFKNAICDDKYANIAVGLFEQLRLLYKEESQKKYKAEAEYYFNCWLYVQNYKKRKDNESVFSFYPKKIALKMYGKLFGYGYRLRNLVFTTSITFVLLVFINRLLGDVIFDSDGIDNISESIYFTITTMLTLGASGFGNPTYIGRWLIIVNVLMGISLLSFTVTALFNRIIK	MIAIEYGSRHNGILSCYSDRDLLLIYNSWKYTKEDKKRYQLLGYDVTVMSEKKAIYLANTGSLFLKHVIDEGKVIAGDVDIYEKVRSLWQAKNDYQYEIDSNIDIIELLYFLPENKYSLLFVNDLLITSIRNISIRRFAAEGVYIFAWEEIFKWLCLHGLINKKEVRILLYSRKLKNAYRLKMYYKVELSFINALIEIAKKIIKFNGRLRFCNHKSTILSLPDKFQERSYKQLRAYEVVCSFYQFRKDIMDIANMVSNPSYFSNSGIGKDFG	-	-		3 TM in protein 1
28	TIR-like/NB-ARC/TPR_MalT	54	MIKAFLSHSSKDKEHYVRNVANWLGKENIIYDEFTFEEGERTLDQIMEGLGESELFVLFISNSALESEWVKKEITESKKLLDEGKILKIFPIIIDNSINHEDQRIPDWLRKDYNLQPITRARTAASRIKNHLYKISWQKHPKLAKISSLFVGRNDKLEEFEERINDYTKKKPTVIFASGLIGVGRRSFLSKALIKCNIQKNQITPYAIYLDRNESIEDFILKLNDLGITDLKESALSLSEKTIEEKQKIISNILNEAYKAKETIFFLDDGCIINYKRELTPWFKMIIEEYNDINFPVLCIASRYRVNFANRPRDDRFYFIELPELNVKERRRLLSQLLEIENIDDLDPSNFSSVCDLLTGLPEQVRFAIELIKDKNIIPFENKLPILSDFNNDKASIQL…	-	-	-			NLR-like protein with a N-terminal TIR effector, central ATP-dependent oligomerization domain and C-terminal tetratricopeptide repeats.
29	RVT_1/CN_hydrolase	53	MITKDIVVSAYNCLKSYAYYENLNFFLKEEIAQFEDSLYDEKIEKVVDFFENNNDINFNEWLNKIDVELLPKKIDSHLDIEQTSGALFLSNNKTSDEYKVGAVNYLIVAPIEIYLIETLWSIFVGSMLDDKFSDSVYGNRISKVIKKYSKNSFDAPKNSSKNIFERYIDNYNKWRDGGIDKAIEVIEKERNDVAILSLDLKGFYYNIDIDFDAIDRIIDEEQLEEIKALSMLLNSKLRLMHQKYREKISPYIGVTHSTPSSKGIPIGFTSSAILSNWYLMGFDKDIKSKINPSYYGRYVDDILLVFSSPDIKKEDKGEEVIKFIERTLNGFIKQAANDEKGFTLTESYHELPIQKDKLIFHYFNKDHSLAGLQVFKQEIENRSSAFRFLPEEHISSDLD…	MSSFWEGILSSSISFAIIGFVCKAFLQHIDKRELESFKNKLKYESEQRIKEDERAYNFKKARDLEMGRWGLTLLSAANGFLGRLCYIKDHNDLSSDQYYIDSTRFYLCQYFCWVHQFRKNRDSSVFSPTNDEMLITELIKNISIALRENDIGFPCIRSLEQKYIGESLSIGAECMSYKDFIDSKVLENYAPLNDFVEAILQNNNKDYIDKLVIPFQDLKTRFDAALQNK	-	-		1 TM in protein 2	Reverse transcriptase belongs to unknown group 5 (UG5). Similar to type I DRT (Gao et al., 2020).
30		51	MNINDLFFHMEQSEVAIVELHFDGDIAPDHQVSLRTLSKSLGHLQSALDRAYLDIRHGNLWKYAKMHHDYYKDVELLVQPPREGGYIIDFFSKKDITKKVVERVSNALNNAVKEAQQSGLENAETISKSVETRRAQIASQKILPRDYQQLLENPDAAVNRRYGDRAIVREIDQMLAIIRSHHSGDSSLEISLTADRTEVFGFNRAKANDFHRVIARKKLGDPVIYRVKVTEMDLQYLSAKMKNSFNNSVSTLRFASKEDFQEVFPYLQNEREMVFLGAPYIEYGAFDPNCGDVYFIQVY	MDELAKKVQEKYIEDLTCKYPLHRFLILFMVIFFMLTYQKGNVDIYNIMNQTSLKDVLDFQQGVLSGLSVLQLIQALIISLVLNYGHKKINFSVFNRLVFIGDFDGYILRIYEKYEGLKRNDAHDFFIIKEIDKKISDKKANLRVKIINSEIIFSLLFCLLWSFHISMANITLMLLVILFWCYIQWDIFNFYTSDFFPLYVAKQYMLDEPIIVTEGFHE	-	-		4 TM in protein 2
31		49	MRYIGWVTSILILVVFGLYYYQFGGSSTTLSENKEIWGQFGDYFGGVLNPILSFISILLLIKSVKMQLTANECLINETKRQEFLDKRKSFEFQFYNLINAQKSAFDDFSLIFPSPSGDLEVKKVNAVNKLEQLIKTSIQRGIAEDALIKVIESLDDKSDDKMFSFARRFYLAVKLVDNEVITENGFDEQDKHMYIETLINLSDFAMVRLICIIIAYLSWPNVVYLKKSPEVMGVIKSTGLNTYINSLK	MKVSLDLVINSGDDEIDMDYALQTLLGASGVTSIITEAILRGKVKENRHQSNEIRTNLKHSFTGSFGQRFDVVISDRKVAARLSSMTRTVFAEVMSYYIYESLFLEGPVLSDAAKKVVSGLDDIEDELTKAIRNRLKNMHKISTMCNYSVDLNYRKPGEKQKIITLNKNTALNITELIETNHDHQIEAIVTRFNTFTGNGRLLVRGEEKTTSFGFLNGLKYVTDAQTKKITSNLDANNRLAEEEREYLLLKVRDLTISNGEVVKYLIIEVDGV	-	-		3 TM in protein 1 and 1 TM in protein 2
32		48	MKKNVGNRNKNSDVLILKGMLNNLKDGLNNFELLLKLQFKILVCVMRCERKIKFLKKNNAHLRSVLKKSRLPKEKSLAVKEKIKYNSEVITAEKFKIYTYKMFGDAVAFLYIDKYTIKQLYYNVHNYNVKETSGDLSGKSGLREEWECVKLACDNKVPALLHDITMSIRHGDVSLLGKDEPFIIEMKSSSNTNKRVERQKSNLEKLGSFIAKDEAENFRGIPLLIRKNLLTEEESYSQVLNECLNDCRSKGMALVEAEKGFYICAVREGNMASMLENIDFDEKKEVFPVFLNQYKNNGEWLPLTPFTLLINDPYDLHDFIEGELTIACFLMLDEYKKIAIELGYELVFVSNDEYSILLKRIGEDIIFGVSWQMLLRVPLEMMSMSWLIKESINIYSNSL…	MSGCIFNSKTLGSYDFSSHLIEISNDELNISLPQAQNIIDSKSIYDFDDSEIEFYKTYLHETIHLLDCSTTHWGLNYSCRLYNYFKYETKEAFDNLLVDDTEITLHYHFKNNSTNKLNYKNIKASLQYDDDMGVYIRVHFFGYVNNYQEILNIPLSMLAILEGHAYAQEQLFHWEILEKRNDFFKLKMLENEIKEKLQQTDLAEYTCILSFIDHLFPSFSIKLKLKMCIFLCRSSLNADILTRTTIPDWLIREIFSNSPPDYVNSLRLDINRGNSTPAVFFIYLMSLAVYNETNIIIDGTDFYSYMESILLNTIYENMHFESLREISDISIDHKISLLQQNGAHLVSELANESKNYSWYSFDLREIKLPGVLLCDEYQYLYPKRRLSIDLEDYIDKTLQ…	-	-
33	AAA_13/SMC_N	48	MIGSTWNKWDLHIHSPLTHVNNNYQPKDIDLYVDAVIKNNLKLIAVTNYWFLAKDELETIRKKFSEKEYAVCILANIEFRIAQPNKSGEWINIHAIFSEDIPSEKINKVLSRIKLQNTTDDGKTIWCSKDSMDESGINFNEAIINYETLCEGLKNDFVIGRDFFIAICPNGYGGFHPEKKEGRSVAVAKEIDKLGDIVLGRPRDRDFFLSDTRYEDAPRKPVFVCSDAHDFNQIGSKYTWVKAKPSFQGLRQTLFEPAERVQQSDDFIDLSYVKPYFSQINLSGNIFEGNNLSFKEQTIPLNRNMVSIIGGRGTGKSIFLDAMKKVLMPDSFLTSERNVVAKGVSVFLDKGYGEESSILFNSENSSPYSYLHVSQGDIVNFAKNPESLSSEIKRMLGIR…	-	-	-
34	AAA_35/NB-ARC	48	MKLKDQKMQDVIKSLANNIRAERIDHGSFLSIYSGYENISNIKNIMNSVIYGRRGSGKTHLLKALSEVVIDEFEQKRVFPIYLDLRRIIPLLSSDGLADVDAILIFKYIMGEISYSLYENLGFILGTNEFDDSGALVNDIHGKLVSDYFSKIYLEMDGRTLKKATDLKVSEEEVRSLNAEVDISKDPRVAFKKGNNQKKITETSHRSHISVLDITNAFENLLKELDLNGVMLLIDEWSELGSDIQPSLAEILKKTFSAINVYLKIAAIPNRTELGYKSEKKFIGLEDGGDIFGYHLDLRYVFEVNKSQTRDFFNDLLYRHLSSIDKDTIDSFISNERTTSANFINLLFANVALNEILVACAGIPRDFINLFLNSYDRFLLSSTASAKRINVKSVRAANS…	-	-	-			NLR-like protein
35	Cytidylate_kin2 /MafB19-deam	47	MKITKITELNKEAPQLLKNSGEDKQSTGPLAEMVIGLVSSVGTDLEAITKKIRDRLSLYKFECSEVRISSDVIAELLGNGDYTDNYQRIDGLMTKGNKLREDSECNYILALGAIAKINEIRAKHARLQINKKGIAYVINSIKHPEEVYKLREVYGSGFLLFGIFSDESRRLDNLIRNKGIPEDKAALLIARDEDEESGHGQHTRDTFHLADFFLNQDGRDDKLNNDIKRVFDLLFGNPFITPTFDEYAMYMAFSSALRSADLSRQVGAVLAKNYAIMSTGANDVPKSGGGLYWPYFNAENESYEDYPEGRDYVRGFDSNAKQKREIIHDILNQIPRKSRDNFERILNNSLIQDITEYGRVVHAEMEAILACARTNISTQDAYIYCTTFPCHNCAKHIIA…	-	-	-			Similar to a defensive cytidine deaminase (Tal et al., 2021)
36	RexA | RexB	46	MHALAPYLFRCYNPNAAKEQRYSALSNIREHDLLDILDEFIKQYNEEYILSEETKQVFRFNEITRDNNNREIYGWFESGYYGTKTDIINIETGDVDFEKTKNNAEIIRYYIHFYIPRDVNEGMAFLHTYRGDGIKTLFMRLFSDYFKRITNLVIQMNPLAYDKAIEKWMDAITKEIKVTKFHGITDVAEQAKKLGHNEQELIIKPPRNAGLGRLRDYFSRGSEQYQLVEVLKEYGETVKTVVELDNGRKRTFHIGTTARGAVCEILFDEEQVVFYDGMPEIASLNNFVDVIIMEYIQLLYRGVTIRRA	MSSKINICEVLIGHFRTLKNADTNKISLWDIFTFIILPFIISAAFSLLGSGITKDLISLLVNFSAILTALLLSVLVLVYDQESKIRQRKDIDTFYESKKALLTELYYNICYSILCGVLLVVLCFIVSLFPVNQSGFFYGKTHEYYVSIINTTLKLNVLYYFLCPLIIYVCVHLILNIIMIVKRMHALLTLDVND	-	-		4 TM in protein 2	Similar to lambda-encoded RexAB system
37		43	MRFPQYQCGFVEASRFISDLKKEPGNYYLLLEFHKFLIRKIVKEEKRIHRLKKARARLKKIKGSGRLNKVESKGIKEILKKIDSRLSARKELIVTWRFFGDGIANIYVPNSNLKVLYYDDDYNVKEDAGFISGKEGFRQEWKVFKMGLRCNIPVVLCDITNVIRHGDVCALGMSDPVPIEVKRKMQKKPRARVSRQLVELHKLSEFYRNDYAPSFKNGLDAYRVENKGEEITFYEDINFLIKQSLIDGYASKEVERGLVYFCVRTDLPKKQLENAMENCIGIDIGESTLIHSLTPEESWGTAYPFTLSLEKEALVAFLQNDVLIYILTDLQEVRAEFLK	MSDNVRKKFSIPDNHTIEQVSMEWKGLKRGRDNDEYVYHQLDESGNVVAVYDEVHSTSAYPPFSTSITVTKR	-	-
38	HEPN_Apea	42	MFQISAGVFFDLDKIEKHDGTFVFYSNVDVSFSVENTSPLFKANKISHDGINCYVVNYTLLTEKPERIEAGVVVRAGDEDYRQQFILLWEFYFDCVARVEKESVKKICALSNFNKHHSKIALEVAPYLVEINRRVSFDDVSGFSAFIKDVVNLNRSAFKSLMAALKIISDSKESLSTNFDLTYSMLVYALESLSQRNDNYKSDWDDYDQKTRGELESVFEHMPGEDVCKIKSILIEGKQFRLQKRFKDFILKNLEENYFNETERYPIRYSFLSRALDNLYKIRSSFVHELKPLDAMISKAYNPVGDCLVLFGEPHFSYSGLLRLLRHVIINFCRKNYSQKRESVNWVMETSGVMVAEISAQYWLWNADGFTAKSIAKWFSEYLNMLNLGEVTDLQSIMD…	-	-	-			Likely a RNAse
39	SIR2_2	40	MPNNYHQYIEDVSDDIKTCLEGMGCQPILFVGSGLTKRYLSGPNWEELLQQLANECPNIDKRFAYYKQKYPELIDIGSVFSDSYNEWAWGDGEKEFPAELFDAGNEPSIYFKYKVSSIFNSLLQEKEIVNNGEIELLRKIHPHSIITTNYDKLLESIYPEFTPIIGQKILYANHGSIGEILKIHGCCSTPESIIINRDDYDDFIKKKKYLSAKLLTFFAEHPLLFIGYSAEDSNIKNILSDIDELLSENGDVIPNIYILEWTSKQNESEYPRRERLIQVSANKSIRIKSIVANDFSWVFSAFGANRALDNINPKLLRALLARTYDLVRTDIPRNPVQVDYRVLSSISESEGELAKLYGIATSSDGMAFNASYPFTLTTLGQSLGFKGWHDANKLLEVVK…	-	-	-			Likely a NADase
40	DUF262/DndB	39	MTADITLEDIENLEDESYYEDDSEQHPPSDVIAYNELRSCSDLVRMYNEGTLNIQPDFQRDIVWNSSAQTRFIDSLIKQLPIPSMCFSFDYNSQEWQVIDGLQRMTSIIRFLSDPSWQLSKLDDIDSKISGVRVSEFHKQKTELNNFYKRVQNLTIPVTVLRCDHSKLSHMEYLFTIFHRLNSGGTRLNNQEIRNCIFSGEFNNALKEMNEIDEWQKIAGLNTKNSNRFKYIELILRFFSFYDNKDKYKGTLSKFLNGYMKKNRHLGKSDIALKEDLFKRTVGLVWNKILQPNPMRLGSSLMEALLYGVAKNIDLLEQETSASLSQRFDDLRADNSLSTAFLSGGVASKEKVDARLDAALRIFG	-	-	-
41	Spermine_synth | SAM_MT	35	MNTYKQTIKQKSRLNIWETAIARLTTQAESSRILESNYLTNLIDFCWKDTLNQVAIYDESIVLRNGYNWVQKISDSYKPKAASELKIAFFCGPEPENDLDILLSLDVRIENVWAFEIDNNSYNTALQKAKEFYPKLKIFPGSIGEFFKTTHHTFDIIYLDFTSSLLTKKSPPLGVINSVFDNQALSDLGVLIVNSCEPDANEDNATFLASYFMNHEIIESSVINKTNDDDYDDNYDYFSLFIESPTSQGYDDIKSLAKVIKTNISGAYSAFSTSYVMHYASMISPTLRFLQNNSLKRQLFNDKKAEVTATFAEIGSTDFFKTLISTDGEASSPSILGNRFLDNESYPFWNFIDSLNGSGTSISSYFKSFFTTAKEGVSILNAVQFLESFHSMLTGARKL…	-	-	-
42	HAD_2/Hydrolase/Pribosyltran/zf-C4_Topoisom | DNA_processg_A	35	MTNTVEAILFDLDNTLINTNSLQEYRESTNKQPLTDEQLSTTKLYPKTKTILDKLKQNNITLGIVTNSPRRYALDILEHHNIKDFFDTIVTYNEVGPDGIKPSPKGINLALSNLKLNSNNNILFIGDDAKDINASYAAGIKPLAPAWASKEFIGQMPAAMISTQCLTEELNNYNHIDLIADRCANFNTFDIDKKWLFFIPMNKDGKIGAIKKDEIDFICLGRYFSQKNKLTAKIHEQHTLSKEIYKKETDPKYVAPEYWVELLSFFIDKTPEYLFNDKEKFDIITVIPAKKGNNKRLENLLTRLSRHSKNPKTAYISDLFYFSEGAKSLKTLGRDEREREIKKNLNFNPKYASIIENAKILIIDDVITTGSTLKGAKLLLEKMQPQRVLSIALAKTVSI…	MKTVSNDTKKLLAIKFLKGIGEKTISSLSTMRDFSEMSIQDILTLSLNKKDNYSTADINEASDMAQQQIDIAEKNGHMIISFFDESYSLNLKNAGYCAPILFCNGNINCLNEDNLTIIGTREPTKHGEIIAEKITSWFVKKGWNIVSGLAFGVDSIAHSACIEGNGKTISVLAHGLEKIYPAKNKDLAKRIVDKGGLLVSEYPYNSYVGRSNFVQRDTIQAAISTAVILIQTGIPGGSLHASRASLQFGRPLIVAGQSKSDIINKEVKAIGNNTLINSDYEEIRKILKINSFNKDLILPLVNKNHYEPIENKLRKITKTNHNPNNKLNGNMDLNF	-	-
43	HEPN | AAA_31	34	MAKIPFTNRELVRAWRSSLEVSKTDQRKNPHRLLLFYAIECGLKAAYLKQINKTVIDSDIAQQFSHDINKLCEKLSINSSFMLPQSLRMKDCKIDSKDISRTCSPSEINQIWRYGGTLDGVENDIYLEGKLEKLNEIIEKELTNG	MAEFITWLDIEREVKKKFKFKNKFKNIKAIFCYSSGMEVEYINEKELAISDLNEIFNDSIVRKEDELLLFVEIGGPEYFIELIPAVGEKKETNIVYPLWREHVYVENAHFKQPEQWGDGPKFCAFHSFKGGVGRTTSLMTYASAALDNDNVKKILLIDGDLEAPGLTLWLDAENLGKVTYTNFLEAIQFSEGKFEATIDFFAKELRKSSISIDGNSKEIFVLPSALSLESIMDMPVTPDHISKNIDNPYILSDLLRLLGNKLEVDVILIDLRAGLSELSSPLIFDPRVEHFFVSTIAKQSVVGIGEVLKKIHNSIKNSHSNVSDKPTVIISMLTKLLRESTGYTEAIQIVNEAYPAIEEEDIISQSVELLEFDFDENLMSVSNIKDALSLLRKSSIYDN…	-	-			Likely a RNAse
44	RVT_1 | SLATT_5	33	MDERAQETLFKKLFSPKSLFDVYSDKFSKSAAKGIDRINGMQYSSRARKELKKVSEKCLDGSFRFTPYLEKLKSKGRGKSPRVISIPTIRDRIVLKQLNVFLCEIFPDCVPKSIASTYIRNISDDLKDMPPEDIYVCSCDIEGFYDNINKHRLKKILSKRVHCKRALDLIVRSLLTPTTSDSVNKKMRKFFFDNEKGVPQGLSISNILAAIYLQSVDDKMLKFDVAYYRYVDDVLIYGNYDEVNSAYHSLRRRLKYRGLNTHPPTSSKTRLGFLNESFSFLGYVFNANVITVRDSTVESFIKSIASRFSDYLHNKNKRLKKYTHLTVDDLKDVFLEELNDKLTGAISEKKRYGWVAYYSNITDHSLLHKIDFIIREMFKRLDDFDNCAPEGLKKVTRAY…	MKDFLDSLSKAAWETSCARYNSSRRLKVREIFSTISLALIGLSSIILSLMQYFWINDINPKLNILITAFSIILSMLLIIISLIEWGVASGAKSEALFRNAELLNEYERKLSLFKNSLKNEMTEEDYKNIDNLRDEYEKIKSTCTFNHSPVDYEYHKIVKSRYYISHTPENFSFWRMLKGRINYHISSIWGYLIIWLIVVMFFFKVLMVIASIY	-	-		3 TM in protein 2	Reverse-transcriptase belongs to unknown group 17 (UG17).
45	DUF1887/NERD	33	MQKTEVEVFSELESLCTSHGFIHCLALLSCINNITIYEDKLNFKDVQHLYEKERLIRTEISTVAGLLLKSEININYPGEEALLKLYEDVNASLNILHSAMLLTEKNGDYNNAIIKESIFYATESAYDFQYLDMAEEKYSLDNSWFLENMGFTCIDMVSVGRCIESIIGRQINDFLNGGQGIFNEWLLNAYELSINEIVTETGISYVKVRTIIDLFSSGGNSNETFQSVSDFNIFNARPIIRTGDRYYCFSAYSLAQSIYETPFFWMNNDKKYRPISAQHRGQFVEDYVYRKMTSIFGIENVFKNVYIVNSNNETLGEIDVLVSFSDSVIIYQAKSKKLTIEARKGNGNAIQKDFQGAIQDAYDQGVSCAQFIVSGASLTDQNFNRLNLNSSVSRCYIVP…	-	-	-			Likely a nuclease
46	Mrr_cat | Mrr_N | SMC_N/AAA_13	32	MEISKNKIWEAKEWESHVNDLLRLKFGEVNYISIPDFHNGDAGIEGYCVQGYAFQSYCPNEACTVDKLYEKQRDKMTADVAKFISDKKGYLKEILQNTRIKRWILVVPSHLSKKLNVHATKKESEVLAAKLPYVDNDDFKVLIWDRENFKKEEDELISSGLRLLRIELPEVDINDIDNLKDNNSEFGDNISRKLRKIKNDERQVQTASTVLLKNIVMYKNIMSGLKDNYPSLYENITNGILDREQDLSLAFFDSENLTLTQQIQHLNDKLKQSSRLHQDNLKCISTGVVGDWLMRCNLDF	MDILKETPEKMTFNSTGSPVEPELRPIWRISLLAIILKKLCRGSSASLKKMQVLYSLISSADKRSRYFTEGGNADISIRFDPLLDRAISLGVAEGIFTLDAAKSVVLTNKGTLLSNKIYKDSALFVFEKEFIENYSKSEFSDKKIDQILYRGII	MSKLKVERLIIRINTSDGIYGTDLKFGYGLNIISAENSSGKSTCIQSIIYALGLEGILGPSRKNPLKSALTTKLRDNNDTEIPVNESKIYLQLSNEHSRKITILRKSDSDISKIVTVYDCEFDKINPHKFTDYFLKDPGSAQREKGFHYFLSNFLGITQPEVIKYDGTKCPLYLESIFTVNYVEQTRGWGGILNVIPTYLGIKDLSQNVLEYTLNLDVREIRKKREIFLDEKKNLETKWANTISELESNAKAYGFFVSTRIPDKITTKSDIYQDSDLYTLDENNREISLPLYKAHKENELEYIRAQLKNNDIPNDGVLDSVLDSLRVNLANQEYALSLLISDIESNKLYISSINKSLTDTKESLRKYRDIEKLKLLGSQEDFSFVTGSCPTCGQAVEDT…	-			Likely a nuclease
47	HEPN_RiboL-PSP | AAA_31	25	MLNPDDLDEGVYPDCYWSYIGQKDYLKPNTYLQDAIDDLNSGSERRNMNNAVRNAKSALHMRVDILCRAFCGREYFQRNLRNFPKKMDFLEGIGIVRPRIIDKINKIRNEIEHEYRDATLEEAEDFIDIVLLFMEATRYLNSRFPCEVDFHGLAVSDEVYLRRVVCNWEGGELLFYYSKQESRRLDNVQTYSIKVGDYRYARWVKFILDHCD	MKIISLFNHKGGVSKTTTTFNMGWMLANLGYKVLIVDADPQCNLTALALGYSTTDDFDEIYKNNPNCDIYSCIKPVVDGSLGKVIPSDPLVTTNPNLSLLCGSIYLSEIETQIGVALTTSAAIPAIRNIPGSIGAFLRETARKHEFDYVLIDMSPSVGALNECLLMCSDYFIVPTSPDFFCAQAIKSLAKVLPRWNSEINNFRDSGILYPFPIDPPKFIGFISQKYRPRNNLPVKSFQRWIDIIKDEVTNTLIPALNPINMSISVTDFENACPSKEPFNLANISDFNSLIAQSQKHSTPVFALSDAQIEQNGVILDTMKENRKEFSSNFNELARLVAALAN	-	-			Likely a RNAse
48	Nuc_deoxyri_tr2 | RVT_1	25	MFGNKAPSISIKNEGNGNTYHVLQVNGDCFVDVSEQLGFLGLDRINETNNALMKEFLTKNNNILLCYPNKENETLKPIVEKLKAGLYTIGATIFEGSGKTQLPDVQGYPHIAEVDFIKNLKCDSIIIFVIDELTLSQLTLLSYYKIESNIQHVDIIAIPSDNIYNYDKFLSNGLIQYCDDNDCKVIKLSSLDDAEIERIIARVKSRKMTQARRA	MLTKADSYDFNHELFLWALSVIQPASPLEVISYLSIVLKDNGLLLTKDKTSEYFKALANEGYINQVSRKNNLYSISLNGNEQLTPELKKLRDKLRIYLLDKTRVISKVKGLASTESKKMGGASPSLQLRFVLKEVPHPSVPXXRNTWVRIAEQINFGSMLGEASNADTPPQKVQHAIFPLNYGSYNSIDYNLIGNTGPTILASLIGVSPHLIAIMSMTPDKYYRSFKLNKKSGGYREILAPRKFMKVIQYWITDYFLFLLNTHASCYSYRKGVSIKDNAINHLNNDFIANIDIIDYFGTINKDMVQNCLIKNKIDIKLATAITDIVTYKGTLPQGAPSSPQISNAILFDFDNEISEACYLTGCVYTRYSDDITISGSIRKDVVKMVELATHLLNEFGFS…	-	-			Type-II retron (Mestre et al., 2020)
49		24	MKNNIKHHIKNTLTSINWLNFTFLFLSFSYSIYLLLIFGALAQGYISSFGIYSCENCFTEVEDFTKIISNKPDIYYLTMSMIIFIFSLAFKQRIKILITTWLAAAFTITVFDVTLAKENISLIPYTIENLMFNSFGGFFLSLFVLLNLASISYLLKNTKTSIGIATIIPLSSSFVLSFMIYGFLYLIYERSPVHIDALFNEKLLGSIHTADDEGFGFLTTSKTINDEITIQSYLNNNFTWMSGDQSYDVEAYLFSDCILNSTSLNKYKQQPVKLIDVKTLEFSSDRPVIYFIKGEKLSTSIQNSKEVNYSNKDKIRSQIEDGSAKFKSTYLPFTLMVNIAPFDEKSFLEKTEYKLTINKQENLITNIVQQYNIINKKELKCRQIVTPDNRIPTKNNITG…	-	-	-		6 TM
50		24	MDWNVFFSTISQTSGAIVGIFSAFLITKIISNQSDFSRMKERVSFLINKSKALSLEANSRYFDWYNRRTRERELDKLKGMFDESDEFLSAEEYYERLDFSPFELRDDVLVYIRNAIEARKEEEKRKIGYYGVMPTLRMPVSILSNDVQEEFELIDALKVRILANINDIIYVHDEIVKEKYGKNLITISIVASSLLFILGVIYPLSFIPKAIGEDINITFMAFFDVLFSIKGFFLSLLAIVFLSLMLAFLYINITLRFESEVISELEFYMNISAYSEYFGNEYKNSVHLKEMSVQ	-	-	-		3 TM
51		24	MDLSFFKSSLKYNATATIFCVFALYLSMPIFENVNFISSHPIIVSVLFTLLVNSLLLIIYWTSHTKKTNSKSGVKGNKITGNKAKNINILSNGEITKNIVSNNDSNGDINIGQVFKNGKK	MEKNESLVISDNEITNNSPGRDLNIGTHISFNEVKNRSNALANLLERSKKLCETDQEYKYMLEELQEYLQPRPGRKIIGLEGKLKEGNRLDLLEDAAYLENKFARRVSKHQFSISEEIIYCHCLSKINSSFSQYVKPLFKNTVNTAIIDRVIYDRIVEPLYEEVSEVSTAISSELIRGMIFFLTGKCHLRWVG	MIIYHPFKDANHCSYRIISLLYKNNNKIRDEHLNFMDFYYLFPCQIKNIDGWPRSNSKLARRISTIEDTYETIENPRRIFFELNIIRRNTLAHLFSKGILSLIDEYIHLNIERIPTSLINTLEADTFRATFEFTTIANEIPKLAIKGKKGLKAKTNLMEYRYD	MIKKPSYLKLNRLVITKAGKQLYDEKFHDGINIIRGEHSVGKSTILDMIFYILGGELKKDDWKYPADKCSNVNAEITINDRIITLTRPVDPSGAAPHIKIYEGEYDKAMKDADGWLDYGSRRSNERLSFSEMMFELFDWGQYKSDSHQNLTMHQIMRLIYLSQSSDSNRIFRKESTRSDNENTRTAIAEFLFGLDDLETHSVRQNLLKYERDYENTGTELRAYFELLGNDSNLTVDIINELLNEKYTELSKIDSKKEILLRSTDNIDNNNEYNLAIERNDILLKIQSLTNKISFKNNELHSIKTEIQDCLLFGKNLAYRLKSLNESQETYKGLGRISFEYCPCCLTPISEHDNTDSGCALCKSTVNNSSLEEKYIESLNELQYQQRQNNKIIEKLYSSA…		2 TM in protein 1
52	MarR_2/AAA_16	23	MLSTQDINGFFNAVDSLKRFKRAEIRDNKDKPLIDSLYTDLLPNNHVFKMCYGENTTFLIGRKGTGKSTIILKLESEYRKESSYLPCYIDTKTVFESVRGEYQKIDYLKGKIPEEHLEKYLVERAFIKNILKSIGDELNIRAESIFSKLAGIVNASKKQAVKAKITKLLLMVDNNQIIKEIEIPVITEVNTKLTKANESENGTTQNYNSELTVKIGTSQHEGGGKIGAVKGITSRQKNNDAWEKSFSTALLKVFQITSVIEEIKIILRELGVKKLVIFLDDFSEVEEKTLKNFVDVVLAPLNNWANDFICFKVAAYPSRIYYGDIDVGKIDVVNLDFYNLYSNYDKSTMESLSADFTKRLLNQRLNQFCTLKFEDYFDTSSATPEEYYDLIFKVSMNVP…	-	-	-
53	DUF1887/Mrr_cat	22	MRKSKRRYIMNNNTKGAWLVHHAEKIKKYPGADSEFEQINFAGKCGILLSCISSNSQQILTEERISNLSKAAGINRRTELPLILEELKKQQVIEQSKTLNKYEILGIPNSITILNHVSRIFDESEPSNSENAAVELSELCSESPINEKNAKTMIEDTFELANSDSENLLRNCQLVGFIDSEEAFSGEKLLFNGNLFRTDDVNKSYAILNSLNDRDAEKTKEFNLLLSKSGCIDIATANTILGVELLKKLHSIGVLDINQIGNEYGTHYYITKPSAFNKFSSSAIDDAFDLAKAFVTSLTFGMQKSATSRGRITMIEALLRKLINGYEVGPATAIGHDYQILELKGVIKITESGKQGQYYMSLLKKDIGEMALKVITSGDASLQSLNTLPSATVTSYISP…	MKKIELKKGERTEELLRKYFLSIGYYVLRSVEFKYHGFDITDIDLWLYSRPSPISRERTNVDIKMKKQPQALERVLWTKGLQKVLDLEKCIVATTDRRPDVTEFGIKHDVLILDGNFLSKLTSTERYDDQRISEEDFEDILTSLEPDFYNNTLKHRYRQSKAILITKLNFDGINHLLEDIQFYLEKVATAEKESYYAACRALYSSISMFLITLDYSIKDIIFKEHEERIKVISDNIRYGVDGKEQAKKLLSMSTKLLSSFIGSTPIDNTTVITEVENQFQSIPAEIIANHFSTTQSMKQIFQLAIAFEGLAFSKDIPRTIDLPFEMKSIVGVLCDYNSIDRKKVIR	-	-			Likely a nuclease
54	DUF262/AlbA_2	21	MAELASQPTPIQSIYNWFIEGKLYVNRRYQRKLVWTLEEKQKLIDSILRKYPIPAILIAERESEPGTYEIIDGLQRLHAIMSFIETRYTSIDGFLFNLQFFPTAQTRADEGGFIPNDDEKKLSQREVGTILDYTLALSIMRNASEGEINDVFDRINSYGHRLSDQERRQAGVENNFSHMVRNIACSIRGDVSKDNILLGDMPAISIDLPSMKHGYEIQAEETFWVKHGILRSTDLRDSMDEQCIADIAACIIGGSLIERSKDALDKIYDSNHDESIRINAALDVYDPKKFTEEFKYCLDEILKTCNEGEFVKLRDQIFEETNTNGFPAVFSILFIAFFELIVKDNKKISNYAELKQNINNIVSRITVGRRAGSSTGRRTNINAVKGVIGDCFVVSSEPL…	-	-	-		1 TM
55		20	MLVYVNSFNCIGEDSFFSVVRSVCGWLNRVANIRLSTDELLSRRDWNLERAYVRTYTADRIEPKIYSIMYTHPDRNVSGRQWITEIGIRREKGSTFISILLEISDVSTMVDAKPIATRPSLVSYLKRNCVFDLDVIGQKVDYIKSQYGDFQYLMHEISRDDRTYPLVFISEGNDGFPVIPEKLQEQLIGLAQVVATSGKMDSWEMERLLGRHYSSWGGAINIIYPMNKSGYIGTKLFLPKQVDEIKAGNVPVNNYILSVITHAFNGYNKKLHLSPANVRAKRQRDDNISFRQRLNELKDGAQYEALLDEVLLEFEEFKAASEELELDYLKRIEELDAKHDAVVFEKNKIEVDLERLKYDIRKYHGKATDGDVDVEKIISLISNRLNPESVLSLLEILIP…	-	-	-
56	Fic/HicA	19	MRIGTVEEIHNFLSEYYINSEDPISPPGVKDVGLLESACARPFASAGGQDAFGDVYHKAAALFHGIISNHCFYNGNKRTALLSALYFLSEHNLWLERCNDEEMFEFTRQVAAHEICEKRDDEIDIIADWFNRNTRRIVKGEKPLNFSSLRESLSQFDFQLEDEGQYAFIYKNGEIVEKVLKKGKQGMQEYDQAYIAELRKRLDLTPEHGVDSARFYGQKGLNEDLNEFMKLRVKVFDWLAKI	-	-	-			Toxin-antitoxin system
57	DUF5939/Mrr_cat	19	MQESFATTKVRPIRKVFIINENDFCTFNMIVKHLMGEIDGIYNLIFESSQIIFESNITEFVNRFDPDIVINYSTLDDIALAKNFKTEVHSAQVRDFNLFRYGSPLYTFTGMPYLLRKYPDLLPTKVYSSSNISTEPNDLFFGLNYGIINKKDYVRLKRSQSIFKDILIECAHKKVNIEDTIFDDQRKFCFITNQIGSGHSTSGSVYAINHNLPNLFEKDNFCFISKANDLNNILFFWNERVAFNHSRTAWLPIELLDTEINIIKDNTTLICTNDTDAQTLETKYPNNKIIIIKEYYFNVESERWSDFEHDQNIIFDEGKVVVRHPNEKTFSDTGFGGCYVLEIKGNNTFNYPKNYFFDELLRAKNIDKKMFPTYFTRFSNKGISRYVQHFSPFDTSGIT…	-	-	-			Likely a nuclease
58	NERD | Pkinase	18	MKEIVKQDGFNESEKYLADLCSKTFLSLWSYPNVYTDEGKKSDNSDGKELCDLLVVFNQHVIIFSDKDIGFKDTGNIEVNWGRWVKRAVLKSANQLYGAENWIRERSNRIYLDPKCKHKFPLNFPSTEVIKIHRIAVAKNATKRFSSIVQGSGSLIINPLITGDEHLKNPFMIGIPVPNKPYIHIFDDVALDVILNELDTISDFIDYLEKKEEFITSGKLISAAGEEDLLGHYLMSAKKDRAPGFYIEDDHKAVILEGQYESLIKLPQYHLGKEYDRISYFWDEFIEHFSRHALGGTLLYENKHLLSDATLGLQVMASEKRVARRILSSLILEKIKNTPPQKKAVRVMVSPTNPNHGYVWLILPIPPQAQSYEEYRHYRKEYLYIYCTSVKLLYPDLNI…	MDKYFRIRPQWSLVEAFEETNKHYQPGSMVTGAARNVQIENWGVLIGRTRALAEIKHAINSFGSKSKLCKHIQISTKYFNMLEDFFQELPDDKKPGKIYQGMTISGYFLLKKIGGGGNAVVWEARDPKGKVRALKILKKPNTTSVNRFNDEILTLKKIESLNDSKINAINIIDNYQPDEKDVFPWYAMPKAVSLDKYIEKHSPSPLTILKGMLEICITIELLHKQKIFHRDIKPDNILIYKNKWHLCDFGIATFPNKQRITKEGEKLGSLHFHAPEMLMTSEQSSGESADIYSFAKTLWVLLSGHKYPIAGELRMDRSEALLSTYCQMKNIHYLDLAISECTRFNPSERPKMKWVRHQIEKVVAE	-	-			Likely a nuclease
59	AAA_13	18	MEVELESLNKKLIDISDVSVIKLRAKPKRISYITPSVNLRFFDISLDKISKDAKVKVDAHIADHLKERDIAWLENGVALITDKENCPFCAQPLSKSPIFSMFTDFLGSEYDNAVSKFESDSSSAYLKLSESCSALEGLKNVIDSNQAAINTWKDKVQLSDLNYDTHFAVECFYDLLAELDKSINQKLKDIFHFVDFTILESKFDALFNQIDFDTYNQHIDKLNDVIDNYLMTLDKESIDDVKRNILDAENYKLKYQKDTLADLESYASYEKKRKDNEAKIKSLREEIATEQEELISKHKTEINNLLVGFNSNIRIIEINRDNKAGGGNTRFKFKIAFLGKELSLENEEESKFLLTEAMSMGDKSALALAFFLSKFKNKVNKNDIIVFDDPMSSLDSHRR…	-	-	-
60		15	MSKISQRIKYTRIDNGYCQICGKYQKLSQDHVPPKCVTLPGAVEQKLITEVMGKKSIKGVKAHHGSVFKTICSVCNNNLSIFDSEIKRVTDKLNSKIEGFIRNPFSAYSFISEDIDAKNYLRGIVGHVLAAVPNIACQKDNFEAPFFEPLRRFVIGTNDDIEKTHAFYYWFYPHRMNVAGSGFSIFDVSLPKEKGLSMAACLYFYPVAILIVENGKEFSEVYDIAYKLTVNDKKLYLNLNGGNFGRSIFPFFSIKNTVVALHKAFITVSYSAVNKD	-	-	-
61	BsuPI	14	MVGRIISGPYKDMENVTLLNVDGTTDEKLLKFTLRRKVEWGKTQFRDKLPLAINNSFRANQTVFSANEHWKELNHWLSVAFISDNEAYISSRIEQTEGINNLDIAQYSIIINKIEAIAQTIANNDNYHFDDDKLLSLFEDTYKELRKSRTFTVTTQQVFLSPGDLWAKISGSRKKSLLVICTFLIMFNIEPSFADENDKIFFDNNYEAISLLINKVKHDENFEEVKNGLALKVPAQKLNTKNTSTNPNKKRYDDDVEPDDFEGI	MMKFIKKWWDNHDKSNNFLSGIHYIVISLAIIIGGAWSLYTFDALQMAKNAEIQLKKANEDLKQIKEQIKGTDSSSIAINVIPLKTQLGMIINVTIKNNGKRPLSFDTSKGALTVYKVSANGDKVEQSQSFTPNLYTSLRDKKHYPESKSKSLSKTHVLIGAEKTLSYIVGLNKPGVYYITFRSTPDDNFDTEELKNKKPVEWFASSYVEITPQKYK	-	-		1 TM in protein 2	Likely a nuclease
62	GAF_2	13	MDNRKIERILRRNRRINAQFAGYFVSFTSLWNALFAPIIIGLGVSYVFQKKDINNGISDFFFIACIMFFILHLILAWGAKYLDKKDDATIELGDLTKEYNKRVSEIETIRKRMVQEDKLSTTQKLVIYLTTLQVNSHIRKILIANKEKKLTLADFPIDTASFFSTVLGYLSRNRETLFGYKSESKFNITLYIYNKEKNYLEVISRICDDRITKKNRNWKPGFGHVGLTYLHKELKICPDITKSNELKISDPADRKNYCSFISVPILAYQQNSNEEECLGVLVLTSALPDQFSLERDQDFLLNLSSLIAIYSEVIYKMYVDTPTN	MMEKLRYAKLLNPKGNEADGYSVNNDFEKVYLKYEAQGLFSQVDAMMDDWIDNRVQTKEAHIFKDIKKHSLIKK	-	-		3 TM in protein 1
63	NB-ARC/NACHT/TPR_MalT	13	MRSIYLKEKDLAGSMQATDRFLCLTNILRSMLQTVSIAALELAKSETITDDLDISDAVERFKKPADGMPVDIIDKLTPHLRAHIDSRLFHGWYEREYDSGKTLSILLQEWVAFRNKKPAHGVLDRASMFEWTEKTDTLISLCLKVFSSIIPSIDDNELYIDIPSGKLRLDFPLMFGGEAIVISEVNQRQGNWKLKLQPLNYESSEIKVLSLNEDNIFNSFNENSNENHKIIEVECLGKEYIVEHNIPIRQTETFEGRQKEVQHLVEWLNDNDSRRCLVYGDGGYGKTTLVLEALNRLLEGDLDVEKNFPSLICFYTAKMTRWTENGLERFSTIQPVMDECIREIIKFYSPTLDRQWYTASGLSLISKAEQFLTEKKISRNDLLLIIDNSETLSDSPQKN…	-	-	-			NLR-like protein
64	BpuSI_N/NB-ARC/NACHT	12	MVTMIQAENLLRELVNEYSDSAKIRNEAQTRHHIINKIIIDVLSWPDDQIEVENYHDHTFTDYELGKPRQVIVEAKREGRTFEIPAGLSNKNIIDIPTLLRSNDDLKDAIIQVQKYCSSRGTPIAIATNGHQFISFIASTQNGCSPLEGKALVFDSLDSLLRNFSLAWNMLSYYGVKEQRLIKYLTSDISGIPNKLSTYLSMYPKIRYASDIQTSLRQISELIIQDALESNEIEEIFYQKCYCESGALSKYALLSKEMLQARYAALFSDNELSPHITSVKPDRKEQTLDPSIMAEALSKRPIVLIGDVGVGKTSFVKNLIYSSAFKEFKEAIYLYIDLGSKATLANNLQKFILNEIEQQLDNKYSCDITEMKFVKGVYSRDIQRFSKGIWGSLRDSNRE…	-	-	-			NLR-like protein with a N-terminal nuclease effector
65	N6_N4_Mtase | HTH_3 | HNH	12	MLLCNYLIDFFRKTLNTSWNPNEQLKRKLAEHISVQCTQSTYNEKVLINNLGFLLNERLQLNQDVFRYVINELAKKGFIFNYHDKILIQNALNRIDLNFSHWFSSRFSSCFEENIISHAEEKRNKSFIDIDWYLNNDKKSDDVIESIFCSFIHYAFIKNPKISEDFSIEQLHKESFWEYLKNNHSEQINRKNGLSIVNANSIIDQYASYEENLSCIFNLIEDQYTTLDNHSYLAFVFDDSIVNRWEIIADLSIYAEKFVEAPLNKKFFEYKRVESDTCSHIKDLNLEKAKFELLNEGFTYKDCYVAYEGEKENIIVLFEKNMRDERIVPCPTCRSNNVRGNSYPVLGVKSWECNNVFCGDKSKYNRGKRYSLVSIMRQQAILDDRNIICKEVLKKWRRD…	MKTIYRKEYVSILLFLKSARIKKKLPQEELASLLGKDQTYVSKYESGIRRLDVVEVFDICKALGINMTDIISIMESEI	MNIGLYPNDSRDWGEDDWHQFLQELVNNNLVSYEQITSLVLGHLNPSQVGTSIASKKTFQAHYPPRQCWAAVRSWHFEQSGRCIDCGTRLELQADHVLPRELLGDEADRLDNMALRCRRCNVIRRPSHRNGGIAHLTTESALMWLLFTRQPTNYQTYRDLCRAYGMTMASIRFEEAWAMARWLEREGLYYIDETSIF	-
66	Response_reg | HATPase_c	12	MLILGKCYELDELNKVIPYQVSNRNLVPIVCIDDQGMQYDQILINHGFNLKVLSDITDIRAVSDYPIVICDIKGIGKSFGSKFEGGHIIEEIHKNYPEKILISFSGNQFDARYNKFFKLCDYVLTKDIDSDQWVSVLDETIKKVTTPIAQWKRMRAFLYEKNVSTRKVFELEQEFITAIITKDKNKFATNKTLENLSQDTRTVLTGFLSSLLFKMVIG	MNNLSPFVVWDLKESKNYDGLLFSVPNVCKSTKKKICNKFYNEIAEKKGFHTCPKGLSSYSTGNKEQPIYSSFKVAGYYNVPLTKGLPEFLPTLPVISVIQSISKEYELKQELIQKKPPTNMVTEESDKELIDFSIHEVRKFNGEIKRISEEIMGSRDMSPELLKAKVKSIFASSSLISVRLGVYDIEENPQLLEFQKTYSAGVYKKFQKASHCLENYAKDNRVKILGFHGKSHHEIEIFPLFDFVPFVILENAIKYSLPDQDIEVHFDEISKNTLEVSVISTGPHNTKAELLSIFDKKSRGANAILADNTGGGYGLYFAKLVCDLHDIKIQVHSAQPSLNYNGIDYSEFKVVLTITI	-	-
67	Pkinase | Pkinase | PP2C	10	MIEVGKIIAERYKILAYIGKGGMQDVYKVLDLKLDLDLALKTPLPGLESKRFLKSAKIAAKINHHNIAKTFDYVEDNGNIFLAEEFVEGENLEEKLRHFDFLDPHYGACILHNLAKGIMASHKAGVIHRDLKPSNVMVSGGVQISNLKITDFGIATLTQELFDEAAASGDLTRSTSGTIKGALPFMSPELMFSQNGKPIEASTDIWSLGAMMFKLLTGDYPFGVYLDAAVNVKTKNRMEWPTFMTANPQYQSLSQDLQQIVDKCLSYDPDKRPTAEMLVKECENLCYLSEERHIGRVNNLIQGGISGFIDGTPSKSFFSMESVYGSKTPNTSTRNTVCYSTFDGYPCPRAHPVILWKD	MREIKMNIKHCLPERYSLKSTGFGGGMGDILICKDNHLDRDVIVKLLKDGEEERRLLDEQKALLKLRSKHVVQLYDLIDITVSGKTKKGLVLEYINGVDLNYNPSESHSEKLKKLWQIACGLSDIHSAKIIHRDIKPNNIRVDENKIVKILDFGLARSSGTEAFTHSVIGTLGYMAPELWKRKNISFDQKIDVYAYGVVVLDLFGIEKPDELYEHPPAPITNIPELEKILPKDLARTFISCLSHDKDARPVMSSVRDQIAKYLLKDRHRALFVLNGKKYEINAKNKSVTITWGNGGSMQIVYDGFDFKVGNISGSATINNQQVITNKVFPSCSVITLINENHRNFVTFDISRPEVIS	MFTERLARWLARSSAKSGINRPEDLNAVLSTDIGLVRAENQDLIAAIRVNTPSNVGNPFFAMALLDGMGGMQDGKQCATIALSNLFYSLIKFRSDPPKERLLKATLEANSVVYDYAKGHGGSTLSAVIIESGSAPVIGNVGDSRIYSFSLDCGLTAISSDDSLEALGGRGRGLLQFIGMGESIRPHINILDKNHKNIILTSDGTHFISHSAFEELLRHSSDFSTSAQRIAQYVQWCGAKDNASFGIINCDDIENNLNSHKDIGVELWDPHGNLHIMWMKNYPAAQNYFSQNIVDDQDKEPSAIIGDDSLENKKTLTPTSKKNLELDSKTPQRELFLNESPEKSQGPSISGKAIKQRKNKDKKNSIEKIKKDQSVMINIKDEGNKNEH	-
68	Cap4_nuclease | AAA_13/SMC_N	10	MDSKIEMDNPLASPQRESAGADSYDRFEYQYHWALCQAFSAYKDAKDFAVFMEYHEDVIIADSLDKEKVKFKFNQVKANSTGSYTINKLTKREKGVNGDKPSLLGKLCSSVNNKSYLGKVTELNFVSTVGFNFSPKDRLKLRAVGLSDLDSGDFTTITDHLNKEVEEFSSFPKEIIRFVYSDIPLQSYYEHTITRITDSVEVVFPKHLLKPKDIYRVLMDALRIRGKDTFDYDKWDEAIVKKALTYDDLHKVVTKGISGDNSEVDLEAAKYIINDLKVSGLEKAKLLKEISAYSLLVLSPSLAMLETRNNIQEVINKNHCELNGSIMYDLLERFSDEIPEKTKSLFDSKRSLIAAIIYEIILS	MRKLILEKIVVISHSTKSARQFEFGRNLTLITANDGNSVGKSTLAKMIFWSFGCEPFFSKVWKKLDCSSIIMFSIDDEPFALHRYKNQMSLRKNGQLIKAYDKITGAFSEKFAELVKFDVLLPKKNTFNLEVPPPAYYFLPFYIDQKRTWVKAWDSFANLQQYSKWAKPVISFHSGLISKEHFIVEEDIYEVKAQVNEVESNINELTNAVAILKSNITQQFYIANSEDLVIEILKYEELIKLNLEESSNLKIDIIGLDSQVKLAESIISELDKDYIFSVENMNEGSIECPTCGTIHENSIAHRSSILIDKETAERQLSLLLNEKKHLQDKLKSLNEALLELKEKLKYVQIAFEKSNSKEFSEFTTNNVDKQVEIIVGNKKVDLETKRLKEQGLIKTQGD…	-	-
69	HATPase_c | DUF4325	9	MAVSKEKIKFSIAQKRWKNELARKTIDYDPYRPRKKGPKKKDVEYIRFPANFSIYSADKDRDSSYRDTMNIVSAISRCDQNITKKVHLDFSQTKNIKVASILVLYAAIELAIKNGVNFKIVSFPREFKATRTIKRSGLDKLCRDGVSIPDFDSDFIPVISGVGGDYRDEIVDFIQSKIYNNQMSAHTESIYGGAIQEAINNVSYHAYPNIHDNNDKKWWAKCDLAGDQLFLAIYDLGVGIPETVMKRAWYGNILQQTYPQIYDKIQSELEKEGVTIGEFRYKYGRVTDAMKIAISMVGDVTGTDSSKHGQGSKSIKALVADNDIGTLWIYSNDGLYKLKSGSVETIDLPKRMPGTLIQWNIKVDLDEN	MRIKKISIINDFNKKPYGRYPSDGPGNGEKFRKQHLVPALQDFDKVIVDLTGYNRYGRSFIDEAFGGLIRAENFTKKELDNKLEYHHDELKSFELLIKERIEKADYDTTHNR	MTQPITDNTLDPKYIAVIISSIIAVLGWLFSSYINTRAFRRAETSKLKDKIASLTEAFFDGLEEKMKSRTLKESELDDFISGKISIIELHLNHLERKININLITASQLSKIRSEPYDYLSTSNGDYKNNLTELKFSTLEMIEESYTSWYFKNENMITNFRKKISKQ	-		1 TM in protein 3
70	HEPN_RiboL-PSP	8	MMSCVALKGKLQYFLETLESIEDALPSLRKNLRDEYYKKNKICDDFIEENAKDIERNEDGKITRFSMHRSKSYQFRRIKRERDKSVKLSLVIPNNLLVAIVSEYDAFLGDLIREIYTNKPESVHGFGKEFSFKEIIDFGSIDALKEHVIEKDIESILRNSHLEQLSTLEKKFNIELMKGLDILPAFIEITERRNLFVHCKGKVSSQYIKVCTENNVKLENITVGKKLYASNEYIFKAINVFSEMAIKLTHVLWNKIFKEDSKNIGQSIHDISYETLERGKYDLVIAISPLFLSKPFTSIGEVITRTSLINYCIALKEVGNKKDSDKLLDGYDWTACDTAFKMAERILREDYKSAALYMKKSYDMGDLQKEDIDQWPLFLQFRKTDEFKELYDSLFGKEE…	-	-	-			Likely a nuclease
71		7	MMGKRLFCYISGFFIFFTLCILVFFCKNEWWWLFSNSSDLKKLGFDWIFSAWGVSLGIHGTISALSLTFMSVTVDAVNKSSPRALESYIRKKILDEINLVQFGIDAISTLIISFFFFVFGGGIAQYVVSQLLSMYFLLKYFKTYLKLFNMSRNKNFAVEYLQSHCSSLVKGYTLLEDANSELHDKILNLVRDLPNGYYSYGKMKMQKQQPYSIGIYGGDNVLTVDIDLEKFHKLNNFLNGMKIKGLLDEYEIIVPNINLHSSGSKTIEVNYTAKKILDKKSSKKVSSLIVGVLITDNEFKVINHYDELINGVVIYLYSALLENNRESIRNAINVFSCLVNGDVSAYPFDIAFGLSYQYLNNSDVKKNSIDELMNNFSELNVNLRKKTAALEFIIQIAKL…	-	-	-		4 TM
72	AAA | Peptidase_S8	7	MARGELMKKLLASYGNDSEFRSVAERIISEEEKKNNKVLANSLRRTLENSQAIGSNYSLKGLEKFTPTLEGTNDFVERVEPSNSHKELVLSFENVRILKGLIEEYRHAETIRKNGLSLRTKLLFCGPPGCGKTLSAEVFASTLGLPMFIVKLDKLMSSYLGETATNIRSIFEFANNKPCVLFLDEFDAIARSREDGNEHNELKRVVNSLLLFIERLAPKGFMIAATNLDKSIDPAVWRRFDEVVWFKNPDKGMIKKFLKSRLKNVNHDFEPDSFISKLDNMSFSSLERILNQAIKTMIIGKKKTLSERYLVDAINDEYRRNSGVDKMR	MAEYEHLRLVKMPQQFERRKKPGFGSAPNRNNQQRVTHGTSLINQLDATVAYIRSKRRPGNIDPSLIMKVKYEGSAADEDWERLGLHVLSHDEDKTLVLFSSNDSLLSLTERINAYSGPIPANQRNPAYNNFIGNLTSIETITANDRLGIRLREDGFVSLADFDEDEFYVVDVELWDFGGRIEREAKIESIKNIAIANGGEDIDSYVGHSISLLRIKCNTECLSIILEIPEIYTIDFPPSPDMETSRYMEIDLDNIHEVNDAYEDLPVIGVIDSGVNNHPFLDGALIGGISFLQDTGEDVWGHGTSVAGIAAFGDFRHQLSTSDHLTRYAKICSAKVVNNVGKFPEDIVIPKLMSQAINELHARFGCRIFNISLGDPKAPFNGKRNGQWASILDDLARS…	-	-			Similar to ietAS (Gao et al., 2020)
73	RVT_1	7	MAELVSSDTSGRRSLQGYDCVEYYATRYNNFPRTLSIIHPKAYAKLAKHIHDNWEEIRFIKQNESSMIKPDMHTDGRVIIMNYEDAETKTVRELNDGFGRRFKVNADISGCFTNIYSHSIPWAVVGINNAKIALNTKVKSQDKHWSDKLDYFQRQAKRNETHGVPIGPATSSIVCEIILSAVDKKLRDDGFLFRRYIDDYTCYCKTHDDAKSFLHLLGMELSKYKLSLNLHKTKITNLPGTLNDNWVSLLNVNSPTKKRFTDQDLNTLSSSEVINFLDYAVQLNTQVGGGSILKYAISLVINNLDEYTITQVYDYLLNLSWHYPMLIPYLGVLIEHIYLDDGDEYKNKFNEILRMCAENKYSDGMAWTLYFCIKNNIDIDDDVIKMIISFGDCLSLCLL…	-	-	-			Type 4 DRT (Gao et al., 2020). Reverse transcriptase belongs to unknown group 15 (UG15).
74	Mrr_cat	7	MKFSEAFNMEFQQSNLDFIDIPLDTDLQFFIDPTSIRALKTDWGDSLEKLIQDYFADVMASIKNGDLKRAGVLLSSLKESNSFHLGYSSKKSSGKALGVKTAELILESLKNSKAAQTGLLHDLEDTALTIDGIASDRISDSVCNILKLPFIEYTQKICEFYNVDMSDVSGIRLWDPNSGRWGKRTFKLPVYNGEEIILIPKVLAREKIAYSHSKFYRKYIIPEIRAEHLKAGSALVTLLRGKQTVTATKIIEEFGQSKEFIEEQIVKYPDAIKQYKEELLLSPPPPLPHKSFDDSTGAVTGPLSSDVENLKLAIKENDEQLYIESLKKIFLTIFYPSLFYPCLIKRNMHGYSFTMLNESRAGFFFDFSVFDIPADKILVNIVMSSSHISEGYLENLVQE…	-	-	-			Likely a nuclease
75	SIR2_2/AAA_35/NB-ARC/TPR_MalT	7	MIIDNQPLFEHHLKSGINLFLGAGFSVEASSKSGKLPVGDNLKDELLDHFKRKKPSSLDLPQLCQILSSSSKKELKDFFINRFTVTEFDELYKSLESIKIKSIFTTNIDDLIFKIFKDSSKYYINDIQLRGPAISNGEAIDYIGLHGCVAYPGSEFAFSPLEISSSFERDKDRWFTYVGKIQTSPTLYWGYRVQDAGVLQALSNTSNKGRQRADAWIVLREDDEEAREYYSSLGFQIIIGETKELLKYISKIKIDNKSSPQNNTIESKFEEYKIPTLSSVPVRSLSEFFLGAEPIWYDIFTNKIHKTTHLQRTKNESFKPKHVLIIGAPLTGKSTLLKQLSVEAKELGSVLYINEITPEKAQLLSREIKSSNEKVYVFIDNAVDSSEAIQTLVKLPNIK…	-	-	-			NLR-like protein with a SIR2 effector domain
76	SIR2_2/AAA_35/NB-ARC/TPR_MalT	6	MDIETRDIILNEILPLVEKGELALFLGAGTSIGTPSINTLTIPSSGELVKRICEACKYEDEDDTNTDLQTAFGVGQDEIDNFENFLISNFICDKPLAWQINIFRLWWRIIFTTNIDDVPEKCIEILKKDDKSYPDYQVFNYLDREPVFRIPTAPEVVKLHGCVNKIKDGFVFDTVSYADNTVKQSDWISRCALHITHGHCLFVGSKFKESDIEFAIRQRKNWDNNGANLTNWIAIKDYSSMEEKSYIRRGIKPLKCTADELFNLLYDNIQYVSPSKFIKRKAPFLANTTNNTKALAWFSENLELVRDIVKHWSTKTGPFTRFYFGDIPDWFYISHNVPAKFSYVDKLINSVLSFKNSNDKANLIHIIGSVGSGKTTVALQALSILSRTQENIYNFIGVN…	-	-	-			NLR-like protein with a SIR2 effector domain
77	Endonuc-PvuII | HTH_3 | N6_N4_Mtase	5	MKFELHQDWSNLIALWPQVEEYQRLANKHGINDIFQDNGGKLLQVLLLLSLKVLPGREGNDAVDVTGTEFELKSVNVELTKSFSTHHHMNPTIIAKYRQVPWVFAIYSNITIRSVYLLMPDNLEIFYDRWERQWHERDGKDINNPKIPVKYVIEHGQLLWSNATPEELLWTPEIEEQVDLGGFEAEN	MERKINPSNARVIFAHNIRKLREGKGLSQEALADLAGLHRTYIGSVERCERNISIDNIDRIASALGVSPSSLLENS	MTFDDKKPAYRTDLGAMYIADSLEMLEALPDNSLNLVMTSPPFALQRKKEYGNHDQDQYIDWFLKFGELVFKKLKDDGSFVVDFGGAYMKGVPVRSVYNFRVMIRMIDEIGFHLAEDFYWFNPSKLPSPIEWVNKRKLRVKDSVNTIWWFSKTEWPKSDITKVLVPYSDRMKKLIEDPNKFYSPKMRPSGHDISSSFGKDNGGAIPPNLLQIPNSESNGGYLSGCKKIGVKGHPARFPSKLPEFFINMLTEPGDLVVDIFGGSNTTGSVAEQLNRKWLSFELSPEYVAASVFRFTDKSTSPEILQEMYNTVLNGDTLDLSTNTDKNKFALV	-			Type II RM
78	SMC_N/AAA_15/DUF4435	5	MLFKRKNKNSVPSFTQDFHYLTALIQHLGAHEKWNSRTPRNIADSLGMDINEVERVLRSYPAFFRRSGNLSTQGEPLFMIHLRYARRRRNADDGSRESPPVEPAELGMMLDLVTKMIAVEEQGRRLSVDERNNSLKLWLAILLAAISTLTTLAVAYIK	MKLISFRIKNYRSIFDSGIITTEKLTAILGRNESGKTNLLSALYSLKPAEEFSALDKIKNFPRNRRLEECDDSTRVVESTWELTDSELVELGRIYPRAKNSKQVTVTRNYSKSRQVGFSKIEPFDYDANAIKKKFGKVLLNIENAIDDNEYDGVDKETILIQFRNLISEISPDDNEGVFSWAGKVGEKINELNKGFDKYDLVIKEDNETFIDSMSELIVGVKNDAALSQKARDWVVQTMPVFIYVDEYPELEGHQNIGQYFERKRLNNQSKADVNFDKLCKVAGIKPEQLHENKNDPEVRNQLANRAGAVVTQEIHRLWKDKPLKIRFNLDNDYFHTYVSDHNSGYDVEVNLDERSRGFKWFFSFYITFCADTHGGDAENAIILLDEPGLYLHAKSQGD…	-	-		1 TM in protein 1	Similar to OLD-family nucleases and fused PARIS
79	DUF262 | AAA_15/DUF3696	5	MSDFDRIEELAGEGVYSGVELEDEMSQDDNSDKEPFDTDSISITPKTVALDTVLRRIKNNTIKLAPDFQRSYVWDKKRKSQLIESMMLKIPLPMFYVSEDKNGVWEVVDGLQRLTTIKDFILGPDYDGKGFKLSGLEFWSTPYDGYDYFNLEKNDENIKIINNIMETELSFIIINPETPEKVKRNIFKRINTGGMRLSNQEIRHALYQGRASILLKSMVENDVYNDVVGRTVKDDRMAGRELILRYLAFTLFGYNNYYGDMDDFLSNTMKALNNEKIKELPLIDIPEDDVIINTFELGLHRTYEIFGEHSFRKSLPGDTRKTPVNKSLFELWLYLLTRAKKDSYDEIILKKDILLNEYKDLLQNYEFMNSISRHGAGVQGAKFRKDCLLDLLKRVINA	MLDELVLKSFKSFIYSKLELSNITVLTGLNSSGKSSVLQAIRMCKLVDKDHSPYIQGFGGFTDLKSKLTSQQKPVQILLSSKEMKNYLYLSLRENINKHRTRIDRFSVEYISADRHGPCVTLPIMPQDIDDITVGEKGEYFADYYSKFESVIIPEKLRHANSTGNTLKHQINHWMGEISPGVDLNFSVTKEQDISHLGVNGFRATNTGFGISYSLPIVLSALVMSSEAPLDSFKQSKMKAWHSNKNKILIIENPEAHLHPKGQTALGLLLAIASSCGVQIIVETHSDHFIDGVRLAVKNVGATLAQKSIIYYFTREKDKDTKIEKIRIKEDGKLTSWPEGFFDQSTINLSKLAKK	MNIINYLDERWVVELCANIQDNSKELECFLELAEAVKKNCGRSSLSLTSNIWIIKCGHDNLCDILYGPLTQDPDLRDYLLRLARIIDEADSYEIGKPETHAYNSEAHAALHHNKAGGLLYKENEELPWWDDSSMILIDCQDKILSLFRKLPIYHNMGLDEFDSYLEKCFPNIYFLDDARDFSKTDISEKNDTKLSVIIKHLSYLNDHAQYDYLIDPEQFEQKALSHGVELSRESSSTKRNQDAVKERTKKINEEALFFELHTKLSREKGRIHFHIGSSLSEKINKLSEGRLIVGIVCKHLST	-
