# Supplementary material for: Phages and their satellites encode hotspots of antiviral systems
Source: Cell Host Microbe. 2022 May 11;30(5):740–753.e5. doi: 10.1016/j.chom.2022.02.018 (PMC9122126; doi:10.1016/j.chom.2022.02.018)
Supplement: Table S2. Description of genetic systems evaluated for their defense activity, related to Figure 2 [file mmc3.xlsx]

## Sheet: Table S2A
Table S2A. Description of validated defense systems, Related to Figure 2
Plasmid name	Name	Locus	Number of genes	Source	Genome accession	Cloned sequence	Forward primer	Reverse primer	Protein 1	Protein 2	Protein 3	Comment
pFD238	gop-beta-cII	P4	3	Enterobacteria phage satellite P4	NC_001609	AACGACCATCGGATTCAGGCCTGACGTGGCTTCGGTGGATGACAGCCGTGAAAAATTCACCCCTGCGCAGAACATGATTTTTTCGCGTAAAAGTGCGCAACTGGCATCACGTCAGTCAGTGTAAAATTCCCCGAAAATCCGCCCGTTTTTACTGAAAAAAGCCATGCATCGATAAGGTGCATGGCTTTGCATGCGTTTTCCTGCCTCATTTTCTGCAAACCGCGCCATTCCCGGCGCGGTCTGAGCGTGTCAGTGCAACTGCATTAAAACCGCCCCGCAAAGCGGGCGGGCGAGGCGGGGAAAGCACCGCGCGCAAACCGACAAGTTAGTTAATTATTTGTGTAGTCAAAGTGCCTTCAGTACATACCTCGTTAATACATTGGAGCATAATGAAGAAAA…	CATATCAAATGACCTAGTTAGGAGGCAAAAcgaccatcggattcaggcct	ACTGAGCCTTTCGTTTTATTTGATGCCTGGGAACCGTAATAAATATATTAGCCTTATG	MLNHVYGLIGVVGTIITIATSFIRNQDISQWLLVCSGWLAALLIGWFTHRTIKAISNNHTNVIKSNMEVINSHNESNQNLMAENKELIKELARTSEQKEKMESIAAYLATQNPQINAMPRTASRPENIDSEAN*	MKVYFENYSYYPALRTRSAEMTGLNNLSYENKKKILPLISLGKWPRSEEIQVSLDKSLEVMSNLPFILDVTKDNSHHCASSFELLSPENGFKNWIEFCSRNDNIIPVVQMPDSAKLRDISIQARVLEELKGSIAFRIRNLNTDINKTLTSLVSMNSPENAIVFIDLGYIRGNVSAITAAAINSINQIRTEIPEAIISVLATSFPSSVTNFCRENGQSGYIDVIERELHQNIGGSDVAIYGDHGSIHSVVYDNIIGRYVPRIDIALNDSWYFERRPGMNKEGFIEAAKSILAEYPHYQREDSWGAAMIRNAAIGDIAGMGSPAKWIAVRVNLHLNKQIELSEALQYGFDHDEEDLI*	MAELLREQEVKIALIEWLYKKGMLSDATIINEMVVANWSRRADLAIANGSLQAFEIKSDFDSLKRLDGQLKIFKSSFEKVTIVCAPKFTSEVSKRVSSDVGVVEFQSNNSSVRFKIIQKGRVCSRLNKFVYLGFLLKSELKDLLNQYGITFSNELHRDCLEVLASKLSLNKIREFVITSIKNRYHATSNDFLSRLHGNQEISINDLALLSKAKRRNNSLVKFEFKACSEKSLNEYHKVDVDSIVRKYGDDVSYIPEKVLKRVVG*	2 TM in protein 1 (gop)
pFR76	RT-nitrilase + 1TM	P4	2	Escherichia coli E101	GCA_000241995	TAACACCATTTGATTTTGCAAAAAAATATTAATAATTGATTTTTTCTGTATGTTTTTGTTAGGTATTAATCAATTTCAGTTTTACTTTCATCTATAACAGACTTATACACGGAATGATGCGTTATGATTACAAAAGATATAGTTGTTAGTGCATATAATTGTCTTAAGTCATATGCTTACTACGAAAACTTAAATTTTTTCCTAAAGGAAGAAATCGCTCAATTTGAAGATTCTCTCTATGACGAAAAAATAGAAAAAGTGGTTGATTTTTTTGAAAATAATAATGACATTAACTTTAATGAGTGGCTAAATAAAATTGATGTTGAATTATTACCAAAAAAAATTGATAGCCATTTGGATATTGAGCAAACGAGCGGAGCTCTTTTTTTAAGTAATAAT…	ACTGAGCCTTTCGTTTTATTTGATGCCTGGTAACACCATTTGATTTTGCA	CATATCAAATGACCTAGTTAGGAGGCAAAACGACCATCGGATTCAGGCCT	MITKDIVVSAYNCLKSYAYYENLNFFLKEEIAQFEDSLYDEKIEKVVDFFENNNDINFNEWLNKIDVELLPKKIDSHLDIEQTSGALFLSNNKTSDEYKVGAVNYLIVAPIEIYLIETLWSIFVGSMLDDKFSDSVYGNRISKVIKKYSKNSFDAPKNSSKNIFERYIDNYNKWRDGGIDKAIEVIEKERNDVAILSLDLKGFYYNIDIDFDAIDRIIDEEQLEEIKALSMLLNSKLRLMHQKYREKISPYIGVTHSTPSSKGIPIGFTSSAILSNWYLMGFDKDIKSKINPSYYGRYVDDILLVFSSPDIKKEDKGEEVIKFIERTLNGFIKQAANDEKGFTLTESYHELPIQKDKLIFHYFNKDHSLAGLQVFKQEIENRSSAFRFLPEEHISSDLD…	MSSFWEGILSSSISFAIIGFVCKAFLQHIDKRELESFKNKLKYESEQRIKEDERAYNFKKARDLEIGRWGLTLLSAANGFLGRLCYIKDHNDLSSDQYYIDSTRFYLCQYFCWVHQFRKNRDSSVFSPTNDEMLITELIKNISIALRENDIGFPCIRSLEQKYIGESLSIGAECMSYKDFIDSKVLENYAPLNDFVEAILQNNNKDYIDKLVIPFQDLKTRFDAALQNK*	-	1 TM in protein 2
pFR90	TIR-NLR	P4	1	Klebsiella pneumoniae SB5442	SAMEA5753378	CGACCATCGGATTCAGGCCTGACGCGGCTTCGCGGGTGGATAATCAGGAAAAATACACCCCCGCACAGAGCCTGATTTATGCCCGCCGGCGCACGGAACTGGCCAGTAAGTAGCTCCGCAAAAAACCCCCGAAAATACCGCTATTTTTCCCGAATTAAGCCATGCATCCACAGGGTGCATGGTTTTGCATGCGTTTCCTCGCCTTGTTATTCCTGTCCGGCCCCTGTCCCGGCGCGGCCTGAGCCTGTCGATGCACCTGCATGAAAGCCGACCCACGAAGCGGGCAGGCGTGGCGGGGAGAGCATTGCGCGCAACCTCTGAGCACGTTTAGTGTTAGATGTCACAGCAGCATATTAACTCAATAATAATCGTTGAGGTTTCAAATAAATTGTTATAGAT…	CATATCAAATGACCTAGTTAGGAGGCAAAACGACCATCGGATTCAGGCCT	ACTGAGCCTTTCGTTTTATTTGATGCCTGGACAACTCCGTTTGATTTTGC	MIKAFLSHSSKDKEHYVRNVANWLGKENIIYDEFTFEEGERTLDQIMEGLGDSELFVLFISNSALESEWVKKEITESKKLLDEGKILKIFPIIIDNNINHEDQRIPDWLRKDYNLQPITRARTAASRIKNHLYKISWQKHPKLEKISSLFVGRNDKLEEFEERINDYTKKKPTVIFASGLIGVGRRSFLSKALIKCNIQKNQITPYAIYLDRNESIEDFILKLNDLGITDLKESALSLSEKTIEEKQKIISNILNEAYKAKETIFFLDDGCIINYKRELTPWFKMIIEEYNDINFPVLCIASRYRVNFANRPRDDRFYFIELPELNVKERRRLLSQLLEIENIDDLDPSNFSSVCDLLTGLPEQVRFAIELIKDKNIIPFENKLPILSDFNNDKASIQL…	-	-	-
pFR91	Helicase+DUF2290	P4	2	Klebsiella pneumoniae SB5961	SAMEA5753463	CGACCATCGGATTCAGGCCTGACGCGGCTTCACGGGTGGATAATCAGGAAAAATACACCCCCGCACAGAGCCTGATTTATGCCCGCCGGCGCACGGAACTGGCCGGCAGGTAGCCCCCGCAAAAAATCCCCGAAAATACCGCTATTTTTCCCGAATTAAGCCATGCATCCACAGGGTGCATGGTTTTGCATGCGTTTCCTCGCCCTGTTATTCCTGTCCGGCCCCTGTCCCGGCGCGGCCTGAGCCCTCCGATGCACCTGCATGAAAACCGACCCACGAAGCGTGCAGGCGAGGCGGGGAAAGCACTGCGCGCCAGCGGTAAAGTATTTATTTAATGATATTTAATTTCGCGGCCTGAGTGCGTCTCTATGCTGCGCAGGATCAATGAGGTACTGTGGG…	CATATCAAATGACCTAGTTAGGAGGCAAAACGACCATCGGATTCAGGCCT	ACTGAGCCTTTCGTTTTATTTGATGCCTGGACAGGGAAATTACGCCGTTT	MINVINGSTEKPMTSQTLREWLTSKDNLDGTLYIGYPIIGTVDGAYEIDALLISPQLGVLAFNLIEGNKLPESIDDIQDECFTLLESKLKQYKELMERRRLLVPVNVITIAPVLKSDFDDIEGDYPITTNQHSLLTYIDNLEWDEKQHYPHLVSVIQAVSRVKVAKKRENVTKDDSKGAILIKLDQSITNLDSQQSKAVLETVNGVQRIRGLAGSGKTIVLARKIAYLYAKNKDWRIAVTFNTRSLKNQFKKLITSFVYEQTNELPDWDKIHIIHAWGSPKIEGIYYNACLENGVTYEDFSTAASVAGRDKAFAHACGEFLKKVSNPRPMYDLILIDEAQDFSIEFLNLCYNLLDKNKRLVYAYDELQTLTESSLPSPEKIWGTDDNGKPYVTLTNNAN…	MLTLKEIHADILDVTEKVISVGLSNKENYPNVENLGNGISQIGISGVSDLAVALKKVPYKDLYAALEHAKFYNFILADGGIIQMIYIFKNNVIQKHKLAYFPSPDFESFQSESELYMDDCIYVEILDKRVIPVAVRFDYDCTPGTFKDLVHPKSHLTLGQYENCRIPVCSPITPSLFIEFILRSFYNTALLNFSDKINLKMKRFQETATILEKDRIHIRVK*	-	-
pFR97	Hydrolase + 3TM	P4	2	Escherichia coli 2862600	NZ_APXH01000137	TTCGAGGCACTTATAATCATGCCCAATATTTAGAAAAGAGAAGTTCTATGATGCAGTGGTACAGTGATTATATCCTTAATAGAGATAAAGCATAGAATAATAGAAGTTAATGCTGTATACTGTAAATTAACAATATAGTAAGGATTGAAAATGAAGAAGACAGTACTTATAACTGATTTAGATAACACACTATTCGACTGGTTTAGCGTTTGGTATCATAGCTTTAATGCAATGCTAAATAAAGTCGTTGAGATTTCCGGTTTTTCTAAAGACGAGCTTATTGCACAGATAAAACCGATTCATCAAAAATATGGTACTGCCGAATACTCTTTTATTCTAGAAAGCATACCTCTTTTACAAGAAAAATATGGTGATAGAAACTCCATCAATTTAGTTATG…	ACTGAGCCTTTCGTTTTATTTGATGCCTGGTTCGAGGCACTTATAATCAT	CATATCAAATGACCTAGTTAGGAGGCAAAACATTGAAACCGCCCCGCAAA	MKKTVLITDLDNTLFDWFSVWYHSFNAMLNKVVEISGFSKDELIAQIKPIHQKYGTAEYSFILESIPLLQEKYGDRNSINLVMDDAIHAFRSERKKYLSLYPTVMDTLSVLKSKGCYIVAYTESKAYYSNFRLTRLGLDGVIDVLFSPEDHEIPDGEKKQDKYNLMLTKQEYTPIDEIKPNPQLLLDIIKSIGATPEECVYIGDSEMKDIEMAQKANVSDVFASYGTNHFEENKEGYELLRAVTHWTDADVERERKIKENAFGAKPTYVAKQFSDILSFFEFTKFKGK*	MNNLELKKHDDAIKLENLKLKIDIWKTVVDVQKHFNDLEMKVRNFGILILSAFIGAIGVSFNSGAEFIAFGNHYSVAAILAFGASVVWLLFYFVDVYWYHPLLLGAVKKGSELEKEIASDIPGINLTETIGKSSPKDILLWKNMHSTGKANLFYFGVLAVLLTIFISLLCFKSPQKTNQLNELNIKANCTRNSNYNGVNCIIASQPSDNK*	-	3 TMs in protein 2
pFR84	PARIS-1	P4	2	Escherichia coli O42	GCA_014462355	GGGACATATAACCATGCCCAGTATCTGGAAGGCAGAAAAAAAATGATGAATTGGTATGCTAATCATATCTTTAATATAGGGGTTCCTAAATGACAAACAATGTTCTTACCATACATAATCGCTTGTTTATCAACCAGTTACATTTCTATAGAATGAATTTCACTTATATCAACTACAACGGTTGACATTTAAAAAATATTAACATTTAAAAAAAGTAGGAGCTACGCAATGTGCATAGAATTAAAAAAGTTTTCAATTAAAAAATTATATGGCTATAAAGACATACATCTAATTTTCAATAAAAAAAGTACAATTATCATTGCAGAGAATGGTGCTGGCAAAACTACGCTAATCAATGCACTTAAATCCACCTTAAAAGGTGAGTTTGATGAACTAAGA…	ACTGAGCCTTTCGTTTTATTTGATGCCTGGGGGACATATAACCATGCCCA	CATATCAAATGACCTAGTTAGGAGGCAAAACGACCATCGGATTCAGGCCT	MCIELKKFSIKKLYGYKDIHLIFNKKSTIIIAENGAGKTTLINALKSTLKGEFDELRKIKCESIDIEFSDQKFTLNIAALSYSDFLNNALLPTRFREITKNLNNTQIEDALAFLRHKPVKDARQTTWYRKMYHTTPYNYIDIDSTLSEVKILLKNHYSSLEKPDLFSVNKPELSKTIHAIEEIKQKTKNIEIIYLPTYRRIEKSTLRDKFTRDENEKFVFRDGEIVSIREESETNLNIEFGLFDVESKLKDLSASIERRSSLGYRKLSATIIEDMMTGKASAPTKPKLPSVSELSRFLGRVVNKDKESNKRIIQEVTSIMENKDMLASNNMLSYFLSKLKAVIDSTKELELKIESFVTICNKYLQLSDDSKSLNFDIETLQVIVKDLFTNNPIELEDLS…	MDDLRFNMMMDAIKKPCVLRLKLIKNKKAGKALFVFEGDDDYDFYHHAITISGFDKEYTHINGAGKNQSISLYEELYKENSDNLQNTYFFVDQDYSTFCYSNKNIVTLPFYAIENPLSDDRVIKHFIISTFKLDERHSKIINSVMGFYSKAKASFYSEIKNISIQLYMSRILGLAIEFPSNHELFEKIEKEKVTLKINEIPAITDRLKKITKDEENYYKVISTLDNDKLTRGKYVYYFVSEWLIRIKKYINSRIDSINNESALNSTSSVVNEKKLSKQQYDHTDLSIARLVPACMKVKELDAFLKRIN*	-	-
pFR85	PARIS-2	P4	2	Escherichia coli B185	GCA_000163175	CGACCATCGGATTCAGGCCTGACGCGGCTTCGGTGGATGACAGCCGTGAAAAATTCACCCCTGCGCAGAACATGATTTTTTCGCGTAAAAGTGCGCAACTGGCATCACATCAGTCTGTGTAAAACTCCCCGAAAATCCGCCCGTTTTACTGAAAAAAGCCATGCATCGATAAGGTGCATGGCTTTGCATGCGTTTTCCTGCCTCATTTTCTGCAAACCGTGCCATTCCCGGCGCGGTCTGAGCGTGTCAGTACAACTGCATTAAAACCGCCCCGCAAAGCGGGCGGGCGAGGCGGGGAAAGCACTGCGCGTACTAGGGAGCGGCGTGAAATTACAAATATGATGATTTTAATTGAACAAATGTAAAATCAAGGTACATTTAGCAATGTATTGATAACTT…	CATATCAAATGACCTAGTTAGGAGGCAAAACGACCATCGGATTCAGGCCT	ACTGAGCCTTTCGTTTTATTTGATGCCTGGGGATGTTATTGAGGCAGCTT	MAIRTISKIELSKIHNRYNLTVDFFNDLNVIHGKNGAGKSTLIHVIANIVNGDFIRFAFLIFEEIKATYSDGLKIVIRRDKIDEQSFISVTLSNGKYIKFAVGEAMATVREIESERHLRERDVKSMLAMDIDKFVKENELQKVRASYFPAFRTMLEAWSSSSDVGYERRVIRSSFYNRKASAFARELFGQFLPSINYPSPMEIEDRLREEIRRAQLGIAAYESRTFSESFVKVFSALFDNSSVEGEITGELLKEIEGLAIAQDSSIKNGYYAEYSKVYEEIRSLINRNLKGKVENSVSGALVVYRDALRDRQDYQEKAFSEIDNYMSSVNSFLEDKEMAYDFDLRRKYPKVGLKFPDGSWSPIRVLSSGERQLLTMLYAASKMGDDAIVLIDEPEISLH…	MSSCAYTIDSYITLLTMSSKKRLLVEGRHDRSHLYQLIYKFNPASKVKIDTAQDIKASDKAMSKNNRLKIETIHSKVKGKDNISFLCDREFREFAFNDQIEDLLNSHYCDDSLYWTLGHSLENYFFNPSIIIDAFQFLSPSEYKYKAIELFSELISSSFAVLAAVSLAAKDIDKAGLPAALIDWKDIVINDGTIKLIRRDSYDIDSACVDSFFNAFDAVLPRVIASDVGICSRVVRGHTGILLLQKLFSACLYYVGREDDALQADSSANYFCNLSELSLTTALAESWVRKIGVLEDVYFPDSLLKNIE*	-	-
pFD239	old-tin-orf91	P2	3	Enterobacteria phage P2	NC_001895	GGTGATATTGAGAAAGTGGCAAAGGtctttgtccgcaatgagcttatcccgttacaggacaggatccgcgagataaacggctggctcggtcaggaggtcatccgctttaaaaactactcactggacactgacaacgactgaacatcgccgcctgcgggcggcttttttacaccccgtcatcccccctcacacgctcaccaccgcacaaaacaccccgcagacacacaacgcctcaacgggcagactaagtgccgtcacgacgcgctgagacgctgaaaaaatacaatcagcaccaccgtcagcgcgcagtgctttccccgcctcgcccgcccgcttcacggggcggttttaatgcaccttaataaaactaatgagccatcagtatttccagtcaaaagc…	CATATCAAATGACCTAGTTAGGAGGCAAAAGGTGATATTGAGAAAGTGGCAAAGG	ACTGAGCCTTTCGTTTTATTTGATGCCTGGCAGACTGACCAGGTCTGAACGATTG	MTVRLASVSISNFRSCKSTSAILRPFTALVGYNNAGKSNIILAIKWLLDGSLISESDVYDPTHPVSVEGVIQGITDDTLSLLTEENQQKIAPFIIDGTLTFARRQEFNKETGKAKKSLDVYDGTTWKKNPGGIDGAISNIFPEPIHIPAMSDAVEDSTKCKNTTTIGKILSAIVSEIKQEHEEKFSKNISEIGKYLSHNGENRLESLNKIDSGVNKKVNQFFPDVSVKLHFPTPTLDEIFKSGTLKVFESREDEPVMRDISRFGHGTQRSIQMALIQYLAEIKKENSESKKSNTLIFIDEPELYLHPSAINSVRESLVTLSESGYQVIISTHSASMLSAKHAANAIQVCKDSNGTIARKTISEKIEELYKSSSPQLHSAFTLSNSSYLLFSEEVLLVEG…	MNNMDIVKAVKDGMKKSADATYLMDFRSGAKINTEYVATVSIGLSLLEIKSFRHGDYKVIFEYHTNKFINATVPLSKRSDPQKIFSKKTVRKNTNTTRSGRIDIAILDSRPFFDIPICAIEVKGNAPCKSLLFSDIRRNLEYFKHTGPTGNSSLGLALNCSFHSYNDSTKKNYCTTIHHKEDMIRKLKNKYKKYISELNEEIPDDISVTIDVFTAAEHLLSPDADQYEYESHIDDLHLTLGVMVIFERKSILN*	MMAKIHEVKLHAKYFDLVLEGKKRAEFRKKDRNYERGDTLILHEWVQGVFTGRKVEARITDVTDLSDWLEDYVLLHRILGEILPLTVKLAVSSTFFINLRRRTVAIYLL*	-
pFR101	DUF4238	P2	1	Escherichia coli TA007	GCA_000190975	ATATGTGCGGTTGAGAACGCTCAAGTGAAAGTGAGGCAGTTAATTCATCCCTTAAGAAGCTATGTATAGGATATTGATTGGTTAAAGCTATCAAAGATAATGAAGCGGGATTTCAAAATCATAAATATTGTGTATTTAACTAGATGATTACCATTTAAAAGATTATCATTTCAGCAGTAATAGTCTTAACGGAGCTGAGTATGAGTGTTGCAAGACATCATCATTTTTTATCTCAATGTTATTTGAAAGGCTTTACAAGCAACGGGGGGAAAAAATCAAAATTAACTGTAATAGATTTAAAGGAGCGCAAAACTTTTGAAAGTAATACACGTAATGTCGGGGGTGTGAGAGATTTTAACCGATTAGAATTGGATGGAGTTGATCCAAACTATCTCGAAA…	CATATCAAATGACCTAGTTAGGAGGCAAAAATATGTGCGGTTGAGAACGC	ACTGAGCCTTTCGTTTTATTTGATGCCTGGACAACATAGAGACCGACTAA	MSVARHHHFLSQCYLKGFTSNGGKKSKLTVIDLKERKTFESNTRNVGGVRDFNRLELDGVDPNYLESSLAEFEGSVATHLRKLEEGKDFSGETKDIILEFISLLAIRTPAQREHLSSPLKQIAKFIMKSSVSSAERWEDCKLAYEKEKGESLPYDLAYEKIKDYVDGDNFEINVIREFMIGMEMQCVPVIAELLHQRDWSLMTISDGQGTFITSDNPVCLMWTNPELSQGPYSPGFGLKDTLVLFPVSKNLLLAGEFDGHEGVFSCNDEQVAIFNTSVIRHTAERIFSANGNFHFLDAAKRMKQGKSLV*	-	-	-
pFR109	hp + hp + hp	P2	3	Escherichia coli E1114	GCA_002109705	GGTTTTCATTGTCTATCCTTTTGAAAGTAACATCGCTGACGTATGTTGTTTCACAGTTCCATTTCCACATTAAGTCAATGAAATCAACATCATTTAATGTGTGCCAATATATTGCAACACGATCCCGAAAACTTCAAATCAATCTCTCCAATACGCGGGATTATTACTTTTTCGCCCCGTTACGCGCGCTCGTATCCCCGCCACGCCTGCCCGCTTTGTGTAGTGGTTTTCATGCACCTGCATGACATAAGTAAAAGCCCGCCAGAACTGGCGGGACTGAGCAAAAACGATCCTTTTGCGATCATTCATTTTCATGCGCTATAGTCATGCAACAAACGCATACGAACCATATGGTTAGATTACTCATCAAGTCAGATGGATTTTCAGGCAGATTGCCAC…	CATATCAAATGACCTAGTTAGGAGGCAAAAGGTTTTCATTGTCTATCCTT	ACTGAGCCTTTCGTTTTATTTGATGCCTGGTGGCTGCATTAAGAAACATT	MGGETSAIQRVAGKISDDIFSVFKWDRAARADMNWDCCQEAHSKKTHPSDVVFFYIDPYEEEMVYLNTDLKSYAEGTIGKKIVEGALTSLALATECANVSEEWRLKYVHDDSLGYNVRGLLFLYNHDNLYDKDFYENITKKLDHSSINCPPNIKLHLLDPYKISDLINISSDITKLIGSGKLPQPDKFTYYYPDLSLTRIKHPINQTTPATIELLTSPYIIIKHEAFSWLRDKNPEGYVVYYNQPGDSVDEFVYFFDMLSTYQILTEGKPIVLRHCHIHPNENAIHHFERAKKKYSTDWLLGEDERLFLKIDFDKTDKIVVEYNLEQIGMEQR*	MAKKLYFATDKNIYDALHHKRITAAKLHELLLNRGVFLSPELDKEILIEEISKLPHGFNELEHIKKLVKTYDPRESTTSVSFQTSTNQAELKSAAEALKKTCSPSKGQSLNIVAKKDGSLTVEYKYEEIDLSKTALRQIDKRNVIIELRPGADKVEVRMPQNPEAKKVIESLQNELSKIKSEPIERFEISLLAITDPTLRSQFFQELMNGLRGYETDDVTKVELNRSTDASEDEDKEETIDTGFVKKAVLNGEGVNSSAIFSQLHEKGYYIGRIAWSSKPTSGIGDRINVEAFFKDSEKCCDFAYQIKGINNQKEDGFNVTIRAATAQEKKHISELIESAAENAYNIIIGSEVNEDEKG*	MKKVKWLKLNIRLEFETAVRRLSLDSFTEDKGKGFIFDKIRHDFANGRFVERIVYHDKILSFDGSETTVERIEYRTTNFSVALDSLPVMQITNPPRTLKPFSQALVKNLGLGVSLEEIDINPIDWLNEISSSVNINLTQLDISRVRVSDYATAKMQIIGSNDLRKYYKEELEGKKIRIDRLVCSVNSLEYSGKLKITNSGLAYIDVRNENEFTKIVFDTLKKVTLQS*	-
pFR105	DprA+Phosphoribosylransferase	P2	2	Escherichia coli APECO1	GCA_902880315	CTGGACACTGACAACGGCTGAACATCGCCGCCTGCGGGCGGCTTTTTTACAACCCGCCATCACGCCCTCACACGCTCACCACCGCACAAAACACCCCGCAGACACACCAACGCCCCGGCGCACAATCCAAACGCCGTCACGACGCGCTGAGACGCTGAAAAAATAAAATCAGCACCACCGCCAGCGCGCAGTGCTTTCCCCGCCTCGCCCGCCCGCTTCATGGGTCGGTTTTAATGCAGATGCATGTGAACACTCGAGATTGACTGGATAAGACCTAAGGTGCATTAATTTTTTGTTTTTTTACATGCAGTTTGATGCAAGAACATGCCCTCTAAAGTCTTGGTTTAATGTGCTACACTTTTATACAAACCTATGATAAAAGCGATAAAAAATCTTCCA…	CATATCAAATGACCTAGTTAGGAGGCAAAACTGGACACTGACAACGGCTGA	ACTGAGCCTTTCGTTTTATTTGATGCCTGGCAGTGATTGATGAGTGGTAA	MTDIETARWNTESAALLALSEIHGVSYWTLYKVAQKGIRFRDIVTSQTLANFEYLLGVKLHRQPYYLNEGNWSVFRDSMISTAKILLTHYHNSGYKIIHHGSPSYPDKLNDLSEPPFWLFAQGNVSLLDKKCVGVVGTRNPTALGIYLTQAVISQFIDSDYSTVSGLAYGIDQSAHEASLLFKIPTIAVLGTGVNSNYPKNSGEMRGHIVNNGGLILTEYLPNQKPSQENFVRRNRIQAALSDVLIPVEWGLKSGTSHTVRYAAQLKRAILCPLLRGTTPQEEIKHALSEYSATIMNIPLSDFKDVQSLIKSASGVKTQQLSLLGDE*	MYLKAVIFSIADVVLPLTSNTQPQELKSRIDSELRKLFAFLSSKGIKVIFLTNKNRNVRTHDGIVTLDEYLKRKFPESIHFCRELDNNIPAKQTGKAIDFIMAALELKRNEMIYVGRSQEDLQAATNGNTLFINATWYEPVTEYGFQFSEPKEIARFIDVFCLREQLWGWQGHFNEDVHYYALAPFSTYVPEFTMYSANARDLAKLSVGSPDFWIRYLGASIYFSGLSEGASFITTYVGHNAEDPYKLANIMEHDLKGLAVSFKGKYLKDLFLRHTTAIKSQQARIAKQEVNITSQINTVNLNPAPIKNLITGERYTNPPKLKGKKILVIDDFCTEGNAHETARMYLKAAGANVINISWLKTINRDVSICEPTRKIRPWEANTLDVDDINYVGTIGYAE…	-	-
pFD240	2TM + 1TM + TIR	AC1 (P2)	3	Enterobacteria phage AC1	ERZ3656369	GATTAGAATGTTTCCTCGTTGCACTCTCGTATAGTTATTTAATGGGAAGATGTACTCTATATGTTGTGTTTTGGTGATAAATGAAGCCAAAGGAAGGAGATTTTGCTTGATTGATGGGCGCTCTTTGCTATACACCTTGTATTGAGAAGGAGAAGTAATCAAGGATTAAGCTGGCTTTTGTCAAAAATCTGAAAAGCTTTTTTGACTGAATACGATAGCGAGTTGTACTATTTGCGCCCTCAAAAGTAACCGGCGGCTGGGTAAAATGGGGAAGCAAGGCAAAGGCAAAGGCAAAGGCAACAAAAATCAGGTTAAGGTTACGTGGGCTCAGGCGTGGCGGGATGTAATGATAAGAGCCATGTCTAATGGTCAGTTGATACCTATTACCATCAGTATTAT…	ACTGAGCCTTTCGTTTTATTTGATGCCTGGATTAGAATGTTTCCTCGTTGCACTC	CATATCAAATGACCTAGTTAGGAGGCAAAAGAGATTCCCTATCGTCTATGTGATG	MGKQGKGKGKGNKNQVKVTWAQAWRDVMIRAMSNGQLIPITISIILMIAAWRLPKTDLSNLAFSIVDGFKEHSLVGWAISVIVGLAWSAHARIMRRCFSSEAQRIGNEKTKYQQRQTTQALGTSDK*	MLTVLFYVLLGLGAAHFIYERIILPSIRLHYRNQLFALRDVARRKIIDGGSDTSMQAATLVHDSLNNAINRLHLLTLPNKFRAQKRMAENHAIRQKIRREIDVFKRCDDREVVDVLFKSGRILENVLLFNSLMLLLYMFPFVLAVWFCVRVIKTASSLVQWVKGRDLEEAIMLLPDTQVEKVVYA*	MKIFISWSGQDSLEIAKVLRDWIPNVIQVAEPYVSAEDIDKGTRWATDISKELDDSSYGIICLTKNNINAPWINFEAGALGKKVDKSRVSPFLFKIKPSEITGPILQFQYTRSDDKNDILKLMLSINNQAGFLTEERLTKAFEQWWPSLERELDNIQDINPVDKDSTKKTKGDSTSEIQNLSKIVESLLDISRTNHQLLRDPASLLPEEYVSKIINREGRKETVLKIVASDLLSMHHSLIRVKRRFIRRGIDETSRSELIESLNKMIMDCSRVIAHLDNYCGVSSNNMFNSALRLRTRNLIDMMDEEDAERDEME*	2TM in protein 1 and 1 TM in protein 2

## Sheet: Table S2B
Table S2B. Description of additional tested systems, Related to Figure 2
Plasmid	Name	Locus	Number of genes	Source	Genome accession	Cloned sequence	Forward primer	Reverse primer	Protein 1	Protein 2	Protein 3	Comment
pFR83	HEPN-TPR	P4	1	Escherichia coli ATCC8739	GCA_000019385	TGGATGACAGCCGTGAAAAATTCACCCCTGCGCAGAACATGATTTTTTCGCGTAAAAGTGCGCAACTGGCATCACGTCAGTCTGTGTAAAATTCCCCGAAAATCCGCCCGTTTTTACTGAAAAAAGCCATGCATCGATAAGGTGCATGGCTTTGCATGCGTTTCCCTGCCTCATTTTCTGCAGACCGCGCCATTCCCGGCGCGGTCTGAGCGTGTCAGTGCAACTGCATTAAAACCGCCCCGCAAAGCGGGCGGGCGAGGCGGGGAAAGCACTGCGCGCCCGGTTGGTGCCCGTTACTAATGTTTTTTGCGCCCGAGCACCGTCGGGAAGGGGCTGGGGGGGGATAGGGGAGGTGCCTGACGTCGCGCGGTAATGTTGGTAAGTGTGCCGCTGATGGCT…	CATATCAAATGACCTAGTTAGGAGGCAAAATGGATGACAGCCGTGAAAAA	ACTGAGCCTTTCGTTTTATTTGATGCCTGGTCTCGTGCAGCGAATTGAAT	MFQISAGVFFDLDKIEKHDGTFVFYSNVDVSFSVENTSPLFKANKISHDGINCYVVNYTLLTEKPERIEAGVVVRAGDEDYRQQFILLWEFYFDCVARVEKESVKKICALSNFNKHHSKIALEVAPYLVEINRRVSFDDVSGFSAFIKDVVNLNRSAFKSLMAALKIISDSKESLSTNFDLTYSMLVYALESLSQRNDNYKSDWDDYDQKTRGELESVFEHMPGEDVCKIKSILIEGKQFRLQKRFKDFILKNLEENYFNETERYPIRYSFLSRALDNLYKIRSSFVHELKPLDAMISKAYNPVGDCLVLFGEPHFSYSGLLRLLRHVIINFCRKNYSQKRESVNWVMETSGVMVAEISAQYWLWNADGFTAKSIAKWFSEYLNMLNLGEVTDLQSIMD…	-	-	-
pFR86	RexAB-like	P4	2	Escherichia marmoatae E1118	GCA_002109985	TGGATGACAGCCGTGAAAAATTCACCCCTGCGCAGAACATGATTTTTTCGCGTAAAAGTGCGCAACTGGCATCACGCCAGTCTGTGTAAAATTCCCCGAAAATCCGCCTGTTTTTACGGAAAAAAGCCATGCATCGATAAGGTGCATGGCTTTGCATGCGTTTTCCTGCCTCATTTTCTGTATACCAGGCCACGCCCGGCACGGCCTGAGCGTGTCAGTGCAACTGCATTAAAACCGCCCCGCAAAGCGGGCGGGCGAGGCGGGGAAAGCACTGCGCGCCAATAGCAATGATGCACATTTATTTTCGAAACCTGAGTACATCATAGATGTATGCAGATAAACGATTATGGATCAGTGGCAAATGCATAGAGTAGGTTTGATGCTCTTACGAGGCATGCA…	CATATCAAATGACCTAGTTAGGAGGCAAAATGGATGACAGCCGTGAAAAA	ACTGAGCCTTTCGTTTTATTTGATGCCTGGTTCTGAACATCTAGATGAGC	MKLNYFTYTITDNRNQKVYFDNISDIIKNFCLHRKKSLFEKNKGLKRLYLAMPTSFDGIYYLTTPAITTAFKAVDRATGVVNDLASVLGKDSLEKVTYFFIDPKHSIIGVTEGKGNADIDDLQFFINEIINQDFQSHIYTFELCTLKIEIKSTSATKFKLITEARVKLNNDSVGDVINGLFGKAPSDNMEVQIIVKRKNRKENVKDYIQPLLSSLSSSEDKEYAEIYFRAKADEFQSNVKEFILDKNQNIFDIINPHLKVKIEDQILEKRYKNQVVISELSTYAQNFTGRIHSGIIDPVWNDLKTESYHKAKS*	MLTNQAIVKINIATWGVSILTAVIFTLIAVFCENQYIEIKPEGIIGIATLLGTFSFTMTGFIAAIGAYIISVSDKTSFLKWRQQGYINIFYHLYGQSIVFLLVTFLLCMVAIIMPFNVALTILKCGLYILILNIIHIILITVITLGQMQKK*	-	4 TMs in protein 2
pFR88	SIR2	P4	1	Escherichia coli M605	GCA_000176555	CAATCGTTCAACTTACCTTGAACAACGTATAGACTTGATGAATTGGTGGGGTGAATTTGTGCACAACCGCCACCGCCTCATGCAAGCGATTTAATAAGATTGCACAGCAAAGGAGTCTTAAATGCCAAATAACTACCATCAATACATCGAAGACGTTAGTGATGATATAAAGACATGTCTTGAAGGAATGGGATGCCAACCCATACTTTTTGTTGGATCGGGATTAACCAAGAGATATCTTTCTGGCCCAAACTGGGAAGAACTTCTTCAGCAACTTGCTAATGAATGTCCTAACATCGATAAAAGATTTGCCTATTATAAACAGAAATACCCCGAGTTGATTGATATCGGCAGTGTATTTTCTGATTCTTATAACGAGTGGGCATGGGGTGATGGAGA…	CATATCAAATGACCTAGTTAGGAGGCAAAACGACCATCGGATTCAGGCCT	ACTGAGCCTTTCGTTTTATTTGATGCCTGGCAATCGTTCAACTTACCTTG	MPNNYHQYIEDVSDDIKTCLEGMGCQPILFVGSGLTKRYLSGPNWEELLQQLANECPNIDKRFAYYKQKYPELIDIGSVFSDSYNEWAWGDGEKEFPAELFDAGNEPSIYFKYKVSSIFNSLLQEKEIVNNGEIELLRKIHPHSIITTNYDKLLESIYPEFTPIIGQKILYANHGSIGEILKIHGCCSTPESIIINRDDYDDFIKKKKYLSAKLLTFFAEHPLLFIGYSAEDSNIKNILSDIDELLSENGDVIPNIYILEWTSKQNESEYPRRERLIQVSANKSIRIKSIVANDFSWVFSAFGANRALDNINPKLLRALLARTYDLVRTDIPRNPVQVDYRVLSSISESEGELAKLYGIATSSDGMAFNASYPFTLTTLGQSLGFKGWHDANKLLEVVK…	-	-	-
pFR82	NOD-1	P4	1	Escherichia coli ATCC8739	GCA_000019385	GATGCAATTAGCACATGTTGATAAAAACAGTATAAGAGGTACTTATAATCATGCTCAATATTTAGAGAAAAGATTACATATGATGCAGTGGTATAGTGACTTACTTTATCCAAAAATAAAATAATCATAATGGAATTTTGAACGGAGCTTTTTATGACCAAAGGTACTATAGTATCTATATTGATTCGTATATTGAAAGAGAAACGTGATGGTCTGATATTAATAAATGGGGAATGGGGTGTAGGTAAGACATATTTCCTTCGAACTGAATTTAGAACACTTTATTCAGATACGAGTCATTTTTATTTGTCTGTTCTTGGGTTAAACAGTTTACAAGATTTTAAAGATAGAATGCTAAGCATAACGTATCTAAACACCCCTTCAGAGATAAAAAAACTT…	CATATCAAATGACCTAGTTAGGAGGCAAAACGACCATCGGATTCAGGCCT	ACTGAGCCTTTCGTTTTATTTGATGCCTGGGATGCAATTAGCACATGTTG	MTKGTIVSILIRILKEKRDGLILINGEWGVGKTYFLRTEFRTLYSDTSHFYLSVLGLNSLQDFKDRMLSITYLNTPSEIKKLGDLTSSAASALTQDESTGKLTEQIISTISGAMRDYVLKDLSGVFVIDDLERIPQSLRDEIATFCLQSYQNDNRLDFILVGNFSKQSSEVLSHKEKVVSDEIYFSINNLTDILEQKLAPLEERHKYLITQVIIGFEETNLRIINRVISKLTPLFEKQEPEQKISDIDIKNLVTSLCAHIILKEKFSYQENDFHHNYITSSFKTLTTSSENDPDKISEEESNLLNITAHMTYNNLMVPYCFNEISQKDIIPYIFNSQEPLKKSDYATLKQPEWYNIPENDYLDEIKKVILKTSSPTLSTWLIATNNYIRLSKSKYIPRI…	-	-	-
pFR80	NOD-2	P4	1	Escherichia coli H218	SAMN00013212	AGAAGAGCATATAACCGCTCAACATATTTACATGCCAGAATCGATTTAATGAACTGGTGGGGACTTAAGGTCAAAAATTTAAACGTAGAAAATAAGGTATAATTCATGCAACCAGTATCTCTTGATGTATTAGTCTCTGCATCCCTTCCATGGGCAAAGGAGGTTATTAAGAATAAAATATTACCTATCATAGAAAGTAGTGTTCGTAATTATTTAATAGATGTACATGCAGCACGCTTCTTGAATAAAAATCTTGAACGTTTCCTATCAAATGTGAAAGGGCAATGCTCCCTTGTGAATACCTTAGCTTTTCAAAATACTCCAGTAGAGCTTCTAGATATTTATGAGCCAATGAGCATTTATTACGATAATGAAAAAAAACCATACACATGCCTAATA…	CATATCAAATGACCTAGTTAGGAGGCAAAACGACCATCGGATTCAGGCCT	ACTGAGCCTTTCGTTTTATTTGATGCCTGGAGAAGAGCATATAACCGCTC	MQPVSLDVLVSASLPWAKEVIKNKILPIIESSVRNYLIDVHAARFLNKNLERFLSNVKGQCSLVNTLAFQNTPVELLDIYEPMSIYYDNEKKPYTCLIKDNADLLDNFNHILITDSAGMGKSTLMKRIALDCIANKEYIPIYIELRRAKDYDFALQVKHQLGLGEDISDNCLKKIPFIYLFDGIDEIPQQLKSKIVNLLSTFANNFSESKIIITSRHDNFLSELHGFSRFKINPLETNQAYDLLRRYDGRGPISSQLIKGLRLENGHNLNEFLSTPLYVSLLFCAYKFKPIIPRKRELFYSQVFDALYESHDLTKELGYVREKFSKLDSTDFHQVLRRLGFWCLKDGGKIEFTKDDLQITLQNIISKIPGISTSPSLFIQDLIETVPLFVKEGAIIRWS…	-	-	-
pFR87	HP + 4TMs	P4	2	Escherichia marmoatae E1118	GCA_002109985	CGACCATCGGATTCAGGCCTGACGCGGCTTCGGTGGATGACAGCCGTGAAAAATTCACCCCTGCGCAGAACATGATTTTTTCGCGTAAAAGTGCGCAACTGGCATCACATCAGTCTGTGTAAAATTCCCCGAAAATCCGCCCGTTTTTACTGAAAAAAGCCATGCATCGATAAGGTGCATGGCTTTGCATGCGTTTTCCTGCCTCATTTTCTGCAGACCGCACCATTCCCGGCGCGGTCTGAGCGTGTCAGTGCAACTGCATTAAAACCGCCCCGCAAAGCGGGCGGGCGAGGCGGGGAAAGCACTGCGCGCGATGTATCATAAAAATGTCTTTTAGAATTATCACAAATCTCATTCAGCTTTAAAATTCATTTTCAAGATGTAGATCTGTGCTTTATA…	CATATCAAATGACCTAGTTAGGAGGCAAAACGACCATCGGATTCAGGCCT	ACTGAGCCTTTCGTTTTATTTGATGCCTGGCGTGCATATAATCGCGCTTT	MNINDLFFHMEQSEVAIVELHFDGDIAPDHQVSLRTLSKSLGHLQSALDRAYLDIRHGNLWKYAKMHHDYYKDVELLVQPPREGGYIIDFFSKKDVTKKVVERVSNALNNAVKEAQQSGLENAETISKSVETRRAQIASQKILPRDYQQLLENPDAAVNRRYGDRAIVREIDQMLAIIRSHHSGDSSLEISLTADRTEVFGFNRAKANDFHRVITRKKLGDPVIYRVKVTEMDLQYLSAKMKNSFNNSVSTLRFASKEDFQEVFPYFQNEREMVFLGAPYIEYGAFDPNCGDVYFIQVY*	MDELAKKVQEKYIEDLTCKYPLHRFLILFMVIFFMLTYQKGNVDIYNIMNQTSLKDVLDFQQGVLSGLSVLQLIQALIISLVLNYGHKKINFSVFNRLVFIGDFDGYILRIYEKYEGLKRNDAHDFFIIKEIDKKISDKKANLRVKIINSEIIFSLLFCLLWSFHISMANITLMLLVILFWCYIQWDIFNFYTSDFFPLYVAKQYMLDEPIIVTEGFHE*	-	4 TMs in protein 2
pFR77	AIPR	P4	1	Escherichia coli E1167	GCF_000190795.1	CGACCATCGGATTCAGGCCTGACACGGCTTCGGTGGATGACAGCCGTGAAAAATTCACCCCTGCGCAGAACATGATTTTTTCGCGTAAAAGTGCGCAACTGGCATCACGTCAGTCAGTGTAAAATTCCCCGAAAATCCGCCCGTTTTTACTGAAAAAAGCCATGCATCGATAAGGTGCATGGCTTTGCATGCGTTTCCCTGCCTCATTTTCTGCAAACCGCGCCATTCCCGGCGCGGCCTGAGCGTGTCAGTGCAACTGCATTAAAACCGCCCCGCAAAGCGGGCGGGCGAGGCGGGGAAAGCACTGCGCGTTAGACTTAACTAAAGTGATTGATTCAGATGCTAAAAACGCGTAGAAAAAGGAATGCAACTACCCCTATCAGTGCTCCTCTTGAAGGA…	CATATCAAATGACCTAGTTAGGAGGCAAAACGACCATCGGATTCAGGCCT	ACTGAGCCTTTCGTTTTATTTGATGCCTGGCTGATAATAGACAAATGCCG	MSIIHVNQIGSKVKALFADKIDNSDLNHKDKEIQTKILTRCLSAYAVFCIGDTSIDEAASAVVDGADDNGIDAIHYSPSSKRMIIVQSKWKKDGTGEPDNGDLRKFKDGVLDLINLELDKFNNKVNLKKQMIETALGEFDTKFDLVLIHTGANTLSKHNQQVMDSILNELNDAGDGTSEDVVSFHHLNQAIIHSGLASGMDGEPIDLEIGLSQWGKIEEPHQGFFGIVAGEEVANWWLKKGKRLFAKNIRQMLGATEVNDEVKRTIEEQPENFWYYNNGITIVAESIKKSMVGGNSRDIGSFKASNISIVNGAQTVSVIGKYSQEGGANLAKLRLPIRLISLEGAPEDFGANVTKTNNRQNRIESRDFVSLDDEQIRLKRELSLEGIEYNIVRSENVKT…	-	-	-
pFR79	WYL-Kiwa	P4	3	Escherichia coli TA280	GCF_000176655.2	CACCATTTGATTACGGGAAAATATCTAATATAAAGTGAGTTTATAAAAATCAACTTTTGAAGCGGGGGGATTCCCCCCCCCAAACTTTTATAAAAATTAAACATCTTCTCGACGTTTAGAGTTTGCGCGATATAGCGTTCTGGTTATATGGGATGTGAAATAGTCCTCATCTAAAAAATGCAATAATCTTTTTACATCTTTTCTTATTTGCGGCATTTTTATTTTTTCTAATTCACCGATTTTTTCAGTTTCTAGAACAACACCAATTTCAGCCGCTGATATTCTTAACTCAGTCACAGAGTAGTCCTCAAGTATTCTTGATTTATTAATCAAGGAAACTTTCTTTCTAATAACAGAGTCAGCAATTGTTGTTAAATCAAAACCCGGAGCTACTGAAAA…	CATATCAAATGACCTAGTTAGGAGGCAAAACGACCATCGGATTCAGGCCT	ACTGAGCCTTTCGTTTTATTTGATGCCTGGCACCATTTGATTACGGGAAA	MRDKFIDAIHSCLKIQLTFYSKEDNATITRLTAPMDFGPSRRAHDKSDRFHFWDYESDKKSHVLSLQPEAIVSLVVIPQNFHPQEFVSWTPNWFIARDWGQYS*	MLNKLAKYLLTASSVAPVFFTLAFLSCISKHYKFMIAYLSLCAIILLLCVLIVKYAIKYNSVTSKKLTTASPADKEITNYFLTYLFPLISGPDAFMDIRIASFFAVSLFFYISFSGSYSFNPLLSFWGYKYYEAEDDTGVSFVILSKKPLLKASGNRVNLIKLTDYTYIAI*	MELFAITDNTVGTRIVKIVTDRPTQNVITQLFNEQKLFEERYTEGVEFSGGYITSGDEFFVIPDFDDVIAVLDAINNPTTIPPWEPEEISVFNIIALFSGYPEEDGKPATALIQSFDKRQVIDNRRTIFQKPFQASNTFCQSTEHGIVIDNKLTAILAGTELKFKSFHMLRRIFDVDAYFREATNEELTSFSSHEKFSVAPGFDLTTIADSVIRKKVSLINKSRILEDYSVTELRISAAEIGVVLETEKIGELEKIKMPQIRKDVKRLLHFLDEDYFTSHITRTLYRANSKRREDV*	-
pFR81	RexA + 4TM	P4	2	Escherichia coli IAI75	GCA_014462745.1	CCCCCTTTATCCAAAACTCCATTATAAAATACAGACTGGCAGCCTAAAAATAAGGCTGCCAGTGATTACAAAGTTACAATCTCCTATTGAGATCATGTTTGTTTTTTTTATTTTTTAGTTCAATTATAAAATTAACATTAGATGCAATCACAATATAGAGAGCTATAAGCTGTAAATAGCTCAACATTAGCAAAAAAAATATACCAATTGCAACAAAAAAACTTGGAATATGAATAAACAGCCAAGATTTAATGATGAACGGCTTTAAAACAACTCCTATTAAAAGAAGAGATAACACTATTGCGGATAGTACCACAACACCAACAATGATCTTGACTCGCTCACTATCCTCATCTGAAAAAATAGCATCCACTTTTGATGGCTGCGTAATCCTCAATA…	CATATCAAATGACCTAGTTAGGAGGCAAAACGACCATCGGATTCAGGCCT	ACTGAGCCTTTCGTTTTATTTGATGCCTGGCCCCCTTTATCCAAAACTCC	MFITHLLLVRFSLKSKHSTSTNGAQMSEGLVTFFKYKQLGFHKRGDSYYEPLMMADMLESLHTWFSSRTSLADTLLWDDNTPGYSSRKKVYLKGIERNESTGDYVVILWRAIGNGNGVYGIRSDSALSDDRLYSADEELDGENVIWGEPAYYWFVPSLNIFASIKFHSSISDTELMNKYLRDFMTLHSNIRPKRREMKEGKNGNYLSISFISASGDNLWLRIYSEQYTKLTNEADLDRIANQITHFVKRDVISASVQPDAGWTRYFRGLPFISSEVTRDTRKIELTIEASPTGEELRSIFETYNEEYNVSAGDWANLGFRKEGVGGTCWLNEFVVRNTLLVSDVGQYDDSGFYTTSRILNALHLTRDNLLAAFTTSSPNSEEQANS*	MYMKDKTRERLKYLHIIPLAAIVWASFAYRSDIKSQDLDPLISILQNVSVMVFTIMGIWIAYLYPNAILRITQPSKVDAIFSDEDSERVKIIVGVVVLSAIVLSLLLIGVVLKPFIIKSWLFIHIPSFFVAIGIFFLLMLSYLQLIALYIVIASNVNFIIELKNKKNKHDLNRRL*
pFR96	Phosphoesterase + HAD	P4	2	Escherichia coli HVH3	GCA_000456045.1	CATTGAAACCGCCCCGCAAAGCGGGCGGGCGAGGCGGGGAAAGCACTGCGCGCTTCCCTACCAATGATTTTAATTGTAATTTATATCAGTAGAGAGAACCCGACATTTAAATGAATATTGAAGGAATATAAATGAATTGCAAAACTATCATTCTTCGTTTCAGGGATTTGGTCACACCCGCCGGAGAAACAATCACTCTACATCAGGATATAATCAAATCTAAGGGCTCAGTTTGGTGGGGATGGTGGGCAAAAGCTGATGAACAATGTCCAAGGGAGTTTAATGATTTAAAAGATCAAATATCTGAAAATAATCCTTTGGAAATATACCTTTTTGATAGTGGACAGTTGAAAATATACTTTGCAAATTTAATCGGTATTTCTACCAATTTCGATAAGC…	CATATCAAATGACCTAGTTAGGAGGCAAAACATTGAAACCGCCCCGCAAA	ACTGAGCCTTTCGTTTTATTTGATGCCTGGTAGAGCATTATATTTGGAAC	MNCKTIILRFRDLVTPAGETITLHQDIIKSKGSVWWGWWAKADEQCPREFNDLKDQISENNPLEIYLFDSGQLKIYFANLIGISTNFDKHPCPVHDMTPPYYSDQQYNVWFNFSSIEEVSDCSGLINGLAYSGAVKDFFKNNDMFQIYSGKQISSLLELRCQDRTIWFVDKFDSGKHKTHEIILSNANVSVPSVFPKRPIELTEGRLLWLSDLHFDENKKYHQFDQRDQKNLSAIIKDWAQEVEGVLISGDITWRATENEFKQAEEFIENLCSSKRVNIDGIGMCPGNHDVSFSEGYSADVKKALVKYHEMQHGNGNLSSDEWELLIAVDVLPEFKRNYEQFFRNIVSTDANQYLSMGKRFLIMNQKIVDVCFLNSNSLQQHKLAFQGQGYVGVKQRDD…	-	-	-
pFR98	Cytidine deaminase	P4	2	Escherichia coli O157:H7 FRIK944	GCA_001695515.1	CATTGAAACCGCCCCGCAAAGCGGGCGGGCGAGGCGGGGAAAGCACTGCGCGCCAGCGGTAATGTATTTATTTTTGCGGGACTTGGTGTACCGTAGTACTGTGCCGTTTCGAACGAGTATTAGTGATCGTGCAGTAATGTTTGATGGCGTGATGAGCCCATGAGTGGCTAAGTTAGGGGCGAGAAAGTATTGCCCGGTTTAGATACTGAGTGGCGGTTTTGAAGGCGCTCAGCTCCTCTAATACCTTCATCTTATACATTCGGTCCTATAAGAGGTCTAAAACTATCTATGATTCAGCCTGAATCCGCCCTACGAAGTGGGAAGACGTGACAGCCAACTACATCATTCATTATGCTTTCAATTTTCTTATATAACAGTTGTTTACCTTGTGTTGCTTAA…	CATATCAAATGACCTAGTTAGGAGGCAAAACATTGAAACCGCCCCGCAAA	ACTGAGCCTTTCGTTTTATTTGATGCCTGGTGCTTCAGTGGTATAGTAAC	MKITKITELNKEAPQLLKNSGEDKQSTGPLAEMVIGLVSSVGTDLEAITKKIRDRLSLYKFECSEVRISSDVIAELLGNGDYTDNYQRIDGLMTKGNKLREDSECNYILALGAIAKINEIRAKHARLQINKKGIAYVINSIKHPEEVYKLREVYGSGFLLFGIFSDESRRLDNLIRNKGIPEDKAALLIARDEDEESGHGQHTRDTFHLADFFLNQDGRDDKLNNDIKRVFDLLFGNPFITPTFDEYAMYMAFSSALRSADLSRQVGAVLAKNYAIMSTGANDVPKSGGGLYWPYFNAENEIYEDYPEGRDYVRGFDSNAKQKREIIHDILNQIPRKSRDNFERILNNSLIQDITEYGRVVHAEMEAILACARTNISTQDAYIYCTTFPCHNCAKHIIA…	MSIENGFIKHVVATKKIINEWPEWKKNMLGGDDLSSKSIKVLNNLVLQEDKRLKNNK*	-	-
pFR102	Phoshatase + kinase + kinase	P2	3	Escherichia coli E1167	GCF_000190795.1	CTAACTGTACTACGTCAGTTTTCTAATGGAATTGAGTGGGTAATGCTAGGAATTGCCGTTAGTGTTTTGTAATCTATAGCTTCGGAGAAATGCTTGCTTGAGGAGGCGCTGTGAGTCGAGACTCTTACGAGATCCTTCATGAACAGATACACGCTTGGCTGCATAGAAAAAATATCTCTTCATCTGTACGAAGAGTATCTATGCTACCTGCAGCTATTGCTACAGACATAGGTTTAGTTAGGAAAGAGAACCAAGACCGGGTAGCTGTATTAAAATTTCGTCCTTTTAGTAAGAATAAGGACATGATTGTCATCGCTTTAGCAGATGGTATGGGGGGGATGGAAGGGGGAGCGAATGCTGCTTCATTGACCGTATCATCTTTTTTTACCGAGATAATTA…	CATATCAAATGACCTAGTTAGGAGGCAAAACTAACTGTACTACGTCAGTT	ACTGAGCCTTTCGTTTTATTTGATGCCTGGTGGACACTGACAACGGCTGA	MLPAAIATDIGLVRKENQDRVAVLKFRPFSKNKDMIVIALADGMGGMEGGANAASLTVSSFFTEIIKHSGLPIRQCLEIAVLKANESVLKVYNGNGGATLSALAVDDSDNITAINVGDSRIYSINAEHIKQISEDDTLAVLAKKYNEHLGSDSGVIDSRLGGELVQFIGLDGVLEIHFHDIRLVPGVVALTSDGAHTIDSNNLRKLYAHSNNTGVFAKRVIDLASWFGGFDNASIAVVEISNILSALDVSSGDVINLWDPFGEMKVISVQPAPLDIPNSATVENVIDRKVTELECSNEISNKKNVSKRKSRTKKKNSNIKSDEGRNVIEANNNDKLDNISQLDISFSEKNSTKGDKDD*	MTNFTLPARYKRTEEEASGGFGCVIKCLDTHLERFVAIKSISNPDDSPRMMDELSALMKLRSKHVVELYDVINYQGKGIAIVEEYVDGPSLLEVEDRILNSEDLIKILWQISSGISEIHSHDIIHRDIKPGNMKIDSEGVVKIYDFGLSRNVDEANTIGFKGTPTYAAPELFLHQVAFTKSIDTYAFAVTAMFLAKTPLPPEMRVLPKKLLSNPFDNSNIQLPTQVKELLFQCLDTNPCERPDMADVCQTLKKFVLYNSHRALLISDNTPPVIISSTNKSAAFNNSGVGTIEVKYSGSEFYISSLSGEVYVNNIAAKQYNILPDSCVIILGETSRPRKERVFITFDLSHPEVVL*	MINLTPGIQVSRYTILREIGEGGMQKVYLAMDNILSRHVALKTPKNKSAEKRFHRSAILASRVNHPNVAKTLDYFIDDEGREFLTEEFIDGVDLDKAILDTYSSVDPYLTAKIFHNLAKALSASHHVDVIHRDLKPSNIMVGGGINATEIKITDFGISKMAGDEIDEAARNGQDSISSSQTAIGALPYMAPEIIQSQGKVSKPTDIWALGAMMFRILTGKYPFGIGYMAIPNILSGTHVPYPDFIFSNRQYAPLANEIIKLIEDCLKLEPSERPTADELVMRCGELCYPVSTRVFGVIGDTRVKYGFIRVPHLPNVFFHYDSVYGQKPFTNEKVIFSKHRGGGHDRAHPVVKAKK*	-
pFR103	Putative HEPN	P2	1	Escherichia coli S88	GCF_000026285.1	GCGACCGTAGATTACAACGGGAAAAAATTTACGTATCCGGTCGCTGATGAGTGGAGTTGGTTTTATTGTTATTCAGAGCAATAAACATCTGATTTAATTTGTTGCATAATAGTAAAATTGCTGTTTATCTACATGTGTTAACTATTGATAATTATGTTGCTAATAATGTGTGCAAATTTATACTGAAAAAGGTGAAAACGATGAATGATATCTTTGTTCTTACAAGGGAAGAGCTTGAAACACTAGATTATAGTGTTTTTATGCATATACCAGTTACATTTCATGCACATAAAATAAAAAAATATCTGGATGGGATTGCTGAATCATCAGGAAACCCCAAAGAGAAAAAATTAGCATCTCTTTTTGGTATGCTATATAGTTTCAATTTGCAAGTTGTTA…	CATATCAAATGACCTAGTTAGGAGGCAAAAGCGACCGTAGATTACAACGG	ACTGAGCCTTTCGTTTTATTTGATGCCTGGTGGACACTGACAACGACTGA	MNDIFVLTREELETLDYSVFMHIPVTFHAHKIKKYLDGIAESSGNPKEKKLASLFGMLYSFNLQVVNNTPSFEPQMIWGNKRSILPEDFDEQVNDCLLYVSQKITNPFLLSRIYDVVWCNNRKNKDVAIKAIDSYAEMLNIAIEKLIIKNESMDESDLNCFIFARDYIARALHINKMVYPRKSEGNMAIKNAIHSLYSIQNERLIFEGFNNLTWFMVRDFDGYNLQYAENAEKMAEQHKDKKYYDAVKSLYMTSAVIYEKNGEYERAKRCKLASANITIKVATDRPDNMGKISWLRTAISELRQYGGDSQQIEDLKEQLANLREEVRSEYVTLSHSIDISDLVAESEKKLTGRSLPDIFKVLMRETPIENIESMREQVLRLSEKSLFSSFVGTEINDES…	-	-	-
pFR104	Peptidase + TM	P2	2	Escherichia coli TA280	GCF_000176655.2	GATTTTTGTTATCCATTTGAGTAAAAACACAACGTGATTTGATATGCCTTTGAATGGTTTATGTGGAGCGACTCTAAGGCAGAGGAAGGTCAATAGCATGCTGAATTAAAAGGCTAAATTGTATGGAATCGCTAGCATGTAATTGAGGGCAGCTATTTGATTCGAGTCATAAAAGAGCATCTATTTCGGCTAATAAAATCATTGCGAGTGACCTTCTGTCGAAGCATAATTCGTCTCGAGCGAAGTCTTGCTAGTCTTTCATCGGGTTGATGACGGGCGCAAAAAAACCACCCTGGCAGGTGGTTTTTTTGTTTGAAGCATACTAAAGAAAAATACTTACATGGATATTACTGACGTTTACTGACAAACCACTCGGACTACCGTTTGGATAGCCAAAGA…	CATATCAAATGACCTAGTTAGGAGGCAAAAGATTTTTGTTATCCATTTGA	ACTGAGCCTTTCGTTTTATTTGATGCCTGGTGGACACTGACAACGGCTGA	MSIAAKNLLSRYWDRRLPVDPFKLAAAWGARVEALTESAFNNDGLSGLAVIKNGVPRIYFDSTEHYNRQRFTVAHELAHHVLGHTKDGEFHRDSVGNYSTGIRDYREIEANQFAAELLMPEDAIRQLVSREGIDSTLRLANIFNVSEAAMHWRLKGLGMAY*	MRLIVSSIALLIAILFLVVGLCFALKVGNGLLQAKSNIVSALTQTQTQTQKDVCELKGECSESKSESVKPVATKSVHLDKNDKAMGNLSTDWLSASSLIAIVAFILGVGLTLILTLIKSAFHHPTDKNQPGQRANESIELATPLSELIMGIVDYIKGKLSK*		1 TM in protein 2
pFR106	Hydrolase + SMC	P2	3	Escherichia coli REL606	GCF_000017985.1	TGGACACTGACAACGGCTGAACATCGCCGCCTGCGGGCGGCTTTTTTACACCCCGTCATCACGCCCTCACACGCTCACCACCGCACAAAACACCCCGCAGACACACCAACGCCCCGGCGCACAATCTAAACGCCATCACGACGCGCTGAGACGCTAAAAAATAAAATCAGCACCACCGCCAGCGCGCAGTGCTTTCCCCGCCTCGCCCGCCCGCTTCATGGGGCGGTTTTAATGCGGTTGAATTTTATCGAAAGTCACGTCACACAAAACCTTCCCTTCACTAAATAGACTCATTATCCACATGCAATCTAATTCAAAAAAATGCATGTATAGTATTAAAGGTCATCAATTAAACCTAAAGGCAAACCATCCTCACCAACCGAGCTATAATGAGCGATA…	CATATCAAATGACCTAGTTAGGAGGCAAAATGGACACTGACAACGGCTGA	ACTGAGCCTTTCGTTTTATTTGATGCCTGGACAGACAGCGTGAGTGGTAG	MSMVEWISHEKKDSLILFVHGLNGGLETWNFNKEISFPKLLAEDEDISNVFDIACFNYFTKFTQTYAKTSGFLARIFFKKNKLERNLPTDEIAELLYTEIRVTLSDYSRIIIIAHSMGGLISKNLILKKVEHEEQSNIIGFISLAVPHFGAKLANITSMVSSNAQLVDLGLLSEATDTLNRRWINCSKKLPITRYVYGSHDTIVDKKSALPMDSERHNSIAVNEGHSSICKPENSSSTVFVAVKQFIQQINLEAPKKICVERFSDDKQYDNEYFVLKMIVADIHQDIALHAKEYYYNAELARNIFTSDYDRKQLGHLYSKIREIYQEEYEQYIANSISPDKFIAAVHRRITQEDKSSLDSLIKSLETIHKKGMLHQLANKNDRDIVWSSETSVETLEQL…	MKKNNLPYIPLDEEYSLNFAMLAIAISILSHSKKGVLSLDINKIQIFMYL*	MKSYLNINSLILVGVRKNYVTTFYKGLNVIYGDSDTGKSSILEFINYLLGASSIDLADEIKTSVNYAALEVVINDTVFTIVRDIYDHKKSIEVYRCKFDDLHKHFPKKYAPNYSPLSNVDGVFSEFLLDSLNFPKIEIKVSPSKAHSQMRRLSFRNIYKFVYVSQDDIGSKSFLRLEDWSRYAFTKEVFKYMFNVLDESIARLQGEISAKSSLVTELNKKYQIISEFLRDTDYETIESIDDEINRIDLILEELVAGLSALDKNMKADSMQYTELKDAHNFISLKYKECILNISTLEDKIDKYSRLKNDYDNDIEKLKAIKTANSRIGVLDKEVFSCPICDSHIKIDDSDFPFEISSEKDLNEELNSLSRRRRNINDMISEMSFKLKKESGYKKELDEQL…	-
pFR107	RM-like	P2	3	Escherichia coli ATCC9637	GCF_008868305.1	GAAGCCCGTTAAAAACACATGAAATTGCACCGTCGGCCAGACTGACCCGGTCGGAACGAATGCAAATTACCCGTATCCGCGTTGACCTCGCTCAGAACGGTATCAGGCCGCAGCGATGGGAGCTTGAGGCGCTGGCGCGTGGCGCGACCGTAAATTATGACGGGAAAAAATTCACGTATCCAGTCGCTGATGAGTGGCCGGGATTCTCAACAGTAATGGAGTGGACATGATGGCAAAAATTCACGAGGTAAAGCTGCACGCAAAATATTTCGACCTTGTGCTGGAAGGAAAGAAACGCGCAGAGTTTCGGAAAAATGACCGTAATTATGAGCGCGGGGACACGTTGATTTTGCATGAATGGGTACAGGGTGTGTTTACGGGGCGAAAGGTTGAAGCCCG…	CATATCAAATGACCTAGTTAGGAGGCAAAAGAAGCCCGTTAAAAACACAT	ACTGAGCCTTTCGTTTTATTTGATGCCTGGTGGACACTGACAACGGCTGA	MPTVVSLFSGCGGSDAGVLNAGFNVLMANDILPYARDVYLENHPETDYILGDISGLQSFPSAELLIGCYPCQGFSQGGARKADRKINTLYLEFARALSKIKPKAFIVENVSGMVRRNFEHLLKDQFKVFEEAGYTVSSQILNASHYGVSQDRKRIFIVGIRKDYGITYKFPKPTHGDGLTPYSTIRDAIGHMPVWPVGEFYDADFHWYYLSRNRRQDWDQISKTIVANPRHMPLHPISPTLEKLGPDKWQFTSDAPARRFSYREAAILQGFGDLIFPETERASINMKYTVVGNAVPPPLFEAVARNLPDLWD*	MITNLDSMPSNEPYLWADYIEILALTNIDRSFSRGDLYSTLQAQPEAVLAETDEAEEEGVYDVDDENDTPVRKRTKRSVSRAYTDRKWSYAIGFIRQRIDLFGDSYPFTLSEDNDTVELRDISEKPLEHLERLYLALLICANIKYVNIMSRREITRSFELISLPIFESLMPSGSIIKACWASGGQAAPYTGTLYNKFKSIASDIRCTANFKERDFSRGNSGDGGLDIIAWHPMGDQRDAIPISFVQCGCSQEEWEAKQLEASPAMLYSKFPVAHRWATYYFLPQDLRWIDGEWAHKNKLGDAIFVDRLRLINLTRASDNIDHSQNISYLDIILDPSSAIAA*	MDNKIVEIETNKLDFDPKNPRFFRLNDASNAATVIEEMLDDESVHDLMLSIGQQGYFPGEPLLAVKSNGNYIVVEGNRRLAAVKLLNGDLLPPKRKLKGVQEIIDDTTNKPKKLPCIIYENREDVLRYIGYRHITGVKEWDSLSKAKYLKELCDTFYSHEPKEIVLKNLAREIGSKPHYVATLLTALNLYEVAHDHEFFNLPMKASDVEFSYITTALGYSKITNWLGLQDKKDFLDPNLNEENLKRLFSWFFVPDQQGRTIIGESRRIKDIAAVVEKPEAIEILMKSSNLDEAYLYTSGEREALDKALNAASVKLRVVWDMLLKAKELTLEHEEAASEIFEMSKNIRNQIRSKREDD*	-
pFR108	Exonuclease + HipA	P2	2	Escherichia coli TA255	GCF_002110185.1	TGGACACTGACAACGGCTGAACATCGCCGCCTGCGGGCGGCTTTTTTACACCCCGTCATCACGCCCTCACACGCTCACCACCGTACAAAACACCCCGCAGACACACCAACGCCTCAACGGGCAGACTAAGCGCCGTCACGACGCGCTGAGACGCTGAAAAAATACAATCAGCACCACCGTCAGCGCGCAGTGCTTTCCCCGCCTCGCCCGCCCGCTTCATGGGGCGATTTTAATGCAGTTGCCCGCATTAGCTGAATCCGCGCCAGAACAGACATTATGGATATGTCAATACGAACTTATTGACGTGCAAAATCATGCAATCAAGCGCAAAAAAAAAACCGCCTTCAAAGAGGCGGTTTATGTTATCCCATTGGATTAAGATCTACATTCAACTAAAAG…	CATATCAAATGACCTAGTTAGGAGGCAAAAAACGGTATCAGGCCTCAGAG	ACTGAGCCTTTCGTTTTATTTGATGCCTGGTGGACACTGACAACGGCTGA	MNNLMLDIETLGVSMDAPLISIGAVFFEPLTGKCGDEFYRVITLSSALENSFVDPKTLQWWMIQSDSARAVFNDPSAVDLHEALQEFSLFVRSRSNDDVQVWGNGASFDNAILAAVYRKHAQNIPWRFRNDRDVRTIVELAKSLKNIDVRANFSINVTDAHHALRDAKFQVAYVSAAFRALAG*	MLWSPNDAPEGIKPEWPYLFKLSRDAYPDQYWMETVAYIVGDVMGVPVPKALPARRMMENGEYEYGALLEWFYDQSSQLFVHASDFFHVLISDFDDSSGRHHNLVDLRLICRAFSIRGLISPDWIQWLYDMLLFDALIGNSDRHQENWGFVFVPESAPGITPPKVKGYLAPYFDNGTSLGHERYVERIRGWNHQNVDEYIQRGCHHLRKNRADTHERLGHISSIQDLALDEQSKAYLARRLEFDFQELVDKIDSLCEISSDVPFTRERADWTIRLLRRRYLRLSLILNMRTINRIMEPTRLLLTWQPPTGGTRYVVGQIDRQQGDNYVFTYHFQSEDYAKAQEKGFAGHPAFSLKSEEHTNNVLDPFVRRLPPRKRKDFAEYLAQHLLPHPFEGSDFAL…
