# Supplementary material for: Phages and their satellites encode hotspots of antiviral systems
Source: Cell Host Microbe. 2022 May 11;30(5):740–753.e5. doi: 10.1016/j.chom.2022.02.018 (PMC9122126; doi:10.1016/j.chom.2022.02.018)
Supplement: Table S3. HHpred pfam predictions of validated defense systems (>80% probability), related to Figure 2 [file mmc4.xlsx]

## Sheet: Table S3
Table S3. HHpred pfam predictions of validated defense systems (>80% probability), Related to Figure 2
System name	Protein	Hit (>80% probability)	Prob	E-value	Score	SS	Cols	Query HMM	Template HMM
gop-beta-cII	1	PF06667.14 ; PspB	94.4	1.1	30.51	8.5	63	37-106	3-65 (73)
gop-beta-cII	1	PF19579.1 ; FtsL_2	94.12	1.8	29.63	10.9	86	32-129	15-100 (100)
gop-beta-cII	1	PF18186.3 ; SLATT_4	92.79	4.4	29.96	12.6	110	2-119	29-143 (166)
gop-beta-cII	2	PF14350.8 ; Beta_protein	100.0	4.0E-48	364.45	28.7	310	10-338	1-350 (350)
gop-beta-cII	3	PF06319.14 ; MmcB-like	99.76	2.1e-17	135.49	13.2	111	1-124	8-120 (148)
gop-beta-cII	3	PF18743.3 ; AHJR-like	95.75	0.056	43.23	6.2	71	1-77	3-81 (215)
gop-beta-cII	3	PF01939.18 ; NucS	95.18	0.35	43.3	9.8	101	1-105	101-209 (226)
gop-beta-cII	3	PF18742.3 ; DpnII-MboI	94.95	0.41	40.04	9	74	6-84	31-115 (148)
gop-beta-cII	3	PF15516.8 ; BpuSI_N	94.74	0.74	38.67	10.1	76	8-85	13-98 (152)
gop-beta-cII	3	PF13588.8 ; HSDR_N_2	93.5	1.4	32.66	8.6	80	6-85	1-86 (110)
gop-beta-cII	3	PF08011.13 ; PDDEXK_9	93.3	0.99	33.71	7.5	63	5-73	1-66 (96)
gop-beta-cII	3	PF13366.8 ; PDDEXK_3	89.36	6.2	31.19	8.6	68	5-78	22-97 (118)
gop-beta-cII	3	PF03838.16 ; RecU	89.23	4.6	34.19	8.2	77	4-84	3-104 (161)
gop-beta-cII	3	PF06054.13 ; CoiA	88.76	8.6	37.47	10.7	78	7-88	71-150 (390)
gop-beta-cII	3	PF04313.16 ; HSDR_N	87.42	3.3	37.69	6.5	64	22-85	141-214 (235)
gop-beta-cII	3	PF07788.13 ; PDDEXK_10	87.36	5.2	28.92	6.4	48	38-85	1-54 (74)
gop-beta-cII	3	PF14281.8 ; PDDEXK_4	84.21	9.6	31.83	7.4	66	8-77	34-105 (173)
gop-beta-cII	3	PF06250.13 ; YhcG_C	82.46	2.3	34.8	3	77	1-78	15-99 (155)
RT-nitrilase +1TM	1	PF00795.24 ; CN_hydrolase	99.7	1.9E-17	175.3	16.7	230	678-929	1-264 (265)
RT-nitrilase +1TM	1	PF01824.20 ; MatK_N	99.3	2.9E-12	139.7	12.1	175	103-337	78-315 (329)
RT-nitrilase +1TM	1	PF00078.29 ; RVT_1	99.2	3.5E-12	130.4	3.9	191	99-337	11-209 (244)
RT-nitrilase +1TM	1	PF05919.13 ; Mitovir_RNA_pol	98.3	1.2E-06	98.5	11.5	198	65-357	77-281 (483)
RT-nitrilase +1TM	1	PF00680.22 ; RdRP_1	97.9	2.3E-05	88.0	11.3	210	92-356	164-395 (447)
RT-nitrilase +1TM	1	PF03431.15 ; RNA_replicase_B	88.4	1	49.9	10.2	179	65-337	185-365 (547)
TIR-NLR	1	PF17874.3 ; TPR_MalT	99.8	4.9E-16	155.9	31.8	274	528-809	4-313 (335)
TIR-NLR	1	PF14516.8 ; AAA_35	99.7	7.2E-16	154.2	25.8	298	148-470	10-330 (330)
TIR-NLR	1	PF07079.13 ; DUF1347	99.7	5.3E-14	149.9	37.6	97	708-810	384-529 (545)
TIR-NLR	1	PF10443.11 ; RNA12	99.7	1.7E-14	149.5	31.8	326	153-490	1-404 (424)
TIR-NLR	1	PF13429.8 ; TPR_15	99.6	1.8E-13	133.7	31.3	257	529-806	15-289 (290)
TIR-NLR	1	PF04733.16 ; Coatomer_E	99.6	1.1E-13	135.1	29.4	275	525-822	1-281 (287)
TIR-NLR	1	PF10345.11 ; Cohesin_load	99.6	3.2E-13	146.8	30.0	293	501-799	38-425 (579)
TIR-NLR	1	PF10345.11 ; Cohesin_load	99.6	7.3E-13	143.9	31.1	328	462-806	121-579 (579)
TIR-NLR	1	PF12569.10 ; NARP1	99.5	2.4E-12	137.1	29.6	269	525-807	4-295 (509)
TIR-NLR	1	PF12569.10 ; NARP1	99.5	1.9E-12	137.8	27.1	286	500-801	161-509 (509)
TIR-NLR	1	PF12569.10 ; NARP1	99.5	5.8E-12	134.0	30.2	307	500-823	53-421 (509)
TIR-NLR	1	PF00931.24 ; NB-ARC	99.5	5.3E-13	125.7	18.3	228	154-402	1-234 (240)
TIR-NLR	1	PF10300.11 ; DUF3808	99.5	8.4E-12	130.4	26.9	278	532-823	3-387 (451)
TIR-NLR	1	PF17874.3 ; TPR_MalT	99.5	1.7E-12	129.6	20.3	208	593-806	1-232 (335)
TIR-NLR	1	PF16918.7 ; PknG_TPR	99.4	1.8E-12	130.5	18.4	270	536-817	26-342 (350)
TIR-NLR	1	PF08631.12 ; SPO22	99.4	1.4E-11	118.2	23.6	237	535-803	2-269 (269)
TIR-NLR	1	PF01637.20 ; ATPase_2	99.4	7.5E-13	121.7	11.7	205	150-368	1-209 (209)
TIR-NLR	1	PF13525.8 ; YfiO	99.4	1.4E-11	112.9	19.5	184	591-799	2-208 (208)
TIR-NLR	1	PF14938.8 ; SNAP	99.4	1.1E-10	112.2	26.3	239	565-814	3-268 (274)
TIR-NLR	1	PF17874.3 ; TPR_MalT	99.4	1.4E-11	122.8	20.1	256	500-758	54-334 (335)
TIR-NLR	1	PF07079.13 ; DUF1347	99.4	9.3E-11	124.6	26.0	229	568-809	8-413 (545)
TIR-NLR	1	PF13281.8 ; MAP3K_TRAF_bd	99.3	5.7E-11	120.0	20.8	215	595-822	100-345 (366)
TIR-NLR	1	PF00308.20 ; Bac_DnaA	99.3	2.9E-11	111.8	16.4	204	144-376	4-216 (219)
TIR-NLR	1	PF18768.3 ; RNPP_C	99.3	9e-11	107.5	17.8	190	632-823	2-206 (209)
TIR-NLR	1	PF09820.11 ; AAA-ATPase_like	99.3	5.9E-11	115.7	16.6	207	143-363	10-277 (295)
TIR-NLR	1	PF13429.8 ; TPR_15	99.2	1.4E-09	105.4	24.9	219	591-824	9-238 (290)
TIR-NLR	1	PF16811.7 ; TAtT	99.2	2.5E-10	109.0	17.9	195	600-807	3-235 (262)
TIR-NLR	1	PF07693.16 ; KAP_NTPase	99.2	1.4E-10	113.9	16.0	216	153-374	1-302 (307)
TIR-NLR	1	PF10923.10 ; DUF2791	99.2	5.8E-10	114.6	21.2	242	125-374	3-395 (413)
TIR-NLR	1	PF13281.8 ; MAP3K_TRAF_bd	99.2	3.1E-09	107.1	24.0	241	502-752	73-349 (366)
TIR-NLR	1	PF16918.7 ; PknG_TPR	99.2	1.2E-09	109.5	20.6	241	500-752	67-349 (350)
TIR-NLR	1	PF04184.14 ; ST7	99.2	2.5E-09	111.8	23.2	207	591-809	156-409 (530)
TIR-NLR	1	PF04733.16 ; Coatomer_E	99.1	1.4E-08	98.1	26.8	220	525-768	64-287 (287)
TIR-NLR	1	PF04910.16 ; Tcf25	99.1	8.5E-10	109.4	18.0	205	603-817	3-263 (330)
TIR-NLR	1	PF07079.13 ; DUF1347	99.1	5.7E-09	110.7	25.0	212	524-752	243-543 (545)
TIR-NLR	1	PF04184.14 ; ST7	99.1	8e-09	107.9	24.5	208	529-752	162-424 (530)
TIR-NLR	1	PF13429.8 ; TPR_15	99.1	2.6E-08	96.4	26.6	213	500-735	64-290 (290)
TIR-NLR	1	PF14938.8 ; SNAP	99.1	6.7E-09	99.4	21.1	219	525-747	28-273 (274)
TIR-NLR	1	PF12569.10 ; NARP1	99.1	1.6E-08	107.0	25.8	224	591-824	2-244 (509)
TIR-NLR	1	PF05673.15 ; DUF815	99.1	1.2E-09	103.5	15.0	200	140-376	21-252 (252)
TIR-NLR	1	PF15015.8 ; NYD-SP12_N	99.1	1.7E-09	113.0	17.4	255	524-806	171-482 (563)
TIR-NLR	1	PF17139.6 ; DUF5112	99.1	9.1E-09	98.1	21.4	207	593-807	1-246 (267)
TIR-NLR	1	PF04348.15 ; LppC	99.1	2.3E-09	114.3	18.7	193	606-812	1-201 (526)
TIR-NLR	1	PF10345.11 ; Cohesin_load	99.1	3.5E-09	114.4	20.1	253	542-808	8-331 (579)
TIR-NLR	1	PF18768.3 ; RNPP_C	99.0	7.3E-09	94.4	17.9	169	530-732	2-187 (209)
TIR-NLR	1	PF09295.12 ; ChAPs	99.0	2.3E-09	110.2	14.5	238	565-817	161-420 (428)
TIR-NLR	1	PF13525.8 ; YfiO	99.0	1.5E-08	92.1	18.6	158	525-686	4-208 (208)
TIR-NLR	1	PF04733.16 ; Coatomer_E	99.0	3.7E-08	95.1	21.7	210	593-824	1-213 (287)
TIR-NLR	1	PF17139.6 ; DUF5112	99.0	1.5E-08	96.5	18.4	218	528-749	3-260 (267)
TIR-NLR	1	PF08631.12 ; SPO22	99.0	1.3E-08	97.0	17.9	226	500-730	7-268 (269)
TIR-NLR	1	PF16918.7 ; PknG_TPR	99.0	1.7E-08	100.7	19.6	194	606-814	28-241 (350)
TIR-NLR	1	PF10037.11 ; MRP-S27	98.9	8.6E-07	90.5	29.8	282	531-824	30-406 (413)
TIR-NLR	1	PF04348.15 ; LppC	98.8	6.6E-08	102.8	19.5	187	539-739	1-200 (526)
TIR-NLR	1	PF17177.6 ; PPR_long	98.8	7.3E-07	80.6	23.0	191	591-792	9-210 (210)
TIR-NLR	1	PF07079.13 ; DUF1347	98.8	2e-07	98.7	21.7	173	630-811	8-279 (545)
TIR-NLR	1	PF10345.11 ; Cohesin_load	98.8	1.2E-07	102.3	19.9	225	500-734	236-579 (579)
TIR-NLR	1	PF10300.11 ; DUF3808	98.8	3.2E-07	95.2	21.1	198	524-735	98-365 (451)
TIR-NLR	1	PF09295.12 ; ChAPs	98.7	1.4E-07	96.6	17.4	240	501-753	165-427 (428)
TIR-NLR	1	PF10300.11 ; DUF3808	98.7	2.3E-07	96.2	19.4	208	599-818	2-297 (451)
TIR-NLR	1	PF04910.16 ; Tcf25	98.7	2.2E-07	91.7	18.2	199	538-749	5-266 (330)
TIR-NLR	1	PF16811.7 ; TAtT	98.7	1.4E-06	82.4	21.2	211	532-767	3-262 (262)
TIR-NLR	1	PF09477.12 ; Type_III_YscG	98.6	2.8E-07	73.7	13.0	114	698-823	2-115 (115)
TIR-NLR	1	PF10236.11 ; DAP3	98.6	9.8E-07	85.7	18.9	199	153-358	4-319 (322)
TIR-NLR	1	PF09976.11 ; TPR_21	98.6	1.3E-06	77.6	18.4	167	629-822	22-192 (192)
TIR-NLR	1	PF08631.12 ; SPO22	98.6	6.1E-07	84.9	16.8	164	636-803	1-186 (269)
TIR-NLR	1	PF05621.13 ; TniB	98.6	6.6E-08	86.0	9.1	169	149-327	12-189 (189)
TIR-NLR	1	PF17826.3 ; DUF5588	98.6	6.4E-07	87.4	16.4	131	621-757	43-179 (362)
TIR-NLR	1	PF09613.12 ; HrpB1_HrpK	98.6	8.1E-07	73.4	14.7	119	695-819	4-128 (132)
TIR-NLR	1	PF05843.16 ; Suf	98.5	4.8E-06	81.1	21.0	168	595-768	3-171 (330)
TIR-NLR	1	PF14938.8 ; SNAP	98.5	5.2E-06	78.6	21.1	204	462-671	49-273 (274)
TIR-NLR	1	PF09613.12 ; HrpB1_HrpK	98.5	1.1E-06	72.5	14.0	124	619-752	3-132 (132)
TIR-NLR	1	PF17004.7 ; SRP_TPR_like	98.5	2.7E-06	70.0	16.4	131	606-749	2-136 (136)
TIR-NLR	1	PF17826.3 ; DUF5588	98.5	2e-06	83.9	16.3	137	510-647	34-179 (362)
TIR-NLR	1	PF13191.8 ; AAA_16	98.5	9.7E-07	75.3	12.4	138	149-301	1-157 (157)
TIR-NLR	1	PF19529.1 ; DUF6057	98.5	5.7E-07	96.8	13.1	209	591-824	289-536 (588)
TIR-NLR	1	PF14938.8 ; SNAP	98.5	5.4E-06	78.6	18.6	166	625-807	1-179 (274)
TIR-NLR	1	PF10037.11 ; MRP-S27	98.4	2.2E-05	79.8	24.1	214	596-820	27-290 (413)
TIR-NLR	1	PF09613.12 ; HrpB1_HrpK	98.4	3.4E-06	69.5	14.5	113	562-676	8-132 (132)
TIR-NLR	1	PF10602.11 ; RPN7	98.4	2.2E-06	74.6	13.7	138	668-807	3-145 (174)
TIR-NLR	1	PF13429.8 ; TPR_15	98.4	4.5E-06	80.1	17.0	128	525-659	155-290 (290)
TIR-NLR	1	PF17004.7 ; SRP_TPR_like	98.4	5.5E-06	68.0	15.4	128	538-673	1-136 (136)
TIR-NLR	1	PF09295.12 ; ChAPs	98.4	3.9E-06	85.6	16.9	151	643-808	165-334 (428)
TIR-NLR	1	PF10602.11 ; RPN7	98.4	2.1E-06	74.8	12.8	134	600-735	3-145 (174)
TIR-NLR	1	PF05729.14 ; NACHT	98.4	1.3E-06	75.1	10.6	147	173-338	1-167 (170)
TIR-NLR	1	PF19529.1 ; DUF6057	98.4	7.4E-06	87.9	18.8	211	525-756	291-540 (588)
TIR-NLR	1	PF09976.11 ; TPR_21	98.3	2.7E-05	68.7	19.4	146	596-752	42-192 (192)
TIR-NLR	1	PF17826.3 ; DUF5588	98.3	6e-06	80.5	15.6	124	696-824	43-174 (362)
TIR-NLR	1	PF10137.11 ; TIR-like	98.3	1.6E-06	69.5	9.9	97	4-111	1-112 (120)
TIR-NLR	1	PF15015.8 ; NYD-SP12_N	98.3	9.8E-06	84.4	17.3	177	594-793	173-372 (563)
TIR-NLR	1	PF13512.8 ; TPR_18	98.3	7.7E-06	68.2	13.7	132	591-746	8-145 (145)
TIR-NLR	1	PF13604.8 ; AAA_30	98.3	8.3E-06	72.3	14.6	178	153-370	3-183 (192)
TIR-NLR	1	PF17874.3 ; TPR_MalT	98.3	4e-06	82.4	13.2	162	500-668	136-320 (335)
TIR-NLR	1	PF09976.11 ; TPR_21	98.2	5.1E-05	66.9	18.1	140	525-670	39-187 (192)
TIR-NLR	1	PF08424.12 ; NRDE-2	98.2	3.6E-05	75.2	18.5	169	613-800	3-206 (330)
TIR-NLR	1	PF17177.6 ; PPR_long	98.2	0.00016	64.6	21.6	183	525-720	11-210 (210)
TIR-NLR	1	PF13177.8 ; DNA_pol3_delta2	98.2	9.5E-06	72.5	12.8	168	152-326	1-200 (200)
TIR-NLR	1	PF13281.8 ; MAP3K_TRAF_bd	98.2	1.8E-05	78.8	16.0	170	641-824	70-265 (366)
TIR-NLR	1	PF03266.17 ; NTPase_1	98.2	3.1E-06	72.6	9.0	148	175-334	2-164 (165)
TIR-NLR	1	PF09477.12 ; Type_III_YscG	98.2	1.5E-05	63.3	11.8	114	623-752	2-115 (115)
TIR-NLR	1	PF08357.13 ; SEFIR	98.1	5.4E-06	71.1	9.5	122	2-128	1-160 (160)
TIR-NLR	1	PF04348.15 ; LppC	98.1	1.9E-05	83.5	15.0	139	680-823	2-146 (526)
TIR-NLR	1	PF10858.10 ; DUF2659	98.1	5.9E-05	68.5	16.3	138	683-821	72-223 (224)
TIR-NLR	1	PF04733.16 ; Coatomer_E	98.1	6.5E-05	71.6	17.6	138	525-666	128-272 (287)
TIR-NLR	1	PF09477.12 ; Type_III_YscG	98.1	4.9E-05	60.2	13.7	109	525-642	6-115 (115)
TIR-NLR	1	PF13525.8 ; YfiO	98.1	2.5E-05	70.1	13.3	104	699-807	1-128 (208)
TIR-NLR	1	PF13173.8 ; AAA_14	98.1	8.7E-06	67.4	9.2	133	171-330	1-140 (141)
TIR-NLR	1	PF01078.23 ; Mg_chelatase	98.1	4.5E-06	75.2	7.9	166	148-329	3-207 (208)
TIR-NLR	1	PF05843.16 ; Suf	98.1	0.00012	70.9	18.7	147	663-820	3-152 (330)
TIR-NLR	1	PF17004.7 ; SRP_TPR_like	98.0	7.5E-05	60.8	14.4	115	680-806	3-121 (136)
TIR-NLR	1	PF10300.11 ; DUF3808	98.0	5.2E-05	78.1	16.1	150	500-659	191-365 (451)
TIR-NLR	1	PF04184.14 ; ST7	98.0	7.4E-05	77.6	17.0	148	524-677	248-425 (530)
TIR-NLR	1	PF13512.8 ; TPR_18	98.0	6.3E-05	62.3	13.3	112	696-812	4-139 (145)
TIR-NLR	1	PF20030.1 ; bpMoxR	98.0	7.5E-06	73.5	7.3	175	148-356	12-204 (204)
TIR-NLR	1	PF18768.3 ; RNPP_C	98.0	8.3E-05	66.5	14.3	129	500-656	52-187 (209)
TIR-NLR	1	PF13281.8 ; MAP3K_TRAF_bd	97.9	0.00015	72.0	16.9	162	500-670	148-340 (366)
TIR-NLR	1	PF14532.8 ; Sigma54_activ_2	97.9	2.5E-05	64.8	8.9	131	151-325	1-140 (140)
TIR-NLR	1	PF15015.8 ; NYD-SP12_N	97.9	9.7E-05	76.8	15.1	111	704-819	174-307 (563)
TIR-NLR	1	PF19440.1 ; TTC7_N	97.9	0.00027	69.4	17.7	183	596-789	12-259 (363)
TIR-NLR	1	PF17139.6 ; DUF5112	97.9	0.00026	66.4	16.8	171	500-674	53-265 (267)
TIR-NLR	1	PF10602.11 ; RPN7	97.9	7.8E-05	64.4	12.1	127	532-659	3-145 (174)
TIR-NLR	1	PF04910.16 ; Tcf25	97.9	9e-05	72.4	13.9	141	524-671	96-264 (330)
TIR-NLR	1	PF04184.14 ; ST7	97.9	0.00032	72.7	18.6	160	648-821	145-332 (530)
TIR-NLR	1	PF05843.16 ; Suf	97.9	0.00041	67.2	18.2	157	527-690	3-168 (330)
TIR-NLR	1	PF13401.8 ; AAA_22	97.9	9.4E-05	59.8	11.7	117	170-304	3-125 (131)
TIR-NLR	1	PF12968.9 ; DUF3856	97.8	0.00016	59.4	12.7	115	694-809	1-134 (143)
TIR-NLR	1	PF14561.8 ; TPR_20	97.8	9.5E-05	54.8	10.2	87	716-806	1-89(90)
TIR-NLR	1	PF04781.14 ; DUF627	97.8	0.00013	56.8	10.4	93	709-806	2-108 (108)
TIR-NLR	1	PF08937.13 ; DUF1863	97.8	5.9E-05	58.9	8.4	90	1997-02-01	1-97(115)
TIR-NLR	1	PF12688.9 ; TPR_5	97.7	0.00049	53.7	14.0	113	703-820	2-119 (119)
TIR-NLR	1	PF18768.3 ; RNPP_C	97.7	0.00015	64.8	11.5	98	708-806	3-108 (209)
TIR-NLR	1	PF04665.14 ; Pox_A32	97.7	9.1E-05	68.2	9.9	172	170-358	11-186 (238)
TIR-NLR	1	PF16918.7 ; PknG_TPR	97.7	0.00016	71.1	12.3	166	500-677	139-350 (350)
TIR-NLR	1	PF13676.8 ; TIR_2	97.7	0.00018	56.2	10.3	84	1995-04-01	1-88(116)
TIR-NLR	1	PF00004.31 ; AAA	97.7	6.1E-05	63.6	7.8	141	175-324	1-158 (158)
TIR-NLR	1	PF10858.10 ; DUF2659	97.7	0.0019	58.2	18.1	150	597-751	60-223 (224)
TIR-NLR	1	PF17177.6 ; PPR_long	97.7	0.0018	57.3	18.0	156	658-824	8-172 (210)
TIR-NLR	1	PF17139.6 ; DUF5112	97.7	0.00035	65.6	13.5	137	662-803	2-156 (267)
TIR-NLR	1	PF13512.8 ; TPR_18	97.6	0.00049	56.6	12.8	124	525-670	10-145 (145)
TIR-NLR	1	PF08631.12 ; SPO22	97.6	0.0022	59.5	18.8	183	462-654	55-268 (269)
TIR-NLR	1	PF13245.8 ; AAA_19	97.6	0.00026	57.6	10.6	133	158-312	2-141 (141)
TIR-NLR	1	PF16811.7 ; TAtT	97.6	0.00034	65.3	12.7	154	530-690	92-260 (262)
TIR-NLR	1	PF15891.7 ; Nuc_deoxyri_tr2	97.6	0.00025	54.1	9.7	88	1995-01-01	1-100 (101)
TIR-NLR	1	PF05014.17 ; Nuc_deoxyrib_tr	97.6	0.00011	61.0	7.7	105	4-120	1-121 (143)
TIR-NLR	1	PF12895.9 ; ANAPC3	97.6	0.00034	49.8	9.7	81	716-801	2-82(82)
TIR-NLR	1	PF01582.22 ; TIR	97.5	0.00036	58.8	11.1	93	1995-01-01	1-97(179)
TIR-NLR	1	PF02572.17 ; CobA_CobO_BtuR	97.5	0.0005	59.2	11.1	122	171-306	1-140 (172)
TIR-NLR	1	PF00158.28 ; Sigma54_activat	97.5	0.0008	57.4	12.2	131	150-305	1-143 (167)
TIR-NLR	1	PF14561.8 ; TPR_20	97.5	0.00085	49.2	10.8	86	606-692	1-88(90)
TIR-NLR	1	PF08424.12 ; NRDE-2	97.4	0.0029	61.3	17.2	165	546-731	3-209 (330)
TIR-NLR	1	PF04910.16 ; Tcf25	97.4	0.0012	64.1	14.1	138	680-824	7-184 (330)
TIR-NLR	1	PF12688.9 ; TPR_5	97.4	0.003	48.8	14.0	112	593-709	1-118 (119)
TIR-NLR	1	PF10858.10 ; DUF2659	97.4	0.0035	56.4	15.5	147	525-675	56-223 (224)
TIR-NLR	1	PF12968.9 ; DUF3856	97.3	0.0019	52.5	12.0	104	627-732	9-129 (143)
TIR-NLR	1	PF10037.11 ; MRP-S27	97.2	0.08	52.7	25.6	219	500-732	84-386 (413)
TIR-NLR	1	PF04348.15 ; LppC	97.2	0.0089	62.3	18.9	180	465-663	8-200 (526)
TIR-NLR	1	PF11868.10 ; DUF3388	97.1	0.00043	60.1	6.3	68	128-195	9-77(190)
TIR-NLR	1	PF04781.14 ; DUF627	97.1	0.0021	49.5	10.0	94	599-697	1-108 (108)
TIR-NLR	1	PF13371.8 ; TPR_9	97.1	0.0014	45.1	8.2	72	599-670	1-72(73)
TIR-NLR	1	PF02702.19 ; KdpD	97.1	0.00083	60.0	8.3	123	169-303	1-123 (210)
TIR-NLR	1	PF10649.11 ; DUF2478	97.1	0.0006	57.7	6.6	99	174-303	1-131 (159)
TIR-NLR	1	PF19440.1 ; TTC7_N	97.0	0.016	56.5	17.7	177	526-717	10-259 (363)
TIR-NLR	1	PF06552.14 ; TOM20_plant	97.0	0.002	55.8	9.8	120	603-737	1-141 (186)
TIR-NLR	1	PF19529.1 ; DUF6057	97.0	0.0023	68.1	11.8	133	658-807	288-451 (588)
TIR-NLR	1	PF06745.15 ; ATPase	97.0	0.0026	57.5	10.6	123	170-303	17-163 (232)
TIR-NLR	1	PF12688.9 ; TPR_5	96.9	0.011	45.4	12.9	110	525-637	1-119 (119)
TIR-NLR	1	PF12775.9 ; AAA_7	96.9	0.0019	55.7	8.7	135	148-306	10-159 (181)
TIR-NLR	1	PF08423.13 ; Rad51	96.9	0.0013	60.9	8.0	134	170-303	35-185 (255)
TIR-NLR	1	PF12753.9 ; Nro1	96.8	0.012	57.7	14.6	170	593-766	105-404 (424)
TIR-NLR	1	PF03969.18 ; AFG1_ATPase	96.8	0.0022	62.2	9.3	107	170-306	65-171 (336)
TIR-NLR	1	PF08424.12 ; NRDE-2	96.8	0.0085	57.9	13.3	115	686-807	3-135 (330)
TIR-NLR	1	PF12968.9 ; DUF3856	96.8	0.0074	48.7	10.9	94	563-656	7-129 (143)
TIR-NLR	1	PF06068.15 ; TIP49	96.7	0.0089	58.3	12.7	198	130-361	6-239 (347)
TIR-NLR	1	PF11349.10 ; DUF3151	96.7	0.0058	48.4	9.0	84	724-808	21-126 (129)
TIR-NLR	1	PF12895.9 ; ANAPC3	96.7	0.007	42.3	9.1	81	606-692	2-82(82)
TIR-NLR	1	PF04851.17 ; ResIII	96.7	0.0035	51.6	8.4	134	155-305	10-150 (151)
TIR-NLR	1	PF02259.25 ; FAT	96.7	0.33	47.5	24.3	235	570-814	3-294 (384)
TIR-NLR	1	PF05707.14 ; Zot	96.6	0.0046	55.0	9.3	109	174-304	2-140 (210)
TIR-NLR	1	PF06552.14 ; TOM20_plant	96.6	0.0071	52.1	10.4	112	538-661	3-141 (186)
TIR-NLR	1	PF06552.14 ; TOM20_plant	96.6	0.0034	54.3	8.2	98	712-814	1-119 (186)
TIR-NLR	1	PF10037.11 ; MRP-S27	96.5	0.022	57.0	14.5	153	658-820	21-186 (413)
TIR-NLR	1	PF12780.9 ; AAA_8	96.5	0.058	49.5	16.3	199	155-393	11-256 (260)
TIR-NLR	1	PF00006.27 ; ATP-synt_ab	96.4	0.007	53.6	9.0	124	170-302	12-165 (210)
TIR-NLR	1	PF13371.8 ; TPR_9	96.4	0.0079	40.8	7.4	72	708-784	1-72(73)
TIR-NLR	1	PF09295.12 ; ChAPs	96.4	0.0091	60.2	10.5	172	500-678	238-428 (428)
TIR-NLR	1	PF16811.7 ; TAtT	96.3	0.0093	55.1	9.4	111	709-824	3-182 (262)
TIR-NLR	1	PF19440.1 ; TTC7_N	96.3	0.018	56.1	11.7	128	680-811	23-182 (363)
TIR-NLR	1	PF13654.8 ; AAA_32	96.2	0.0088	62.2	9.7	225	148-415	8-245 (517)
TIR-NLR	1	PF00448.24 ; SRP54	96.2	0.011	51.2	8.9	119	172-306	1-121 (191)
TIR-NLR	1	PF01695.19 ; IstB_IS21	96.1	0.0089	54.3	8.3	129	170-328	90-229 (238)
TIR-NLR	1	PF03796.17 ; DnaB_C	96.1	0.028	51.3	11.6	143	152-302	1-176 (255)
TIR-NLR	1	PF02283.18 ; CobU	96.0	0.0066	52.5	6.3	111	175-301	1-138 (184)
TIR-NLR	1	PF00154.23 ; RecA	96.0	0.028	51.7	11.2	138	157-305	37-189 (261)
TIR-NLR	1	PF14561.8 ; TPR_20	95.9	0.025	40.7	8.6	82	539-625	1-90(90)
TIR-NLR	1	PF19529.1 ; DUF6057	95.9	0.059	56.8	14.7	141	525-671	361-532 (588)
TIR-NLR	1	PF13479.8 ; AAA_24	95.9	0.0072	52.7	6.3	103	171-306	1-135 (194)
TIR-NLR	1	PF17177.6 ; PPR_long	95.9	0.088	45.7	13.7	114	525-644	88-210 (210)
TIR-NLR	1	PF06309.13 ; Torsin	95.9	0.0064	48.2	5.3	46	150-195	26-75(126)
TIR-NLR	1	PF16068.7 ; DUF4810	95.9	0.031	40.1	8.2	72	596-667	7-85(85)
TIR-NLR	1	PF03215.17 ; Rad17	95.8	0.051	46.2	11.5	148	149-307	20-172 (180)
TIR-NLR	1	PF13525.8 ; YfiO	95.8	0.22	43.0	16.0	143	462-617	25-208 (208)
TIR-NLR	1	PF07088.13 ; GvpD	95.7	0.036	57.2	11.7	128	170-302	8-154 (514)
TIR-NLR	1	PF02259.25 ; FAT	95.7	1.1	43.6	22.2	241	525-768	29-372 (384)
TIR-NLR	1	PF11349.10 ; DUF3151	95.7	0.079	41.7	10.6	105	614-739	21-129 (129)
TIR-NLR	1	PF10952.10 ; DUF2753	95.6	0.055	43.1	10.4	107	704-814	3-124 (140)
TIR-NLR	1	PF19568.1 ; Spore_III_AA	95.6	0.03	53.1	9.7	119	170-306	142-261 (306)
TIR-NLR	1	PF15015.8 ; NYD-SP12_N	95.5	0.055	55.9	11.9	182	500-696	239-485 (563)
TIR-NLR	1	PF10140.11 ; YukC	95.5	0.022	55.6	8.5	109	705-824	222-331 (355)
TIR-NLR	1	PF13432.8 ; TPR_16	95.5	0.052	35.3	8.3	65	597-661	1-68(68)
TIR-NLR	1	PF02562.18 ; PhoH	95.4	0.046	47.9	9.8	137	149-302	1-153 (205)
TIR-NLR	1	PF13238.8 ; AAA_18	95.4	0.0043	49.5	2.6	21	175-195	1-21(133)
TIR-NLR	1	PF05272.13 ; VirE	95.4	0.06	47.6	10.7	181	132-361	1-217 (219)
TIR-NLR	1	PF06144.15 ; DNA_pol3_delta	95.4	0.21	41.8	13.6	160	175-373	1-169 (170)
TIR-NLR	1	PF14559.8 ; TPR_19	95.3	0.035	36.4	6.9	66	603-670	1-68(68)
TIR-NLR	1	PF05496.14 ; RuvB_N	95.2	0.013	48.7	4.9	48	148-195	7-56(159)
TIR-NLR	1	PF07724.16 ; AAA_2	95.1	0.22	41.0	12.8	140	170-341	1-151 (163)
TIR-NLR	1	PF18751.3 ; Ploopntkinase3	95.1	0.0087	51.4	3.7	25	171-195	2-26(183)
TIR-NLR	1	PF13481.8 ; AAA_25	95.1	0.1	44.2	10.8	126	172-305	28-183 (187)
TIR-NLR	1	PF04781.14 ; DUF627	95.0	0.083	39.8	9.1	87	532-624	2-108 (108)
TIR-NLR	1	PF14359.8 ; DUF4406	94.9	0.056	40.5	7.6	81	1992-04-01	1-102 (102)
TIR-NLR	1	PF16068.7 ; DUF4810	94.8	0.082	37.8	7.6	71	740-810	7-80(85)
TIR-NLR	1	PF18748.3 ; Ploopntkinase1	94.8	0.0094	52.2	2.9	27	169-195	14-40(196)
TIR-NLR	1	PF09152.12 ; DUF1937	94.7	0.081	41.4	8.3	85	1992-02-01	1-120 (122)
TIR-NLR	1	PF09848.11 ; DUF2075	94.7	0.026	54.5	6.3	89	172-275	1-91(337)
TIR-NLR	1	PF11602.10 ; NTPase_P4	94.7	0.076	50.8	9.5	104	171-304	121-234 (328)
TIR-NLR	1	PF09986.11 ; DUF2225	94.6	0.19	44.0	11.3	104	717-822	90-207 (209)
TIR-NLR	1	PF10952.10 ; DUF2753	94.6	0.15	40.3	10.1	113	628-747	2-129 (140)
TIR-NLR	1	PF12895.9 ; ANAPC3	94.5	0.14	34.8	8.8	77	538-619	1-82(82)
TIR-NLR	1	PF13337.8 ; Lon_2	94.5	0.38	48.0	14.5	224	157-431	198-430 (457)
TIR-NLR	1	PF09547.12 ; Spore_IV_A	94.4	0.71	46.4	16.2	193	170-371	15-266 (492)
TIR-NLR	1	PF02259.25 ; FAT	94.4	0.59	45.6	15.7	132	525-662	141-376 (384)
TIR-NLR	1	PF00493.25 ; MCM	94.4	0.018	51.3	4.0	48	148-195	24-82(226)
TIR-NLR	1	PF03704.19 ; BTAD	94.3	0.49	38.0	12.8	95	705-804	9-127 (148)
TIR-NLR	1	PF12774.9 ; AAA_6	94.2	0.17	47.8	11.1	174	154-358	19-198 (326)
TIR-NLR	1	PF03976.16 ; PPK2	94.2	0.034	49.8	5.4	39	156-196	14-52(226)
TIR-NLR	1	PF06414.14 ; Zeta_toxin	94.1	0.023	49.6	4.2	28	168-195	10-37(199)
TIR-NLR	1	PF09976.11 ; TPR_21	94.1	0.36	40.8	12.2	103	703-824	21-126 (192)
TIR-NLR	1	PF09986.11 ; DUF2225	94.1	1	39.2	15.1	112	540-673	90-207 (209)
TIR-NLR	1	PF07728.16 ; AAA_5	94.1	0.28	39.9	10.9	105	175-306	2-142 (157)
TIR-NLR	1	PF08424.12 ; NRDE-2	94.0	0.78	43.5	15.3	135	501-655	48-209 (330)
TIR-NLR	1	PF01580.20 ; FtsK_SpoIIIE	94.0	0.1	44.7	8.2	136	170-307	36-198 (198)
TIR-NLR	1	PF13432.8 ; TPR_16	93.8	0.27	31.5	8.7	61	707-768	2-65(68)
TIR-NLR	1	PF11207.10 ; DUF2989	93.8	1.7	36.6	14.8	134	645-794	57-195 (199)
TIR-NLR	1	PF13271.8 ; DUF4062	93.8	0.11	37.8	6.9	73	1977-03-01	1-92(92)
TIR-NLR	1	PF06431.13 ; Polyoma_lg_T_C	93.7	0.042	54.4	5.5	44	154-197	135-180 (417)
TIR-NLR	1	PF09807.11 ; ELP6	93.7	0.17	45.8	9.4	124	170-306	16-182 (248)
TIR-NLR	1	PF14559.8 ; TPR_19	93.6	0.14	33.0	6.8	66	712-784	1-68(68)
TIR-NLR	1	PF01591.20 ; 6PF2K	93.6	0.03	49.7	3.8	26	170-195	7-32(217)
TIR-NLR	1	PF07475.14 ; Hpr_kinase_C	93.5	0.03	47.3	3.5	25	171-195	16-40(169)
TIR-NLR	1	PF13189.8 ; Cytidylate_kin2	93.4	0.023	48.7	2.6	22	174-195	1-22(183)
TIR-NLR	1	PF00485.20 ; PRK	93.3	0.026	48.6	2.9	24	174-197	1-24(190)
Helicase+DUF2290	1	PF09848.11 ; DUF2075	99.9	1.4E-21	200.7	21.4	157	206-424	3-169 (337)
Helicase+DUF2290	1	PF00580.23 ; UvrD-helicase	99.6	8.2E-15	141.1	14.4	65	191-256	1-67(245)
Helicase+DUF2290	1	PF01443.20 ; Viral_helicase1	99.5	1.5E-14	135.9	11.1	48	578-630	158-205 (205)
Helicase+DUF2290	1	PF13086.8 ; AAA_11	99.4	7e-13	128.5	13.0	174	190-371	1-268 (273)
Helicase+DUF2290	1	PF02562.18 ; PhoH	99.4	3.6E-12	119.2	14.9	190	188-424	2-203 (205)
Helicase+DUF2290	1	PF13087.8 ; AAA_12	99.3	2e-11	111.7	14.0	165	403-633	14-194 (194)
Helicase+DUF2290	1	PF13361.8 ; UvrD_C	99.2	9.5E-11	121.7	12.8	168	405-633	1-399 (399)
Helicase+DUF2290	1	PF05127.16 ; Helicase_RecD	99.1	5.7E-10	98.8	13.1	162	209-431	2-168 (168)
Helicase+DUF2290	1	PF04851.17 ; ResIII	98.7	1.3E-07	81.3	14.0	138	190-367	3-150 (151)
Helicase+DUF2290	1	PF13245.8 ; AAA_19	98.7	1.3E-07	79.7	12.1	131	195-374	1-141 (141)
Helicase+DUF2290	1	PF05970.16 ; PIF1	98.5	1.1E-07	97.4	8.7	181	190-424	1-216 (374)
Helicase+DUF2290	1	PF13604.8 ; AAA_30	98.4	1.3E-05	71.9	18.2	166	190-427	1-172 (192)
Helicase+DUF2290	1	PF00270.31 ; DEAD	98.1	2.9E-05	66.8	14.1	146	192-363	1-156 (167)
Helicase+DUF2290	1	PF08378.13 ; NERD	98.1	1.5E-05	65.6	10.9	95	11-112	2-116 (116)
Helicase+DUF2290	1	PF04257.16 ; Exonuc_V_gamma	98.0	2.1E-05	89.4	14.4	218	332-631	209-746 (818)
Helicase+DUF2290	1	PF00265.20 ; TK	97.8	4.8E-05	67.2	9.2	96	204-373	1-117 (171)
Helicase+DUF2290	1	PF18766.3 ; SWI2_SNF2	97.6	0.00022	67.7	12.2	141	195-368	2-191 (258)
Helicase+DUF2290	1	PF04466.15 ; Terminase_3	97.6	0.00014	66.0	9.8	133	204-367	1-141 (202)
Helicase+DUF2290	1	PF02399.17 ; Herpes_ori_bp	97.5	0.00017	81.6	10.5	127	204-363	49-186 (832)
Helicase+DUF2290	1	PF00176.25 ; SNF2-rel_dom	97.5	0.00032	68.8	11.1	145	195-364	2-157 (318)
Helicase+DUF2290	1	PF07652.16 ; Flavi_DEAD	97.5	0.00067	56.5	11.8	134	204-378	4-148 (148)
Helicase+DUF2290	1	PF13401.8 ; AAA_22	97.3	0.0013	53.4	11.4	113	204-366	5-125 (131)
Helicase+DUF2290	1	PF06862.14 ; UTP25	97.3	0.0005	72.5	10.3	126	192-355	1-248 (495)
Helicase+DUF2290	1	PF10649.11 ; DUF2478	97.3	0.00046	60.0	8.1	86	206-366	1-132 (159)
Helicase+DUF2290	1	PF02702.19 ; KdpD	97.0	0.0011	60.5	8.6	98	204-368	4-126 (210)
Helicase+DUF2290	1	PF02572.17 ; CobA_CobO_BtuR	97.0	0.0026	55.8	10.4	102	204-368	2-140 (172)
Helicase+DUF2290	1	PF01637.20 ; ATPase_2	96.9	0.0097	52.9	14.3	128	196-364	12-149 (209)
Helicase+DUF2290	1	PF04665.14 ; Pox_A32	96.9	0.0039	58.0	11.5	119	204-366	13-134 (238)
Helicase+DUF2290	1	PF03237.17 ; Terminase_6N	96.8	0.0093	54.8	13.2	113	209-366	2-143 (234)
Helicase+DUF2290	1	PF00308.20 ; Bac_DnaA	96.8	0.0068	54.6	11.7	99	204-364	33-137 (219)
Helicase+DUF2290	1	PF05707.14 ; Zot	96.8	0.007	54.8	11.7	115	206-366	2-140 (210)
Helicase+DUF2290	1	PF07517.16 ; SecA_DEAD	96.7	0.011	62.8	14.6	128	190-342	134-266 (548)
Helicase+DUF2290	1	PF11868.10 ; DUF3388	96.7	0.011	52.8	12.1	103	185-362	35-140 (190)
Helicase+DUF2290	1	PF05621.13 ; TniB	96.7	0.0033	55.0	8.7	114	204-364	35-161 (189)
Helicase+DUF2290	1	PF07693.16 ; KAP_NTPase	96.7	0.0051	59.3	10.6	156	204-366	31-211 (307)
Helicase+DUF2290	1	PF14516.8 ; AAA_35	96.6	0.012	56.9	13.1	139	193-364	19-174 (330)
Helicase+DUF2290	1	PF00158.28 ; Sigma54_activat	96.5	0.01	51.0	10.8	122	192-368	4-144 (167)
Helicase+DUF2290	1	PF03354.17 ; Terminase_1	96.5	0.012	60.7	12.5	113	205-366	24-158 (467)
Helicase+DUF2290	1	PF00154.23 ; RecA	96.4	0.017	54.1	12.4	112	204-363	52-184 (261)
Helicase+DUF2290	1	PF01078.23 ; Mg_chelatase	96.4	0.0028	56.7	6.3	131	193-366	9-159 (208)
Helicase+DUF2290	1	PF02689.16 ; Herpes_Helicase	96.3	0.0072	66.4	10.0	147	204-371	53-236 (775)
Helicase+DUF2290	1	PF13177.8 ; DNA_pol3_delta2	96.3	0.013	52.0	10.2	124	204-364	19-176 (200)
Helicase+DUF2290	1	PF00004.31 ; AAA	96.3	0.0022	54.1	4.7	114	207-364	1-134 (158)
Helicase+DUF2290	1	PF13173.8 ; AAA_14	96.2	0.014	47.5	9.6	103	204-366	2-111 (141)
Helicase+DUF2290	1	PF03266.17 ; NTPase_1	96.2	0.0053	51.9	6.9	128	206-364	1-131 (165)
Helicase+DUF2290	1	PF20030.1 ; bpMoxR	96.2	0.023	50.4	11.5	130	175-364	1-142 (204)
Helicase+DUF2290	1	PF00448.24 ; SRP54	96.2	0.033	48.6	12.2	115	205-368	2-120 (191)
Helicase+DUF2290	1	PF06745.15 ; ATPase	96.0	0.011	53.9	8.3	130	204-363	19-160 (232)
Helicase+DUF2290	1	PF03796.17 ; DnaB_C	95.9	0.037	51.0	11.8	132	204-363	19-174 (255)
Helicase+DUF2290	1	PF14532.8 ; Sigma54_activ_2	95.6	0.019	47.4	7.5	86	204-367	23-112 (140)
Helicase+DUF2290	1	PF10923.10 ; DUF2791	95.2	0.27	49.4	16.2	149	193-366	38-291 (413)
Helicase+DUF2290	1	PF09820.11 ; AAA-ATPase_like	95.1	0.079	50.6	11.1	120	204-364	31-210 (295)
Helicase+DUF2290	1	PF05673.15 ; DUF815	94.8	0.076	49.0	10.0	108	185-364	35-148 (252)
Helicase+DUF2290	1	PF12775.9 ; AAA_7	94.8	0.042	47.4	7.5	102	204-364	33-153 (181)
Helicase+DUF2290	1	PF08423.13 ; Rad51	94.7	0.11	47.8	10.9	128	204-366	37-185 (255)
Helicase+DUF2290	1	PF07724.16 ; AAA_2	94.6	0.093	44.1	9.2	85	204-354	3-88(163)
Helicase+DUF2290	1	PF19568.1 ; Spore_III_AA	94.5	0.066	51.7	8.9	109	205-363	145-256 (306)
Helicase+DUF2290	1	PF13479.8 ; AAA_24	94.3	0.046	48.1	6.5	92	204-364	2-131 (194)
Helicase+DUF2290	1	PF12340.10 ; DUF3638	93.9	0.13	46.9	8.8	73	190-264	22-98(225)
Helicase+DUF2290	1	PF13238.8 ; AAA_18	93.8	0.017	46.5	2.4	22	207-228	1-22(133)
Helicase+DUF2290	1	PF13872.8 ; AAA_34	93.8	0.082	50.4	7.9	67	190-257	35-113 (307)
Helicase+DUF2290	1	PF05496.14 ; RuvB_N	93.8	0.22	41.1	9.8	89	205-368	34-122 (159)
Helicase+DUF2290	1	PF10443.11 ; RNA12	93.6	0.22	50.4	11.0	144	196-366	9-191 (424)
Helicase+DUF2290	1	PF02689.16 ; Herpes_Helicase	93.5	0.0099	65.3	0.4	47	579-632	696-745 (775)
Helicase+DUF2290	1	PF03969.18 ; AFG1_ATPase	93.2	0.068	52.4	6.1	88	204-355	67-154 (336)
Helicase+DUF2290	1	PF05876.14 ; Terminase_GpA	93.0	0.21	53.1	10.0	70	190-260	23-96(578)
Helicase+DUF2290	1	PF01695.19 ; IstB_IS21	92.4	0.39	43.5	10.0	97	204-365	92-193 (238)
Helicase+DUF2290	1	PF05894.14 ; Podovirus_Gp16	92.1	0.85	43.8	12.2	138	197-366	10-159 (325)
Helicase+DUF2290	1	PF03976.16 ; PPK2	92.0	0.098	47.5	5.1	47	182-228	6-52(226)
Helicase+DUF2290	1	PF07728.16 ; AAA_5	92.0	0.39	39.6	8.7	79	206-354	1-89(157)
Helicase+DUF2290	1	PF12774.9 ; AAA_6	91.9	0.19	47.7	7.4	90	191-354	14-108 (326)
Helicase+DUF2290	1	PF18751.3 ; Ploopntkinase3	91.9	0.065	46.2	3.5	27	202-228	1-27(183)
Helicase+DUF2290	1	PF05729.14 ; NACHT	91.8	0.079	43.7	3.9	25	205-229	1-25(170)
Helicase+DUF2290	1	PF07088.13 ; GvpD	91.7	0.11	54.4	5.6	47	204-253	10-56(514)
Helicase+DUF2290	1	PF13189.8 ; Cytidylate_kin2	91.5	0.063	46.5	3.1	23	206-228	1-23(183)
Helicase+DUF2290	1	PF02223.19 ; Thymidylate_kin	91.5	0.084	44.9	3.9	33	209-243	1-33(181)
Helicase+DUF2290	1	PF10236.11 ; DAP3	91.4	0.16	49.2	6.2	39	204-242	24-62(322)
Helicase+DUF2290	1	PF02492.21 ; cobW	91.3	0.19	42.7	5.9	39	205-243	1-39(177)
Helicase+DUF2290	1	PF18748.3 ; Ploopntkinase1	91.2	0.054	48.2	2.2	25	204-228	17-41(196)
Helicase+DUF2290	1	PF08433.12 ; KTI12	91.1	0.14	48.1	5.2	34	206-241	3-36(269)
Helicase+DUF2290	1	PF01583.22 ; APS_kinase	91.1	0.14	41.9	4.8	34	206-241	4-37(156)
Helicase+DUF2290	1	PF10412.11 ; TrwB_AAD_bind	90.8	0.18	49.6	6.2	45	204-250	15-59(384)
Helicase+DUF2290	1	PF12846.9 ; AAA_10	90.8	0.16	49.7	5.6	48	204-253	21-68(362)
Helicase+DUF2290	1	PF02283.18 ; CobU	90.8	0.14	44.9	4.6	48	207-259	1-48(184)
Helicase+DUF2290	1	PF00485.20 ; PRK	90.7	0.085	45.8	3.1	23	206-228	1-23(190)
Helicase+DUF2290	1	PF01591.20 ; 6PF2K	90.6	0.19	44.9	5.4	35	206-242	11-45(217)
Helicase+DUF2290	1	PF06431.13 ; Polyoma_lg_T_C	90.6	0.092	53.1	3.5	25	204-228	155-179 (417)
Helicase+DUF2290	1	PF01712.21 ; dNK	90.3	0.097	46.0	3.1	22	207-228	1-22(201)
Helicase+DUF2290	1	PF01935.19 ; DUF87	90.3	0.23	44.7	5.8	48	200-249	21-77(220)
Helicase+DUF2290	1	PF19044.2 ; P-loop_TraG	89.9	0.25	49.4	6.3	47	204-252	29-75(414)
Helicase+DUF2290	1	PF01121.22 ; CoaE	89.9	0.11	44.1	3.1	23	206-228	2-24(181)
Helicase+DUF2290	1	PF12780.9 ; AAA_8	89.9	1.2	40.8	10.8	93	194-355	14-107 (260)
Helicase+DUF2290	1	PF00006.27 ; ATP-synt_ab	89.6	0.23	43.8	5.1	46	204-253	14-59(210)
Helicase+DUF2290	1	PF03205.16 ; MobB	89.5	0.31	39.8	5.5	36	206-243	1-36(137)
Helicase+DUF2290	1	PF03215.17 ; Rad17	89.2	0.31	41.7	5.6	117	204-368	45-171 (180)
Helicase+DUF2290	1	PF06414.14 ; Zeta_toxin	89.2	0.16	44.7	3.7	23	206-228	16-38(199)
Helicase+DUF2290	1	PF02224.20 ; Cytidylate_kin	88.9	0.096	46.3	1.9	22	207-228	1-22(213)
Helicase+DUF2290	1	PF01745.18 ; IPT	88.7	0.16	46.1	3.3	23	206-228	3-25(233)
Helicase+DUF2290	1	PF15516.8 ; BpuSI_N	88.1	1.1	37.4	8.1	66	15-85	16-86(152)
Helicase+DUF2290	1	PF05872.14 ; DUF853	87.9	0.3	50.5	5.3	38	201-240	18-55(490)
Helicase+DUF2290	1	PF07931.14 ; CPT	87.8	0.21	41.6	3.4	25	204-228	1-25(163)
Helicase+DUF2290	1	PF13481.8 ; AAA_25	87.7	0.66	39.2	6.7	50	204-260	28-90(187)
Helicase+DUF2290	1	PF13521.8 ; AAA_28	87.7	0.23	41.1	3.5	22	207-228	2-23(154)
Helicase+DUF2290	1	PF13191.8 ; AAA_16	87.6	0.26	40.4	3.8	26	205-231	26-51(157)
Helicase+DUF2290	1	PF06309.13 ; Torsin	87.6	0.29	38.6	4.0	25	206-230	54-78(126)
Helicase+DUF2290	1	PF02500.17 ; DNA_pack_N	87.0	2.4	39.1	10.4	86	175-260	146-231 (272)
Helicase+DUF2290	1	PF00406.24 ; ADK	86.7	0.17	42.9	2.1	20	209-228	1-20(184)
Helicase+DUF2290	1	PF07475.14 ; Hpr_kinase_C	86.6	0.25	42.5	3.1	24	204-227	17-40(169)
Helicase+DUF2290	1	PF13671.8 ; AAA_33	86.4	0.25	41.0	3.0	23	206-228	1-23(165)
Helicase+DUF2290	1	PF10609.11 ; ParA	86.3	0.49	42.9	5.3	35	204-240	3-38(246)
Helicase+DUF2290	1	PF00931.24 ; NB-ARC	86.3	0.45	42.3	4.9	48	196-243	8-57(240)
Helicase+DUF2290	1	PF00437.22 ; T2SSE	86.1	0.63	43.1	6.0	49	193-243	119-167 (268)
Helicase+DUF2290	1	PF00142.20 ; Fer4_NifH	85.5	0.52	43.4	5.1	34	205-240	1-34(273)
Helicase+DUF2290	1	PF13207.8 ; AAA_17	85.4	0.27	38.5	2.6	18	211-228	2-19(138)
Helicase+DUF2290	1	PF09807.11 ; ELP6	85.4	0.8	41.6	6.3	50	204-257	18-67(248)
Helicase+DUF2290	1	PF03308.18 ; MeaB	84.9	1.1	41.2	7.2	49	193-243	16-66(266)
Helicase+DUF2290	1	PF13337.8 ; Lon_2	84.6	0.63	47.4	5.5	50	176-225	170-229 (457)
Helicase+DUF2290	1	PF00910.24 ; RNA_helicase	84.3	0.43	35.3	3.2	22	207-228	1-22(100)
Helicase+DUF2290	1	PF07726.13 ; AAA_3	84.2	0.42	37.1	3.2	23	206-228	1-23(134)
Helicase+DUF2290	1	PF19263.1 ; DUF5906	83.7	0.31	37.8	2.1	20	209-228	1-21(110)
Helicase+DUF2290	1	PF06319.14 ; MmcB-like	82.9	1.1	37.3	5.4	65	15-84	14-79(148)
Helicase+DUF2290	1	PF00625.23 ; Guanylate_kin	82.8	0.54	39.9	3.6	24	204-227	2-25(186)
Helicase+DUF2290	1	PF00493.25 ; MCM	82.8	1	39.6	5.6	57	172-228	10-83(226)
Helicase+DUF2290	1	PF02374.17 ; ArsA_ATPase	82.8	0.77	42.8	5.0	33	206-240	3-35(283)
Helicase+DUF2290	1	PF13614.8 ; AAA_31	82.7	0.92	37.9	5.1	33	206-240	4-36(177)
Helicase+DUF2290	1	PF00693.20 ; Herpes_TK	81.9	0.45	44.7	2.9	28	211-240	1-28(280)
Helicase+DUF2290	1	PF19993.1 ; DO-GTPase2	81.6	1	41.0	5.2	52	206-257	2-53(240)
Helicase+DUF2290	1	PF01580.20 ; FtsK_SpoIIIE	80.3	0.99	38.4	4.5	40	204-243	38-77(198)
Helicase+DUF2290	2	PF10053.11 ; DUF2290	100.0	3e-54	355.1	19.8	196	25-220	2-197 (197)
Helicase+DUF2290	2	PF20126.1 ; DUF6516	87.8	2.9	26.9	8.9	82	74-185	1-82(83)
Hydrolase + 4TM	1	PF13419.8 ; HAD_2	99.8	1.8E-19	125.1	16.8	102	97-223	78-179 (179)
Hydrolase + 4TM	1	PF06888.14 ; Put_Phosphatase	99.8	2.9E-18	125.3	16.9	161	98-283	70-236 (237)
Hydrolase + 4TM	1	PF11019.10 ; DUF2608	99.7	1.1E-16	117.6	13.2	128	98-232	79-222 (250)
Hydrolase + 4TM	1	PF00702.28 ; Hydrolase	99.7	4.2E-16	107.8	11.8	175	3-217	1-177 (177)
Hydrolase + 4TM	1	PF12710.9 ; HAD	99.7	8.8E-16	106.8	12.4	169	6-214	1-183 (183)
Hydrolase + 4TM	1	PF12689.9 ; Acid_PPase	99.6	5.6E-16	105.6	7.7	156	1-241	1-157 (158)
Hydrolase + 4TM	1	PF05761.16 ; 5_nucleotid	99.6	2.3E-14	113.9	17.1	221	1-282	10-358 (445)
Hydrolase + 4TM	1	PF08645.13 ; PNK3P	99.6	6e-15	100.0	9.4	126	4-223	1-148 (152)
Hydrolase + 4TM	1	PF06941.14 ; NT5C	99.6	2e-14	100.0	11.2	174	3-288	1-179 (179)
Hydrolase + 4TM	1	PF05116.15 ; S6PP	99.4	2.2E-13	98.6	8.1	192	3-227	1-206 (241)
Hydrolase + 4TM	1	PF08235.15 ; LNS2	99.4	1.8E-12	93.7	11.9	157	2-283	46-222 (224)
Hydrolase + 4TM	1	PF03767.16 ; Acid_phosphat_B	99.4	2.4E-12	93.8	11.5	147	1-226	79-232 (237)
Hydrolase + 4TM	1	PF05152.14 ; DUF705	99.4	3.4E-12	95.6	11.4	146	1-281	121-298 (298)
Hydrolase + 4TM	1	PF08282.14 ; Hydrolase_3	99.2	4.2E-12	91.8	4.3	212	6-280	1-244 (244)
Hydrolase + 4TM	1	PF09419.12 ; PGP_phosphatase	99.2	2.1E-10	78.3	12.4	115	1-228	35-164 (164)
Hydrolase + 4TM	1	PF05822.14 ; UMPH-1	99.2	3.3E-10	82.4	13.4	207	3-283	1-244 (246)
Hydrolase + 4TM	1	PF03031.20 ; NIF	99.2	2.2E-12	87.6	1.3	149	4-245	1-156 (161)
Hydrolase + 4TM	1	PF06437.13 ; ISN1	98.8	2.4E-08	78.2	9.1	191	1-226	145-397 (404)
Hydrolase + 4TM	1	PF13344.8 ; Hydrolase_6	98.5	7.2E-07	53.6	8.3	97	6-219	1-100 (100)
Hydrolase + 4TM	1	PF06189.14 ; 5-nucleotidase	98.4	4.3E-06	61.0	11.9	136	1-229	114-258 (258)
Hydrolase + 4TM	1	PF02358.18 ; Trehalose_PPase	97.2	0.00011	51.9	3.0	74	165-272	152-232 (234)
Hydrolase + 4TM	1	PF13242.8 ; Hydrolase_like	96.7	0.0041	34.5	6.1	68	177-276	2-77(77)
Hydrolase + 4TM	1	PF03332.15 ; PMM	96.5	0.0014	45.8	3.9	58	168-233	153-215 (223)
Hydrolase + 4TM	1	PF10307.11 ; HAD_SAK_1	93.5	0.23	34.2	7.4	91	99-217	53-156 (207)
Hydrolase + 4TM	1	PF02358.18 ; Trehalose_PPase	89.0	0.068	36.9	0.7	29	1935-07-01	1-34(234)
Hydrolase + 4TM	2	PF10028.11 ; DUF2270	80.3	4.5	31.6	7.8	60	44-117	23-82(182)
PARIS-1	1	PF13175.8 ; AAA_15	99.7	4.4E-16	155.6	23.0	74	389-462	310-409 (409)
PARIS-1	1	PF13304.8 ; AAA_21	99.1	6.9E-11	115.1	10.4	73	389-462	276-361 (362)
PARIS-1	1	PF11398.10 ; DUF2813	98.8	1e-08	100.9	9.1	49	1952-03-01	1-49(377)
PARIS-1	1	PF04310.14 ; MukB	98.3	6.4E-07	80.9	7.1	60	1963-01-01	2-61(226)
PARIS-1	1	PF13166.8 ; AAA_13	98.3	4e-06	89.1	14.0	134	329-469	445-584 (736)
PARIS-1	1	PF02463.21 ; SMC_N	98.3	4.4E-07	102.3	6.5	51	1954-04-01	1-53(1271)
PARIS-1	1	PF12532.10 ; DUF3732	98.2	1.4E-05	69.5	13.9	130	340-472	11-169 (178)
PARIS-1	1	PF16813.7 ; Cas_St_Csn2	98.1	5.4E-06	79.6	9.8	130	328-462	86-229 (326)
PARIS-1	1	PF00005.29 ; ABC_tran	97.9	8.9E-06	67.1	6.0	116	16-134	1-129 (150)
PARIS-1	1	PF02463.21 ; SMC_N	97.8	1.2E-05	90.5	7.2	69	394-462	1184-1253(1271)
PARIS-1	1	PF13514.8 ; AAA_27	97.7	2.8E-05	68.0	5.5	52	1954-03-01	1-54(204)
PARIS-1	1	PF12128.10 ; DUF3584	97.6	2e-05	88.2	5.0	48	1956-08-01	1-48(1187)
PARIS-1	1	PF11398.10 ; DUF2813	97.5	7.2E-05	72.8	6.8	51	1954-03-01	1-51(377)
PARIS-1	1	PF09818.11 ; ABC_ATPase	97.1	0.00046	68.4	7.5	75	394-471	316-405 (438)
PARIS-1	1	PF13304.8 ; AAA_21	97.1	0.00017	68.8	3.5	23	27-49	1-23(362)
PARIS-1	1	PF13476.8 ; AAA_23	97.0	0.00036	63.4	5.4	48	1954-07-01	1-49(242)
PARIS-1	1	PF13166.8 ; AAA_13	96.9	0.00022	75.3	3.4	41	1952-12-01	3-45(736)
PARIS-1	1	PF09547.12 ; Spore_IV_A	96.8	0.00048	69.5	4.7	39	16-54	7-46(492)
PARIS-1	1	PF02456.17 ; Adeno_IVa2	96.4	0.0013	63.0	4.2	45	16-63	71-117 (364)
PARIS-1	1	PF09818.11 ; ABC_ATPase	96.4	0.0021	63.6	5.6	52	1954-02-01	219-270 (438)
PARIS-1	1	PF03266.17 ; NTPase_1	96.0	0.0027	50.9	3.7	25	28-52	2-26(165)
PARIS-1	1	PF03215.17 ; Rad17	96.0	0.0023	53.5	3.1	37	18-54	37-74(180)
PARIS-1	1	PF00485.20 ; PRK	96.0	0.0025	53.4	3.3	24	27-50	1-24(190)
PARIS-1	1	PF01580.20 ; FtsK_SpoIIIE	96.0	0.0051	51.1	5.3	46	17-62	29-77(198)
PARIS-1	1	PF04665.14 ; Pox_A32	95.9	0.0032	56.1	3.9	31	24-54	12-42(238)
PARIS-1	1	PF08298.13 ; AAA_PrkA	95.9	0.0027	60.6	3.5	29	24-52	84-112 (362)
PARIS-1	1	PF10649.11 ; DUF2478	95.8	0.0032	52.3	3.4	23	27-49	1-23(159)
PARIS-1	1	PF12128.10 ; DUF3584	95.8	0.027	62.2	11.5	137	332-475	1031-1187(1187)
PARIS-1	1	PF11602.10 ; NTPase_P4	95.7	0.0058	57.8	4.9	38	17-54	113-151 (328)
PARIS-1	1	PF03193.18 ; RsgA_GTPase	95.6	0.0043	52.8	3.1	50	23-75	110-159 (180)
PARIS-1	1	PF19568.1 ; Spore_III_AA	95.5	0.0071	56.5	4.6	38	28-65	147-184 (306)
PARIS-1	1	PF13177.8 ; DNA_pol3_delta2	95.4	0.0059	51.6	3.6	30	25-54	19-48(200)
PARIS-1	1	PF13521.8 ; AAA_28	95.4	0.0066	49.0	3.6	23	28-50	2-24(154)
PARIS-1	1	PF02456.17 ; Adeno_IVa2	95.0	0.015	55.2	5.4	63	407-471	179-247 (364)
PARIS-1	1	PF00488.23 ; MutS_V	94.8	0.0082	50.0	2.7	22	28-49	1-22(190)
PARIS-1	1	PF00350.25 ; Dynamin_N	94.8	0.0068	48.4	2.1	20	28-47	1-20(182)
PARIS-1	1	PF13238.8 ; AAA_18	94.8	0.0089	45.7	2.7	22	28-49	1-22(133)
PARIS-1	1	PF02689.16 ; Herpes_Helicase	94.8	0.01	62.8	3.8	26	24-49	51-77(775)
PARIS-1	1	PF00448.24 ; SRP54	94.5	0.015	48.3	3.7	25	25-49	1-25(191)
PARIS-1	1	PF07475.14 ; Hpr_kinase_C	94.5	0.019	48.1	4.3	28	20-47	12-39(169)
PARIS-1	1	PF09547.12 ; Spore_IV_A	94.5	0.031	55.9	6.4	58	398-458	127-189 (492)
PARIS-1	1	PF02492.21 ; cobW	94.3	0.016	47.3	3.3	21	27-47	2-22(177)
PARIS-1	1	PF13245.8 ; AAA_19	94.1	0.026	42.8	3.9	29	24-52	10-38(141)
PARIS-1	1	PF07693.16 ; KAP_NTPase	94.0	0.021	51.9	3.6	29	24-52	30-58(307)
PARIS-1	1	PF03976.16 ; PPK2	94.0	0.022	49.7	3.6	26	27-52	30-55(226)
PARIS-1	1	PF01712.21 ; dNK	93.9	0.02	48.2	3.1	23	28-50	1-23(201)
PARIS-1	1	PF18751.3 ; Ploopntkinase3	93.8	0.024	46.6	3.3	24	27-50	5-28(183)
PARIS-1	1	PF13481.8 ; AAA_25	93.7	0.029	45.7	3.7	25	25-49	28-52(187)
PARIS-1	1	PF18748.3 ; Ploopntkinase1	93.7	0.018	49.4	2.5	26	24-49	16-41(196)
PARIS-1	1	PF19993.1 ; DO-GTPase2	93.6	0.022	50.6	3.0	23	27-49	2-24(240)
PARIS-1	1	PF01637.20 ; ATPase_2	93.5	0.035	46.3	3.9	26	24-49	19-44(209)
PARIS-1	1	PF00265.20 ; TK	93.4	0.032	45.9	3.5	25	25-49	1-25(171)
PARIS-1	1	PF13173.8 ; AAA_14	93.4	0.041	42.1	3.9	26	24-49	1-26(141)
PARIS-1	1	PF05621.13 ; TniB	93.3	0.033	45.4	3.5	28	25-52	35-62(189)
PARIS-1	1	PF00625.23 ; Guanylate_kin	93.3	0.032	45.7	3.3	28	27-54	4-31(186)
PARIS-1	1	PF01121.22 ; CoaE	93.3	0.031	45.2	3.2	24	27-50	2-25(181)
PARIS-1	1	PF02223.19 ; Thymidylate_kin	93.3	0.02	46.5	1.9	21	30-50	1-21(181)
PARIS-1	1	PF00488.23 ; MutS_V	93.2	0.16	41.5	7.8	64	398-462	58-124 (190)
PARIS-1	1	PF02572.17 ; CobA_CobO_BtuR	93.2	0.039	45.8	3.7	26	24-49	1-26(172)
PARIS-1	1	PF00004.31 ; AAA	93.1	0.035	43.6	3.1	25	28-52	1-25(158)
PARIS-1	1	PF03215.17 ; Rad17	93.0	0.032	46.2	2.9	48	418-465	123-175 (180)
PARIS-1	1	PF20030.1 ; bpMoxR	93.0	0.041	46.1	3.6	26	28-53	34-59(204)
PARIS-1	1	PF13401.8 ; AAA_22	92.9	0.053	40.8	3.9	26	24-49	4-29(131)
PARIS-1	1	PF01078.23 ; Mg_chelatase	92.7	0.047	45.5	3.6	28	25-52	22-49(208)
PARIS-1	1	PF01583.22 ; APS_kinase	92.7	0.048	42.5	3.5	23	27-49	4-26(156)
PARIS-1	1	PF11602.10 ; NTPase_P4	92.7	0.1	48.8	6.4	66	394-462	160-238 (328)
PARIS-1	1	PF00006.27 ; ATP-synt_ab	92.6	0.051	45.9	3.7	37	1949-12-01	1-38(210)
PARIS-1	1	PF00308.20 ; Bac_DnaA	92.5	0.055	45.6	3.8	25	25-49	33-57(219)
PARIS-1	1	PF10662.11 ; PduV-EutP	92.5	0.044	42.3	2.9	18	28-45	4-21(141)
PARIS-1	1	PF13189.8 ; Cytidylate_kin2	92.5	0.046	45.1	3.2	24	27-50	1-24(183)
PARIS-1	1	PF05729.14 ; NACHT	92.3	0.065	41.6	3.7	26	27-52	2-27(170)
PARIS-1	1	PF10443.11 ; RNA12	92.1	0.053	52.4	3.4	23	24-46	16-39(424)
PARIS-1	1	PF01745.18 ; IPT	92.1	0.058	46.7	3.4	24	27-50	3-26(233)
PARIS-1	1	PF19263.1 ; DUF5906	91.9	0.044	41.5	2.1	20	30-49	1-21(110)
PARIS-1	1	PF09820.11 ; AAA-ATPase_like	91.8	0.066	48.7	3.6	27	24-50	30-56(295)
PARIS-1	1	PF06414.14 ; Zeta_toxin	91.6	0.076	44.8	3.6	26	24-49	13-38(199)
PARIS-1	1	PF01926.25 ; MMR_HSR1	91.5	0.061	41.3	2.6	20	28-47	2-21(114)
PARIS-1	1	PF11868.10 ; DUF3388	91.5	0.075	45.7	3.4	24	27-50	56-79(190)
PARIS-1	1	PF01591.20 ; 6PF2K	91.4	0.075	45.4	3.4	24	27-50	11-34(217)
PARIS-1	1	PF03796.17 ; DnaB_C	91.4	0.086	45.7	3.8	27	23-49	16-43(255)
PARIS-1	1	PF02702.19 ; KdpD	91.4	0.082	45.0	3.6	26	24-49	3-28(210)
PARIS-1	1	PF13191.8 ; AAA_16	91.4	0.088	41.2	3.6	27	25-52	25-51(157)
PARIS-1	1	PF02689.16 ; Herpes_Helicase	91.2	0.15	53.8	5.9	66	397-462	159-234 (775)
PARIS-1	1	PF07931.14 ; CPT	91.2	0.088	41.9	3.4	25	25-49	1-25(163)
PARIS-1	1	PF05673.15 ; DUF815	91.0	0.096	45.8	3.8	25	25-49	54-78(252)
PARIS-1	1	PF05783.13 ; DLIC	90.7	0.11	51.6	4.1	41	23-66	22-64(469)
PARIS-1	1	PF05707.14 ; Zot	90.4	0.11	44.2	3.4	22	27-48	2-23(210)
PARIS-1	1	PF06745.15 ; ATPase	90.3	0.13	43.6	3.9	27	23-49	16-43(232)
PARIS-1	1	PF14516.8 ; AAA_35	90.2	0.11	46.8	3.4	29	24-52	29-57(330)
PARIS-1	1	PF02224.20 ; Cytidylate_kin	90.2	0.067	44.8	1.9	22	28-49	1-22(213)
PARIS-1	1	PF03205.16 ; MobB	90.2	0.12	40.7	3.3	26	27-52	1-26(137)
PARIS-1	1	PF00910.24 ; RNA_helicase	90.1	0.13	36.7	3.1	22	28-49	1-22(100)
PARIS-1	1	PF13671.8 ; AAA_33	90.0	0.12	40.7	3.3	24	27-50	1-24(165)
PARIS-1	1	PF00158.28 ; Sigma54_activat	90.0	0.15	41.2	3.8	27	24-50	20-46(167)
PARIS-1	1	PF01695.19 ; IstB_IS21	90.0	0.14	44.3	3.9	26	24-49	91-116 (238)
PARIS-1	1	PF16575.7 ; CLP1_P	89.8	0.086	42.6	2.1	23	32-54	1-23(181)
PARIS-1	1	PF13604.8 ; AAA_30	89.3	0.18	41.3	3.8	29	24-52	16-44(192)
PARIS-1	1	PF00437.22 ; T2SSE	89.1	0.16	45.1	3.7	28	25-52	130-157 (268)
PARIS-1	1	PF00005.29 ; ABC_tran	89.1	0.25	38.9	4.6	31	394-427	118-148 (150)
PARIS-1	1	PF06048.13 ; DUF927	89.1	0.16	46.0	3.6	26	27-52	194-219 (288)
PARIS-1	1	PF06309.13 ; Torsin	89.0	0.19	38.0	3.5	26	27-52	54-79(126)
PARIS-1	1	PF03668.17 ; ATP_bind_2	88.8	0.15	46.2	3.1	20	27-46	3-22(282)
PARIS-1	1	PF10236.11 ; DAP3	88.7	0.19	46.9	3.9	26	24-49	23-48(322)
PARIS-1	1	PF19975.1 ; DO-GTPase1	88.7	0.13	46.6	2.7	21	29-49	1-21(276)
PARIS-1	1	PF13207.8 ; AAA_17	88.5	0.14	38.1	2.3	19	31-49	1-19(138)
PARIS-1	1	PF10923.10 ; DUF2791	88.4	0.19	48.1	3.8	26	24-49	48-73(413)
PARIS-1	1	PF00406.24 ; ADK	88.3	0.13	41.3	2.1	20	30-49	1-20(184)
PARIS-1	1	PF04317.14 ; DUF463	88.2	0.18	49.5	3.4	22	28-49	3-24(442)
PARIS-1	1	PF06431.13 ; Polyoma_lg_T_C	88.2	0.2	48.7	3.9	29	24-52	154-182 (417)
PARIS-1	1	PF13177.8 ; DNA_pol3_delta2	88.2	0.82	37.5	7.4	76	398-474	120-195 (200)
PARIS-1	1	PF08423.13 ; Rad51	88.1	0.22	43.3	3.8	27	23-49	34-61(255)
PARIS-1	1	PF12775.9 ; AAA_7	88.0	0.21	40.5	3.3	23	28-50	36-58(181)
PARIS-1	1	PF14532.8 ; Sigma54_activ_2	88.0	0.25	38.3	3.7	24	24-47	22-45(140)
PARIS-1	1	PF13086.8 ; AAA_11	87.9	0.24	42.3	3.8	25	25-49	20-44(273)
PARIS-1	1	PF04310.14 ; MukB	87.6	0.004	55.1	-8.4	64	398-462	91-155 (226)
PARIS-1	1	PF08433.12 ; KTI12	87.0	0.25	44.1	3.5	23	27-49	3-25(269)
PARIS-1	1	PF01935.19 ; DUF87	86.7	0.26	42.4	3.3	20	28-47	28-47(220)
PARIS-1	1	PF00580.23 ; UvrD-helicase	86.3	0.34	41.2	3.9	26	24-49	12-37(245)
PARIS-1	1	PF00493.25 ; MCM	86.2	0.29	41.0	3.3	25	28-52	62-86(226)
PARIS-1	1	PF13555.8 ; AAA_29	85.8	1.8	26.1	6.6	48	1952-05-01	1-49(61)
PARIS-1	1	PF05496.14 ; RuvB_N	85.6	0.43	37.2	3.9	28	25-52	33-60(159)
PARIS-1	1	PF00735.20 ; Septin	85.6	0.25	44.8	2.7	20	28-47	7-26(303)
PARIS-1	1	PF01057.19 ; Parvo_NS1	85.5	0.31	43.7	3.3	23	28-50	121-143 (284)
PARIS-1	1	PF02562.18 ; PhoH	85.5	0.4	40.2	3.9	26	24-49	18-43(205)
PARIS-1	1	PF09848.11 ; DUF2075	85.4	0.34	44.5	3.7	25	25-49	1-25(337)
PARIS-1	1	PF00154.23 ; RecA	85.3	0.39	42.0	3.8	27	23-49	49-76(261)
PARIS-1	1	PF00931.24 ; NB-ARC	85.3	0.31	41.0	3.0	20	27-46	20-39(240)
PARIS-1	1	PF03969.18 ; AFG1_ATPase	85.0	0.36	45.0	3.6	27	25-51	67-93(336)
PARIS-1	1	PF00503.22 ; G-alpha	85.0	0.37	44.1	3.6	27	28-54	24-50(336)
PARIS-1	1	PF02421.20 ; FeoB_N	84.6	0.37	36.1	3.0	19	28-46	3-21(156)
PARIS-1	1	PF12846.9 ; AAA_10	84.6	0.37	44.3	3.5	22	28-49	24-45(362)
PARIS-1	1	PF13479.8 ; AAA_24	84.5	0.24	41.0	1.9	18	28-45	5-22(194)
PARIS-1	1	PF00693.20 ; Herpes_TK	84.2	0.3	44.1	2.5	19	32-50	1-19(280)
PARIS-1	1	PF12774.9 ; AAA_6	84.0	0.3	43.6	2.4	23	28-50	35-57(326)
PARIS-1	1	PF05272.13 ; VirE	83.9	0.34	40.8	2.6	21	27-47	53-73(219)
PARIS-1	1	PF10412.11 ; TrwB_AAD_bind	83.8	0.39	44.5	3.2	20	28-47	18-37(384)
PARIS-1	1	PF07724.16 ; AAA_2	83.5	0.59	36.8	3.9	26	24-49	2-27(163)
PARIS-1	1	PF04851.17 ; ResIII	83.3	0.62	35.5	3.8	26	24-49	22-47(151)
PARIS-1	1	PF00071.24 ; Ras	81.8	0.52	35.9	2.8	18	28-45	2-19(166)
PARIS-1	1	PF03029.19 ; ATP_bind_1	81.7	0.37	41.5	2.1	20	30-49	1-20(246)
PARIS-1	1	PF12631.9 ; MnmE_helical	81.6	0.44	43.5	2.6	20	28-47	97-116 (320)
PARIS-1	1	PF00519.19 ; PPV_E1_C	81.5	0.59	45.1	3.7	25	27-51	264-288 (432)
PARIS-1	1	PF03308.18 ; MeaB	81.4	0.63	40.9	3.5	23	27-49	31-53(266)
PARIS-1	1	PF05127.16 ; Helicase_RecD	80.7	0.47	36.9	2.2	21	29-49	1-21(168)
PARIS-1	1	PF19044.2 ; P-loop_TraG	80.7	0.85	42.7	4.4	29	19-47	13-51(414)
PARIS-1	2	PF14491.8 ; DUF4435	99.9	5.6E-22	172.7	15.7	211	32-250	3-259 (262)
PARIS-1	2	PF11536.10 ; DUF3226	96.8	0.0015	54.6	6.7	66	32-97	2-98(241)
PARIS-2	1	PF13175.8 ; AAA_15	99.8	9.2E-18	159.8	22.8	73	357-429	310-409 (409)
PARIS-2	1	PF13304.8 ; AAA_21	99.4	1.9E-12	120.5	17.2	73	357-429	276-361 (362)
PARIS-2	1	PF11398.10 ; DUF2813	99.4	1.9E-11	114.3	20.8	49	1953-04-01	1-49(377)
PARIS-2	1	PF13166.8 ; AAA_13	99.2	1.7E-08	102.9	32.9	415	14-432	5-580 (736)
PARIS-2	1	PF02463.21 ; SMC_N	98.8	8.8E-09	109.5	10.5	110	5-114	1-127 (1271)
PARIS-2	1	PF02463.21 ; SMC_N	98.5	1.3E-06	92.9	16.5	190	247-443	1064-1266(1271)
PARIS-2	1	PF13514.8 ; AAA_27	98.4	6.1E-07	75.1	9.5	82	1990-04-01	1-84(204)
PARIS-2	1	PF09818.11 ; ABC_ATPase	98.4	1.2E-06	81.7	12.0	106	343-451	298-418 (438)
PARIS-2	1	PF04310.14 ; MukB	98.4	2.4E-07	79.3	6.6	53	1953-01-01	1-53(226)
PARIS-2	1	PF12128.10 ; DUF3584	98.2	2e-06	92.2	9.6	92	9-102	1-97(1187)
PARIS-2	1	PF13476.8 ; AAA_23	98.0	5e-06	71.7	5.9	49	1956-08-01	1-50(242)
PARIS-2	1	PF12532.10 ; DUF3732	97.4	0.001	53.7	10.7	139	298-438	1-169 (178)
PARIS-2	1	PF02456.17 ; Adeno_IVa2	97.0	0.00078	61.4	7.6	75	373-449	178-259 (364)
PARIS-2	1	PF16813.7 ; Cas_St_Csn2	97.0	0.0013	58.9	8.5	82	361-442	156-245 (326)
PARIS-2	1	PF09547.12 ; Spore_IV_A	96.4	0.0053	58.1	8.0	68	356-425	111-189 (492)
PARIS-2	1	PF00005.29 ; ABC_tran	96.0	0.0033	48.3	3.9	31	17-47	1-32(150)
PARIS-2	1	PF09547.12 ; Spore_IV_A	95.9	0.0035	59.4	4.0	40	1950-11-01	1-41(492)
PARIS-2	1	PF02456.17 ; Adeno_IVa2	95.8	0.0061	55.2	5.3	44	1946-03-01	54-100 (364)
PARIS-2	1	PF00488.23 ; MutS_V	95.0	0.043	43.3	7.5	87	366-453	58-149 (190)
PARIS-2	1	PF10649.11 ; DUF2478	94.8	0.011	46.2	3.2	23	28-50	1-23(159)
PARIS-2	1	PF03266.17 ; NTPase_1	94.7	0.012	44.8	3.3	21	30-50	3-23(165)
PARIS-2	1	PF04665.14 ; Pox_A32	94.7	0.013	49.3	3.7	38	17-54	4-41(238)
PARIS-2	1	PF00485.20 ; PRK	94.5	0.014	46.4	3.3	23	28-50	1-23(190)
PARIS-2	1	PF01580.20 ; FtsK_SpoIIIE	94.5	0.02	45.3	4.2	33	18-50	29-62(198)
PARIS-2	1	PF09818.11 ; ABC_ATPase	94.5	0.016	53.6	3.9	35	21-55	236-270 (438)
PARIS-2	1	PF13521.8 ; AAA_28	94.4	0.019	43.9	3.7	26	30-55	3-28(154)
PARIS-2	1	PF00005.29 ; ABC_tran	94.1	0.064	40.6	6.1	50	343-396	101-150 (150)
PARIS-2	1	PF00350.25 ; Dynamin_N	94.0	0.018	44.1	2.8	18	30-47	2-19(182)
PARIS-2	1	PF08298.13 ; AAA_PrkA	94.0	0.021	51.4	3.7	23	28-50	87-109 (362)
PARIS-2	1	PF13177.8 ; DNA_pol3_delta2	93.8	0.031	44.7	4.0	29	26-54	19-47(200)
PARIS-2	1	PF19568.1 ; Spore_III_AA	93.6	0.03	49.2	3.8	26	25-50	143-168 (306)
PARIS-2	1	PF13238.8 ; AAA_18	93.6	0.027	40.9	3.0	21	30-50	2-22(133)
PARIS-2	1	PF03215.17 ; Rad17	93.5	0.039	43.4	4.0	50	385-434	123-177 (180)
PARIS-2	1	PF07475.14 ; Hpr_kinase_C	93.4	0.03	44.2	3.2	38	1947-10-01	1-38(169)
PARIS-2	1	PF02689.16 ; Herpes_Helicase	93.4	0.11	51.9	7.7	87	360-449	154-254 (775)
PARIS-2	1	PF00448.24 ; SRP54	93.4	0.039	43.6	3.8	25	26-50	1-25(191)
PARIS-2	1	PF00488.23 ; MutS_V	93.0	0.035	43.9	2.9	21	30-50	2-22(190)
PARIS-2	1	PF18748.3 ; Ploopntkinase1	92.9	0.034	45.1	2.8	23	25-47	16-38(196)
PARIS-2	1	PF04310.14 ; MukB	92.9	0.00041	58.5	-9.5	82	366-453	91-173 (226)
PARIS-2	1	PF03215.17 ; Rad17	92.8	0.052	42.6	3.8	32	19-50	37-69(180)
PARIS-2	1	PF02689.16 ; Herpes_Helicase	92.7	0.046	54.6	3.8	27	24-50	51-77(775)
PARIS-2	1	PF02492.21 ; cobW	92.6	0.046	42.4	3.2	20	28-47	2-21(177)
PARIS-2	1	PF01712.21 ; dNK	92.6	0.047	43.6	3.3	22	30-51	2-23(201)
PARIS-2	1	PF11602.10 ; NTPase_P4	92.5	0.057	47.9	3.9	84	360-445	158-254 (328)
PARIS-2	1	PF11602.10 ; NTPase_P4	92.5	0.081	46.9	4.9	38	17-54	112-150 (328)
PARIS-2	1	PF13245.8 ; AAA_19	92.3	0.08	38.3	4.0	26	25-50	10-35(141)
PARIS-2	1	PF18751.3 ; Ploopntkinase3	92.3	0.068	41.7	3.8	27	25-51	2-28(183)
PARIS-2	1	PF19993.1 ; DO-GTPase2	92.2	0.047	45.8	2.9	21	30-50	4-24(240)
PARIS-2	1	PF02223.19 ; Thymidylate_kin	92.2	0.037	42.9	2.0	24	31-54	1-24(181)
PARIS-2	1	PF13481.8 ; AAA_25	92.0	0.079	41.1	3.9	25	26-50	28-52(187)
PARIS-2	1	PF03976.16 ; PPK2	91.9	0.071	44.0	3.6	26	25-50	27-52(226)
PARIS-2	1	PF07693.16 ; KAP_NTPase	91.9	0.07	46.0	3.7	29	25-53	30-58(307)
PARIS-2	1	PF00265.20 ; TK	91.8	0.08	41.2	3.7	25	26-50	1-25(171)
PARIS-2	1	PF01637.20 ; ATPase_2	91.8	0.09	41.8	4.0	26	25-50	19-44(209)
PARIS-2	1	PF13173.8 ; AAA_14	91.5	0.11	37.9	4.0	26	25-50	1-26(141)
PARIS-2	1	PF13555.8 ; AAA_29	91.5	0.37	28.2	6.0	45	1950-06-01	1-46(61)
PARIS-2	1	PF01745.18 ; IPT	91.4	0.084	43.5	3.5	22	26-47	1-22(233)
PARIS-2	1	PF05621.13 ; TniB	91.2	0.097	40.7	3.6	25	26-50	35-59(189)
PARIS-2	1	PF10662.11 ; PduV-EutP	91.1	0.077	39.0	2.7	17	30-46	5-21(141)
PARIS-2	1	PF12128.10 ; DUF3584	91.1	0.29	51.5	8.1	77	362-441	1097-1187(1187)
PARIS-2	1	PF06414.14 ; Zeta_toxin	91.1	0.1	41.7	3.7	26	25-50	13-38(199)
PARIS-2	1	PF19263.1 ; DUF5906	90.7	0.071	38.0	2.1	20	31-50	1-21(110)
PARIS-2	1	PF00004.31 ; AAA	90.7	0.1	39.1	3.1	21	30-50	2-22(158)
PARIS-2	1	PF02572.17 ; CobA_CobO_BtuR	90.6	0.12	40.4	3.5	25	26-50	2-26(172)
PARIS-2	1	PF01121.22 ; CoaE	90.6	0.11	39.9	3.3	23	28-50	2-24(181)
PARIS-2	1	PF13401.8 ; AAA_22	90.5	0.16	36.3	4.0	26	25-50	4-29(131)
PARIS-2	1	PF01926.25 ; MMR_HSR1	90.5	0.1	37.7	2.8	18	30-47	3-20(114)
PARIS-2	1	PF01583.22 ; APS_kinase	90.5	0.13	38.1	3.7	25	26-50	2-26(156)
PARIS-2	1	PF10443.11 ; RNA12	90.4	0.11	47.7	3.6	23	25-47	16-39(424)
PARIS-2	1	PF20030.1 ; bpMoxR	90.4	0.15	40.6	4.0	29	26-54	31-59(204)
PARIS-2	1	PF03193.18 ; RsgA_GTPase	90.3	0.11	41.2	3.0	24	24-47	110-133 (180)
PARIS-2	1	PF00625.23 ; Guanylate_kin	90.2	0.14	39.8	3.6	25	26-50	2-26(186)
PARIS-2	1	PF09820.11 ; AAA-ATPase_like	90.1	0.12	44.5	3.6	25	26-50	31-55(295)
PARIS-2	1	PF01078.23 ; Mg_chelatase	89.9	0.14	40.6	3.6	25	26-50	22-46(208)
PARIS-2	1	PF13189.8 ; Cytidylate_kin2	89.7	0.13	40.1	3.1	24	28-51	1-24(183)
PARIS-2	1	PF07931.14 ; CPT	89.6	0.17	38.3	3.6	25	26-50	1-25(163)
PARIS-2	1	PF05707.14 ; Zot	89.5	0.13	41.5	3.1	19	28-46	2-20(210)
PARIS-2	1	PF00308.20 ; Bac_DnaA	89.3	0.18	40.4	3.7	25	26-50	33-57(219)
PARIS-2	1	PF13191.8 ; AAA_16	89.1	0.18	37.5	3.5	22	26-47	25-46(157)
PARIS-2	1	PF00006.27 ; ATP-synt_ab	89.0	0.19	40.2	3.8	25	26-50	14-38(210)
PARIS-2	1	PF01591.20 ; 6PF2K	88.9	0.19	40.7	3.6	25	26-50	9-33(217)
PARIS-2	1	PF03796.17 ; DnaB_C	88.7	0.23	41.0	4.1	27	24-50	16-43(255)
PARIS-2	1	PF19975.1 ; DO-GTPase1	88.5	0.14	43.9	2.7	21	30-50	1-21(276)
PARIS-2	1	PF02702.19 ; KdpD	88.4	0.22	40.1	3.7	26	25-50	3-28(210)
PARIS-2	1	PF05729.14 ; NACHT	88.3	0.25	36.6	3.8	24	27-50	1-24(170)
PARIS-2	1	PF02224.20 ; Cytidylate_kin	88.2	0.13	41.1	2.1	21	30-50	2-22(213)
PARIS-2	1	PF11868.10 ; DUF3388	88.0	0.26	39.5	3.7	26	26-51	54-79(190)
PARIS-2	1	PF00158.28 ; Sigma54_activat	87.5	0.32	37.1	4.0	27	25-51	20-46(167)
PARIS-2	1	PF06745.15 ; ATPase	87.3	0.32	39.3	4.0	26	25-50	18-43(232)
PARIS-2	1	PF05673.15 ; DUF815	87.0	0.33	40.2	4.0	26	25-50	53-78(252)
PARIS-2	1	PF00910.24 ; RNA_helicase	86.4	0.35	32.4	3.3	21	30-50	2-22(100)
PARIS-2	1	PF10236.11 ; DAP3	85.6	0.41	42.0	4.0	26	25-50	23-48(322)
PARIS-2	1	PF01935.19 ; DUF87	85.4	0.39	39.1	3.6	22	29-50	28-49(220)
PARIS-2	1	PF13207.8 ; AAA_17	85.4	0.27	34.9	2.3	19	32-50	1-19(138)
PARIS-2	1	PF14516.8 ; AAA_35	85.3	0.36	41.4	3.5	26	25-50	29-54(330)
PARIS-2	1	PF03205.16 ; MobB	85.2	0.42	35.3	3.4	23	28-50	1-23(137)
PARIS-2	1	PF10923.10 ; DUF2791	85.2	0.41	43.5	4.0	26	25-50	48-73(413)
PARIS-2	1	PF16575.7 ; CLP1_P	85.2	0.29	37.5	2.6	18	33-50	1-18(181)
PARIS-2	1	PF03668.17 ; ATP_bind_2	85.1	0.37	41.2	3.4	22	26-47	1-22(282)
PARIS-2	1	PF13671.8 ; AAA_33	85.0	0.4	35.9	3.3	24	28-51	1-24(165)
PARIS-2	1	PF00437.22 ; T2SSE	85.0	0.45	40.1	3.9	28	26-53	130-157 (268)
PARIS-2	1	PF06309.13 ; Torsin	84.9	0.52	33.6	3.8	25	26-50	52-76(126)
PARIS-2	1	PF16813.7 ; Cas_St_Csn2	84.9	0.34	42.7	3.1	33	20-53	10-42(326)
PARIS-2	1	PF13604.8 ; AAA_30	84.7	0.53	36.5	4.0	29	25-53	16-44(192)
PARIS-2	1	PF08298.13 ; AAA_PrkA	84.4	0.0069	54.8	-8.7	90	366-458	181-280 (362)
PARIS-2	1	PF01695.19 ; IstB_IS21	84.3	0.55	38.5	4.1	26	25-50	91-116 (238)
PARIS-2	1	PF13086.8 ; AAA_11	84.3	0.51	38.6	3.9	25	26-50	20-44(273)
PARIS-2	1	PF04317.14 ; DUF463	84.2	0.39	44.2	3.2	21	30-50	4-24(442)
PARIS-2	1	PF00406.24 ; ADK	84.1	0.29	37.4	2.1	20	31-50	1-20(184)
PARIS-2	1	PF06431.13 ; Polyoma_lg_T_C	84.1	0.5	43.2	4.0	28	26-53	155-182 (417)
PARIS-2	1	PF00735.20 ; Septin	83.6	0.37	41.5	2.8	18	30-47	8-25(303)
PARIS-2	1	PF14532.8 ; Sigma54_activ_2	83.5	0.6	34.1	3.7	24	25-48	22-45(140)
PARIS-2	1	PF08423.13 ; Rad51	83.5	0.56	38.8	3.8	25	26-50	37-61(255)
PARIS-2	1	PF08433.12 ; KTI12	83.5	0.54	39.7	3.7	23	28-50	3-25(269)
PARIS-2	1	PF05783.13 ; DLIC	83.3	0.37	44.9	2.7	17	30-46	29-45(469)
PARIS-2	1	PF06048.13 ; DUF927	83.0	0.65	39.6	4.2	30	25-54	191-220 (288)
PARIS-2	1	PF00693.20 ; Herpes_TK	82.9	0.39	41.0	2.6	20	33-52	1-20(280)
PARIS-2	1	PF02562.18 ; PhoH	82.0	0.79	36.4	4.1	26	25-50	18-43(205)
PARIS-2	1	PF02421.20 ; FeoB_N	81.8	0.54	33.8	2.8	18	30-47	4-21(156)
PARIS-2	1	PF12775.9 ; AAA_7	81.3	0.63	35.7	3.1	21	30-50	37-57(181)
PARIS-2	1	PF00503.22 ; G-alpha	81.3	0.68	40.3	3.7	26	30-55	25-50(336)
PARIS-2	1	PF01057.19 ; Parvo_NS1	80.8	0.63	39.5	3.2	22	30-51	122-143 (284)
PARIS-2	1	PF10412.11 ; TrwB_AAD_bind	80.2	0.71	40.8	3.5	22	29-50	18-39(384)
PARIS-2	1	PF12846.9 ; AAA_10	80.1	0.85	39.9	4.0	28	23-50	18-45(362)
PARIS-2	2	PF14491.8 ; DUF4435	99.8	2.4E-19	152.5	21.7	215	20-255	2-259 (262)
PARIS-2	2	PF11536.10 ; DUF3226	96.8	0.0011	54.2	6.1	61	21-93	2-98(241)
PARIS-2	2	PF14103.8 ; DUF4276	91.8	0.25	38.2	6.6	104	25-135	1-137 (211)
PARIS-2	2	PF13707.8 ; RloB	90.6	0.53	35.6	7.2	88	21-126	1-98(178)
old-tin	1	PF11398.10 ; DUF2813	99.9	5.4E-23	209.6	21.3	93	258-353	254-346 (377)
old-tin	1	PF13175.8 ; AAA_15	99.8	1.2E-18	178.9	24.4	48	3-50	1-48 (409)
old-tin	1	PF16813.7 ; Cas_St_Csn2	99.7	1.7E-15	149.8	21.6	126	209-350	116-244 (326)
old-tin	1	PF13304.8 ; AAA_21	99.5	4.2E-13	134.5	17.4	242	26-338	1-362 (362)
old-tin	1	PF02463.21 ; SMC_N	98.4	1.5E-07	108.0	5.8	47	4-50	1-50 (1271
old-tin	1	PF04310.14 ; MukB	98.2	1.5E-06	79.9	6.5	48	1-48	2-50 (226)
old-tin	1	PF12532.10 ; DUF3732	98.1	1.2E-05	70.8	11.7	149	189-350	1-170 (178)
old-tin	1	PF13514.8 ; AAA_27	98.1	3.7E-06	75.5	7.1	69	3-71	1-73 (204)
old-tin	1	PF12128.10 ; DUF3584	97.8	6.7E-06	94.7	4.9	42	8-50	1-43 (1187
old-tin	1	PF13476.8 ; AAA_23	97.5	4.4E-05	70.8	4.8	44	7-50	1-46 (242)
old-tin	1	PF02463.21 ; SMC_N	97.4	0.0002	82.0	8.7	87	259-356	1184-1270 (1271)
old-tin	1	PF13166.8 ; AAA_13	97.3	0.0017	70.3	15.4	136	183-337	442-577 (736)
old-tin	1	PF13166.8 ; AAA_13	96.5	0.00073	73.2	3.2	39	12-50	6-44 (736)
old-tin	1	PF11536.10 ; DUF3226	96.4	0.0053	56.2	8.4	63	393-455	2-95 (241)
old-tin	1	PF14491.8 ; DUF4435	96.2	0.0018	60.3	4.1	58	392-456	2-85 (262)
old-tin	1	PF09818.11 ; ABC_ATPase	95.9	0.011	58.8	8.2	78	259-349	316-407 (438)
old-tin	1	PF03215.17 ; Rad17	95.7	0.0066	51.8	5.0	53	292-344	123-180 (180)
old-tin	1	PF02456.17 ; Adeno_IVa2	95.4	0.01	57.8	5.7	58	291-349	187-249 (364)
old-tin	1	PF00005.29 ; ABC_tran	95.0	0.011	48.6	4.0	27	18-44	5-31 (150)
old-tin	1	PF02456.17 ; Adeno_IVa2	94.6	0.021	55.4	5.6	43	2-44	54-100 (364)
old-tin	1	PF09547.12 ; Spore_IV_A	94.6	0.015	59.2	4.4	37	12-48	3-41 (492)
old-tin	1	PF12128.10 ; DUF3584	93.7	0.047	62.0	6.6	82	259-350	1097-1187(1187
old-tin	1	PF09818.11 ; ABC_ATPase	93.6	0.028	56.0	3.9	37	7-44	225-261 (438)
old-tin	1	PF10649.11 ; DUF2478	93.2	0.033	46.6	3.3	23	26-48	1-23 (159)
old-tin	1	PF01580.20 ; FtsK_SpoIIIE	93.1	0.045	46.3	4.1	31	18-48	32-62 (198)
old-tin	1	PF00485.20 ; PRK	93.0	0.035	47.1	3.2	24	26-49	1-24 (190)
old-tin	1	PF13521.8 ; AAA_28	93.0	0.04	45.1	3.4	23	27-49	2-24 (154)
old-tin	1	PF00350.25 ; Dynamin_N	92.9	0.031	45.7	2.6	18	27-44	1-18 (182)
old-tin	1	PF03266.17 ; NTPase_1	92.7	0.045	44.4	3.4	22	27-48	2-23 (165)
old-tin	1	PF08298.13 ; AAA_PrkA	92.5	0.04	53.3	3.2	26	24-49	85-110 (362)
old-tin	1	PF04665.14 ; Pox_A32	92.2	0.054	48.7	3.5	28	21-48	10-37 (238)
old-tin	1	PF00488.23 ; MutS_V	92.0	0.051	46.0	3.0	22	27-48	1-22 (190)
old-tin	1	PF19568.1 ; Spore_III_AA	91.8	0.058	51.0	3.4	23	27-49	147-169 (306)
old-tin	1	PF07475.14 ; Hpr_kinase_C	91.3	0.081	44.8	3.4	36	9-44	1-37 (169)
old-tin	1	PF02492.21 ; cobW	91.1	0.074	44.1	2.9	20	25-44	1-20 (177)
old-tin	1	PF11602.10 ; NTPase_P4	90.5	0.16	48.5	5.0	48	291-338	180-239 (328)
old-tin	1	PF02689.16 ; Herpes_Helicase	90.3	0.087	56.5	3.2	25	24-48	53-77 (775)
old-tin	1	PF00488.23 ; MutS_V	90.3	0.22	41.8	5.3	47	291-337	76-124 (190)
old-tin	1	PF13238.8 ; AAA_18	89.9	0.11	40.2	2.7	19	27-45	1-19 (133)
old-tin	1	PF00448.24 ; SRP54	89.6	0.13	43.3	3.3	23	26-48	3-25 (191)
old-tin	1	PF03215.17 ; Rad17	89.6	0.12	43.5	2.9	32	18-49	39-70 (180)
old-tin	1	PF19993.1 ; DO-GTPase2	89.5	0.12	46.4	3.2	24	25-48	1-24 (240)
old-tin	1	PF13555.8 ; AAA_29	89.5	0.44	29.9	5.4	43	5-48	1-46 (61)
old-tin	1	PF13177.8 ; DNA_pol3_delta	89.2	0.15	43.4	3.3	26	23-48	18-43 (200)
old-tin	1	PF18748.3 ; Ploopntkinase1	89.0	0.11	45.2	2.2	20	26-45	19-38 (196)
old-tin	1	PF13481.8 ; AAA_25	89.0	0.17	41.9	3.5	27	21-48	26-52 (187)
old-tin	1	PF01712.21 ; dNK	88.8	0.16	43.2	3.3	23	27-49	1-23 (201)
old-tin	1	PF02223.19 ; Thymidylate_kin	88.5	0.11	42.8	2.0	21	29-49	1-21 (181)
old-tin	1	PF10662.11 ; PduV-EutP	88.3	0.16	39.8	2.8	18	27-44	4-21 (141)
old-tin	1	PF11602.10 ; NTPase_P4	88.3	0.26	46.8	4.7	35	16-50	112-148 (328)
old-tin	1	PF09547.12 ; Spore_IV_A	87.8	0.42	48.2	6.0	70	257-338	121-194 (492)
old-tin	1	PF18751.3 ; Ploopntkinase3	87.7	0.26	40.9	3.9	33	26-58	5-43 (183)
old-tin	1	PF01926.25 ; MMR_HSR1	87.4	0.21	38.7	2.8	18	27-44	2-19 (114)
old-tin	1	PF03976.16 ; PPK2	87.2	0.21	44.0	3.1	24	26-49	30-53 (226)
old-tin	1	PF00265.20 ; TK	87.1	0.24	41.1	3.3	25	24-48	1-25 (171)
old-tin	1	PF01580.20 ; FtsK_SpoIIIE	86.9	0.31	40.7	3.9	43	292-334	151-196 (198)
old-tin	1	PF13245.8 ; AAA_19	86.7	0.32	37.2	3.6	25	24-48	11-35 (141)
old-tin	1	PF03193.18 ; RsgA_GTPase	86.6	0.22	42.4	2.7	21	24-44	112-132 (180)
old-tin	1	PF01583.22 ; APS_kinase	86.2	0.3	38.7	3.3	23	26-48	4-26 (156)
old-tin	1	PF14103.8 ; DUF4276	86.0	0.49	41.4	4.8	59	397-455	1-68 (211)
old-tin	1	PF00625.23 ; Guanylate_kin	85.7	0.28	40.6	3.0	20	26-45	4-23 (186)
old-tin	1	PF01745.18 ; IPT	85.0	0.33	42.7	3.2	24	26-49	3-26 (233)
old-tin	1	PF05621.13 ; TniB	84.5	0.36	39.8	3.1	22	24-45	35-56 (189)
old-tin	1	PF01637.20 ; ATPase_2	84.2	0.44	40.2	3.6	25	24-48	20-44 (209)
old-tin	1	PF13173.8 ; AAA_14	84.2	0.49	36.5	3.6	25	24-48	2-26 (141)
old-tin	1	PF01121.22 ; CoaE	84.2	0.37	39.3	3.0	24	26-49	2-25 (181)
old-tin	1	PF06414.14 ; Zeta_toxin	84.0	0.35	41.3	2.8	20	26-45	16-35 (199)
old-tin	1	PF00004.31 ; AAA	83.8	0.42	37.9	3.1	23	27-49	1-23 (158)
old-tin	1	PF01078.23 ; Mg_chelatase	83.8	0.4	40.5	3.1	26	24-49	22-47 (208)
old-tin	1	PF13189.8 ; Cytidylate_kin	83.4	0.49	39.3	3.5	33	26-58	1-33 (183)
old-tin	1	PF13401.8 ; AAA_22	83.4	0.54	35.6	3.5	25	24-48	5-29 (131)
old-tin	1	PF13707.8 ; RloB	83.2	0.77	39.0	4.7	55	394-455	2-65 (178)
old-tin	1	PF03796.17 ; DnaB_C	83.1	0.44	42.0	3.2	28	21-48	16-43 (255)
old-tin	1	PF10443.11 ; RNA12	83.0	0.39	47.1	3.1	22	24-45	17-39 (424)
old-tin	1	PF20030.1 ; bpMoxR	82.9	0.52	39.9	3.5	26	24-49	31-56 (204)
old-tin	1	PF02572.17 ; CobA_CobO_BtuR	82.9	0.51	39.3	3.4	25	24-48	2-26 (172)
old-tin	1	PF19263.1 ; DUF5906	82.7	0.37	36.5	2.2	21	29-49	1-22 (110)
old-tin	1	PF07931.14 ; CPT	82.2	0.52	37.9	3.1	24	26-49	3-26 (163)
old-tin	1	PF07693.16 ; KAP_NTPase	82.0	0.43	43.8	2.8	22	24-45	31-52 (307)
old-tin	1	PF00006.27 ; ATP-synt_ab	82.0	0.55	40.0	3.3	28	21-48	11-38 (210)
old-tin	1	PF01591.20 ; 6PF2K	81.4	0.56	40.5	3.2	24	26-49	11-34 (217)
old-tin	1	PF06745.15 ; ATPase	81.4	0.62	40.2	3.5	28	21-48	16-43 (232)
old-tin	1	PF05707.14 ; Zot	80.8	0.53	40.6	2.8	19	26-44	2-20 (210)
old-tin	1	PF09820.11 ; AAA-ATPase_like	80.7	0.64	42.7	3.4	26	24-49	31-56 (295)
old-tin	1	PF19975.1 ; DO-GTPase1	80.5	0.54	43.2	2.8	21	28-48	1-21 (276)
old-tin	1	PF00308.20 ; Bac_DnaA	80.5	0.75	39.1	3.7	25	24-48	33-57 (219)
old-tin	1	PF05729.14 ; NACHT	80.1	0.79	36.0	3.5	24	25-48	1-24 (170)
old-tin	1	PF04310.14 ; MukB	80.0	0.093	46.7	2.7	46	292-337	110-155 (226)
old-tin	2	PF15516.8 ; BpuSI_N	93.2	0.09	40.1	5.5	44	98-143	41-86 (152)
old-tin	2	PF13588.8 ; HSDR_N_2	90.1	0.76	30.4	7.1	53	97-160	34-86 (110)
old-tin	2	PF04313.16 ; HSDR_N	85.6	0.53	38.5	4.4	38	97-138	159-201 (235)
old-tin	3	PF12961.9 ; DUF3850	99.53	1.6e-13	80.52	11.1	71	6-76	2-82 (83)
old-tin	3	PF04266.16 ; ASCH	95.56	0.024	33.61	5.7	50	12-65	11-67 (124)
old-tin	3	PF04322.14 ; DUF473	92.36	0.81	27.67	7.9	62	2-63	1-70 (118)
DUF4238	1	PF14022.8 ; DUF4238	100.0	2.9E-35	248.0	33.9	278	6-292	1-288 (288)
HP + HP + HP	1	PF08878.13 ; Cap4_SAVED	83.4	4.2	33.7	9.6	88	4-94	45-141 (219)
HP + HP + HP	2	PF10281.11 ; Ish1	86.9	0.52	27.4	3.8	31	23-53	5-36(37)
DprA + PRTase	1	PF02481.17 ; DNA_processg_A	100.0	1.1E-33	240.2	26.9	202	90-297	2-203 (204)
DprA + PRTase	1	PF18185.3 ; STALD	99.8	1.8E-18	147.2	15.2	154	90-276	2-174 (208)
DprA + PRTase	1	PF18306.3 ; LDcluster4	99.7	1.7E-16	124.6	14.7	122	131-274	2-123 (138)
DprA + PRTase	1	PF06908.13 ; YpsA	99.6	1.3E-14	118.4	17.7	142	133-277	1-169 (170)
DprA + PRTase	1	PF12694.9 ; cpYpsA	99.4	7e-13	105.8	11.4	118	163-296	1-123 (148)
DprA + PRTase	1	PF18178.3 ; TPALS	98.7	4.3E-07	77.6	16.0	141	128-275	1-170 (235)
DprA + PRTase	1	PF18171.3 ; LSDAT_prok	98.6	2.5E-07	77.1	12.5	145	130-276	1-156 (207)
DprA + PRTase	1	PF10686.11 ; YAcAr	98.6	2e-07	62.8	8.6	61	131-192	1-63(67)
DprA + PRTase	1	PF18180.3 ; LD_cluster3	98.4	3.6E-06	67.9	14.3	122	143-276	9-138 (169)
DprA + PRTase	1	PF18163.3 ; LD_cluster2	98.4	6.1E-06	71.3	16.3	142	128-275	2-187 (259)
DprA + PRTase	1	PF03641.16 ; Lysine_decarbox	98.0	4.8E-06	63.6	6.5	115	172-306	1-131 (131)
DprA + PRTase	1	PF18139.3 ; LSDAT_euk	97.1	0.0063	51.9	13.2	178	130-309	29-252 (270)
DprA + PRTase	1	PF11071.10 ; Nuc_deoxyri_tr3	93.6	0.3	36.0	9.2	73	234-309	65-139 (140)
DprA + PRTase	1	PF15891.7 ; Nuc_deoxyri_tr2	92.3	1.1	29.3	11.6	93	185-277	2-101 (101)
DprA + PRTase	1	PF14359.8 ; DUF4406	92.2	0.43	32.2	7.7	71	203-273	19-102 (102)
DprA + PRTase	1	PF05014.17 ; Nuc_deoxyrib_tr	89.6	1.7	31.3	9.5	71	203-273	18-99(143)
DprA + PRTase	1	PF02401.20 ; LYTB	82.3	16	30.6	15.7	178	84-275	41-247 (283)
DprA + PRTase	1	PF09152.12 ; DUF1937	80.6	8.5	26.7	9.2	73	203-275	33-122 (122)
DprA + PRTase	2	PF08645.13 ; PNK3P	99.4	2.6E-12	105.9	11.0	132	4-136	1-149 (152)
DprA + PRTase	2	PF06888.14 ; Put_Phosphatase	99.3	2.7E-12	113.1	10.0	125	28-161	70-236 (237)
DprA + PRTase	2	PF12689.9 ; Acid_PPase	99.3	7.3E-12	102.8	11.3	124	1-138	1-142 (158)
DprA + PRTase	2	PF13419.8 ; HAD_2	99.3	9.8E-12	102.7	11.4	121	6-135	1-179 (179)
DprA + PRTase	2	PF15610.8 ; PRTase_3	99.2	2.5E-11	110.9	8.9	157	179-364	3-179 (265)
DprA + PRTase	2	PF11019.10 ; DUF2608	99.2	6.3E-11	104.8	10.9	129	1-143	16-221 (250)
DprA + PRTase	2	PF08235.15 ; LNS2	99.2	1.1E-10	103.5	12.1	145	2-162	46-223 (224)
DprA + PRTase	2	PF00702.28 ; Hydrolase	99.1	7.9E-11	97.2	9.3	115	3-129	1-177 (177)
DprA + PRTase	2	PF09419.12 ; PGP_phosphatase	99.0	2.6E-09	89.2	13.0	115	1-140	35-164 (164)
DprA + PRTase	2	PF03767.16 ; Acid_phosphat_B	99.0	7.8E-10	98.2	9.9	120	1-136	79-230 (237)
DprA + PRTase	2	PF12710.9 ; HAD	99.0	6.8E-10	92.1	7.9	109	6-125	1-182 (183)
DprA + PRTase	2	PF08282.14 ; Hydrolase_3	98.9	1.7E-09	93.5	8.2	136	6-158	1-244 (244)
DprA + PRTase	2	PF06941.14 ; NT5C	98.9	3.1E-09	88.8	9.0	132	3-166	1-179 (179)
DprA + PRTase	2	PF03031.20 ; NIF	98.9	2.1E-09	88.0	6.9	132	4-161	1-154 (161)
DprA + PRTase	2	PF05152.14 ; DUF705	98.8	1.2E-08	94.6	10.9	105	1-121	121-259 (298)
DprA + PRTase	2	PF05761.16 ; 5_nucleotid	98.7	1.8E-08	98.7	9.2	141	1-160	10-358 (445)
DprA + PRTase	2	PF05116.15 ; S6PP	98.7	3.2E-08	85.2	9.7	115	3-136	1-204 (241)
DprA + PRTase	2	PF00156.29 ; Pribosyltran	98.7	4.9E-08	80.9	9.3	124	214-364	14-142 (162)
DprA + PRTase	2	PF13344.8 ; Hydrolase_6	98.3	1.7E-06	62.4	8.1	96	6-130	1-99(100)
DprA + PRTase	2	PF06189.14 ; 5-nucleotidase	98.1	9e-06	73.1	10.9	113	1-141	114-258 (258)
DprA + PRTase	2	PF06437.13 ; ISN1	98.0	2.3E-05	75.2	11.0	119	1-138	145-397 (404)
DprA + PRTase	2	PF15609.8 ; PRTase_2	97.9	2.5E-05	67.0	9.3	111	225-364	56-170 (197)
DprA + PRTase	2	PF05822.14 ; UMPH-1	97.8	2.3E-05	67.9	7.1	124	28-162	90-245 (246)
DprA + PRTase	2	PF02358.18 ; Trehalose_PPase	97.7	3.8E-05	65.8	7.5	123	7-152	1-234 (234)
DprA + PRTase	2	PF14681.8 ; UPRTase	97.1	0.00042	58.8	6.0	42	319-360	114-157 (204)
DprA + PRTase	2	PF14572.8 ; Pribosyl_synth	96.8	0.0011	55.0	5.9	40	320-359	76-116 (181)
DprA + PRTase	2	PF13242.8 ; Hydrolase_like	94.9	0.046	36.4	6.4	66	89-154	1-77(77)
DprA + PRTase	2	PF18143.3 ; HAD_SAK_2	94.0	0.15	39.1	8.5	94	5-117	1-107 (133)
DprA + PRTase	2	PF10307.11 ; HAD_SAK_1	88.7	0.76	38.6	7.5	93	30-129	54-156 (207)
2TM + 1TM + TIR	1	PF06785.13 ; UPF0242	90.73	2.6	32.34	7.1	75	43-118	4-92 (192)
2TM + 1TM + TIR	1	PF10864.10 ; DUF2663	89.6	6.2	29.57	8.1	71	35-108	23-93 (129)
2TM + 1TM + TIR	1	PF11241.10 ; DUF3043	87.48	7.2	31.13	7.6	67	24-102	66-132 (164)
2TM + 1TM + TIR	1	PF06305.13; LapA_dom	86.78	8	24.22	6.2	40	74-117	23-62 (62)
2TM + 1TM + TIR	1	PF04995.16 ; CcmD	86.61	6.5	23.7	5.5	35	74-108	8-42 (44)
2TM + 1TM + TIR	1	PF12597.10 ; DUF3767	86.01	16	26.54	9.9	92	17-120	1-103 (103)
2TM + 1TM + TIR	1	PF06936.13 ; Selenoprotein_S	84.17	5.6	32.26	5.6	65	52-116	14-99 (195)
2TM + 1TM + TIR	1	PF16082.7 ; Phage_holin_2_4	81.95	20	24.54	6.9	51	65-115	26-76 (77)
2TM + 1TM + TIR	1	PF07123.14 ; PsbW	81.7	3.2	32.18	3.2	25	71-95	96-120 (132)
2TM + 1TM + TIR	3	PF10137.11 ; TIR-like	97.93	0.00042	51.79	11.4	107	3-115	1-120 (120)
2TM + 1TM + TIR	3	PF08357.13; SEFIR	97.27	0.0063	49.66	10.4	120	2-126	2-160 (160)
2TM + 1TM + TIR	3	PF08937.13; DUF1863	96.9	0.013	42.51	8.2	88	1-94	1-94 (115)
2TM + 1TM + TIR	3	PF13676.8 ; TIR_2	96.48	0.11	37.73	10.7	102	3-113	1-104 (116)
2TM + 1TM + TIR	3	PF05014.17 ; Nuc_deoxyrib_tr	96.3	0.033	44.71	7.4	104	3-113	1-118 (143)
2TM + 1TM + TIR	3	PF15891.7 ; Nuc_deoxyri_tr2	96.13	0.078	38.76	8.2	86	1-92	2-97 (101)
2TM + 1TM + TIR	3	PF01582.22 ; TIR	95.09	0.7	35.13	10.4	98	1-100	2-102 (179)
2TM + 1TM + TIR	3	PF09152.12 ; DUF1937	88.63	6	30.81	8.1	87	1-92	1-120 (122)
2TM + 1TM + TIR	3	PF14359.8 ; DUF4406	80.65	28	25.4	8.2	84	3-92	1-102 (102)
