# Supplementary material for: Phages and their satellites encode hotspots of antiviral systems
Source: Cell Host Microbe. 2022 May 11;30(5):740–753.e5. doi: 10.1016/j.chom.2022.02.018 (PMC9122126; doi:10.1016/j.chom.2022.02.018)
Supplement: Table S4. Efficiency of centers of infection (ECOI) of T7 on E. coli carrying PARIS and T7 ocr mutants isolated, related to Figure 3 [file mmc5.xlsx]

## Sheet: Table S4A
Table S4A. Raw data for the calculation of the efficiency of centers of infection (ECOI), Related to Figure 3
	Plaques control	Plaques PARIS	ECOI	Fold-reduction
Replicate 1	19100	1150	0.0602094	16.6087
Replicate 2	18800	1090	0.0579787	17.2477
Replicate 3	15000	1240	0.0826667	12.0968

## Sheet: Table S4B
Table S4B. Summary of T7 ocr mutants isolated from E. coli MG1655/PARIS or E. coli DH10B/PARIS, related to Figure 3
Strain	Mutation positiona	Mutation	Name of mutants
E. coli MG1655/PARIS
	160T>G	F54V	M3-M5-M6-M7-M8-M10-M13-M14-M16
	245T>G	L82P	M1
	19A>G	T7A	M2
	1A>G	M1V	M4
	284G>A	W95-stop	M12
	-32T>G	upstream from ocr	M9
	-39T>G	upstream from ocr	M11
	-39T>C	upstream from ocr	M15
E. coli DH10B/PARIS
	∆T35	frameshift	M1-M4-M5-M7-M8-M10-M11-M13-M14-M15-M16
	∆G209	frameshift	M2
	2T>C	M1T	M6
	265C>T	Q89-stop	M3-M9
	247C>T	Q83-stop	M12
a. Relative to the start codon of ocr gene (ocr ORF is 354 bp)
