# Supplementary material for: Phages and their satellites encode hotspots of antiviral systems
Source: Cell Host Microbe. 2022 May 11;30(5):740–753.e5. doi: 10.1016/j.chom.2022.02.018 (PMC9122126; doi:10.1016/j.chom.2022.02.018)
Supplement: Table S5. Accessions of all P2-encoded loci and summary of genetic systems encoded on P2-like phages, related to Figure 4 [file mmc6.xlsx]

## Sheet: Table S5A
Table S5A. Accessions of all P2-encoded loci, Related to Figure 4
Genome accession	Pfams	Protein accessions
NC_004431	hypothetical + DinI + hypothetical + hypothetical + Hypoth_Ymh	WP_001154434 + WP_001217564 + WP_001292590 + WP_000529102 + WP_000497736
NC_012892	hypothetical + DinI + hypothetical + hypothetical + RVT_1	WP_001059831 + WP_001217575 + WP_001154431 + WP_001034589 + WP_001320043
NC_012967	hypothetical + DinI + hypothetical + hypothetical + RVT_1	WP_001059831 + WP_001217575 + WP_001154431 + WP_001034589 + WP_001320043
NZ_AEFA01000004	hypothetical + KAP_NTPase + hypothetical + DinI	WP_001154434 + WP_000552033 + WP_000885505 + WP_001217575
NZ_KE136812	hypothetical + DinI + hypothetical + hypothetical + RVT_1	WP_001059831 + WP_001217575 + WP_001154434 + WP_071529030 + WP_016235542
NZ_BGUS01000072	AAA_13	WP_021547827
NZ_NRYV01000143	hypothetical + hypothetical + hypothetical + DinI	WP_001154431 + WP_000402159 + WP_001059831 + WP_001217575
NZ_NRYV01000143	Ogr_Delta	WP_113418565
NZ_BGUT01000005	MethyltransfD12 + AAA_15/AAA_21	WP_001581117 + WP_001581118
NZ_NRYY01000184	hypothetical + RVT_1 + hypothetical + hypothetical + hypothetical + hypothetical	WP_000512892 + WP_000746343 + WP_000042038 + WP_001177885 + WP_000551925 + WP_001310277
NZ_NRYY01000168	hypothetical + hypothetical + hypothetical + hypothetical + hypothetical + DinI	WP_001154434 + WP_000764102 + WP_001115044 + WP_061090207 + WP_000020716 + WP_001217573
NZ_NRYZ01000070	DUF3850/ASCH + hypothetical + hypothetical + hypothetical	WP_004099442 + WP_001531526 + WP_001531527 + WP_001531528
NZ_NRYZ01000033	StbA + AAA/HTH_50 + Peptidase_S8 + Plasmid_stab_B	WP_001673486 + WP_000248600 + WP_000970615 + WP_024242821
NZ_NRYZ01000112	hypothetical + hypothetical + hypothetical + hypothetical + hypothetical + hypothetical	WP_112887050 + WP_001580533 + WP_001580534 + WP_000752436 + WP_162754585 + WP_001009569
NZ_KE136817	hypothetical + hypothetical	WP_016236088 + WP_143369947
NZ_NRZB01000031	hypothetical + hypothetical + hypothetical + hypothetical + DinI	WP_001154434 + WP_001485637 + WP_021523861 + WP_113416872 + WP_001217575
NZ_NRZA01000161	hypothetical	WP_113417675
NZ_BGUV01000021	hypothetical + DUF2971 + hypothetical + hypothetical	WP_001576644 + WP_001576647 + WP_001576649 + WP_125093550
NZ_BGUV01000021	DUF4760 + StbA + Plasmid_stab_B + hypothetical + hypothetical	WP_001068329 + WP_000686485 + WP_000211282 + WP_000193205 + WP_000236495
NZ_NRZC01000124	hypothetical + DinI + hypothetical + RVT_1	WP_001059831 + WP_001217575 + WP_001154431 + WP_023145585
NZ_NRZD01000160	hypothetical + DinI + hypothetical + hypothetical + SieB	WP_001154434 + WP_001217575 + WP_000094764 + WP_021556032 + WP_021548667
NZ_NRZG01000138	DUF262 + DNA_methylase + HEPN_MAE_28990/HEPN_RiboL-PSP	WP_000351260 + WP_001697730 + WP_000373633
NZ_NRZH01000197	hypothetical + KAP_NTPase + PIN_12 + hypothetical + DinI	WP_113421897 + WP_113421891 + WP_021513009 + WP_021513008 + WP_001217575
NZ_NRZH01000031	DUF3850/ASCH + hypothetical + hypothetical + hypothetical	WP_001409868 + WP_001476973 + WP_080069382 + WP_000554772
NZ_BGUW01000021	hypothetical + DUF2971 + hypothetical + hypothetical	WP_001576644 + WP_001576647 + WP_001576649 + WP_125093550
NZ_KE136817	hypothetical + SSB + hypothetical + hypothetical + hypothetical	WP_001537152 + WP_016236101 + WP_016236100 + WP_016236099 + WP_016236098
NZ_BGUW01000021	DUF4760 + StbA + Plasmid_stab_B + hypothetical + hypothetical	WP_001068329 + WP_000686485 + WP_000211282 + WP_000193205 + WP_000236495
NZ_NRZI01000075	hypothetical + KAP_NTPase + S1/HSDR_N	WP_001376441 + WP_023147874 + WP_001678413
NZ_NRZJ01000053	hypothetical + DUF3850/ASCH + hypothetical + DNA_methylase + hypothetical	WP_000368931 + WP_001600138 + WP_000554771 + WP_001143634 + WP_001350076
NZ_NRZJ01000004	hypothetical + S1/HSDR_N + KAP_NTPase	WP_001376441 + WP_001678413 + WP_023147874
NZ_NRZK01000031	hypothetical + S1/HSDR_N + KAP_NTPase	WP_001376441 + WP_001678413 + WP_023147874
NZ_NRZK01000031	hypothetical + S1/HSDR_N + KAP_NTPase	WP_001376441 + WP_001678413 + WP_023147874
NZ_NRZM01000081	hypothetical + KAP_NTPase + S1/HSDR_N	WP_001376441 + WP_023147874 + WP_001678413
NZ_NRZP01000063	StbA + zf-C4_ClpX + hypothetical + Plasmid_stab_B	WP_001557875 + WP_113440738 + WP_001080498 + WP_000211264
NZ_NRZS01000092	Ogr_Delta	WP_089708991
NZ_BGUY01000029	DUF4760 + StbA + Plasmid_stab_B + hypothetical + hypothetical	WP_001068329 + WP_000686485 + WP_000211282 + WP_000193205 + WP_000236495
NZ_KE136820	Fic + hypothetical	WP_000556577 + WP_016236400
NZ_NRZQ01000088	hypothetical + hypothetical + hypothetical + hypothetical + RVT_1 + hypothetical	WP_061353353 + WP_000551925 + WP_001302990 + WP_001310277 + WP_000746343 + WP_000042038
NZ_NRZQ01000083	AAA_15/AAA_21 + hypothetical	WP_053274948 + WP_000335230
NZ_NRZR01000146	hypothetical + SieB + DinI	WP_001154434 + WP_021548667 + WP_001217575
NZ_NRZV01000067	hypothetical + hypothetical + hypothetical	WP_004016844 + WP_050491439 + WP_024166900
NZ_NRZV01000079	hypothetical + hypothetical + hypothetical + DinI	WP_001154434 + WP_000207842 + WP_000859244 + WP_001217575
NZ_NRZY01000058	HEPN_Toprim_N/HEPN_RiboL-PSP + DinI + hypothetical	WP_113411594 + WP_113411593 + WP_039025457
NZ_NRZY01000009	Ogr_Delta + putAbiC + hypothetical	WP_032299410 + WP_001275092 + WP_000364839
NZ_NSAB01000221	AAA_15/AAA_21 + hypothetical	WP_023486639 + WP_040030509
NZ_NSAB01000221	hypothetical + hypothetical + DUF4145 + hypothetical + DinI	WP_001154431 + WP_000516592 + WP_000245245 + WP_034167053 + WP_034167052
NZ_NSAC01000012	hypothetical + DinI + DUF2971 + DUF4145	WP_001154431 + WP_001217575 + WP_112918061 + WP_112020959
NZ_NSAC01000012	AAA_15/AAA_15/AAA_21 + hypothetical	WP_001220547 + WP_000624949
NZ_NSAD01000052	RVT_1 + hypothetical + RVT_1	WP_050516365 + WP_000993280 + WP_001605760
NZ_NSAD01000052	hypothetical + hypothetical + DUF1863 + rve/rve_2/HTH_21/DDE_Tnp_IS240/rve_3/HTH_Tnp_1 + DinI	WP_001154434 + WP_000286099 + WP_000549632 + WP_085947771 + WP_001217575
NZ_NSAE01000057	RVT_1 + RVT_1 + hypothetical	WP_001605760 + WP_050516365 + WP_000993280
NZ_NSAF01000055	hypothetical + hypothetical + AIPR + hypothetical	WP_001568678 + WP_001568679 + WP_087890510 + WP_074516100
NZ_NSAF01000155	AAA/HTH_50 + Peptidase_S8	WP_000502619 + WP_001545554
NZ_NSAF01000075	RVT_1 + RVT_1 + hypothetical	WP_001605760 + WP_050516365 + WP_000993280
NZ_NSAI01000142	hypothetical + DinI + hypothetical	WP_001154443 + WP_001217561 + WP_024221516
NZ_NSAI01000159	StbA + Ead_Ea22 + Plasmid_stab_B	WP_000686499 + WP_001289966 + WP_000211289
NZ_KE136847	hypothetical + DUF3850/ASCH + DNA_methylase + hypothetical	WP_001540309 + WP_032141994 + WP_001540306 + WP_000688782
NZ_NSAH01000064	AAA_22	WP_032286573
NZ_NSAH01000063	hypothetical + hypothetical + DinI	WP_001154434 + WP_113440608 + WP_001217575
NZ_NSAM01000110	hypothetical + DarT + hypothetical + HIRAN + Macro + DinI	WP_001154434 + WP_016239482 + WP_040079441 + WP_000185757 + WP_050488095 + WP_001217575
NZ_NSAN01000068	hypothetical + AAA_15/AAA_21 + hypothetical + hypothetical + hypothetical	WP_063090871 + WP_001682736 + WP_063090872 + WP_127699595 + WP_063090869
NZ_NSAQ01000023	hypothetical + DinI + hypothetical + hypothetical	WP_001154434 + WP_001217583 + WP_113440963 + WP_001405613
NZ_NSAT01000011	hypothetical + DUF2971 + DUF4145 + DinI	WP_001154431 + WP_112918061 + WP_112020959 + WP_001217575
NZ_NSAT01000027	hypothetical + hypothetical	WP_097408516 + WP_097408514
NZ_NSAT01000048	DUF3850/ASCH + DNA_methylase + HATPase_c_3/HATPase_c + hypothetical	WP_023156287 + WP_023156285 + WP_023156284 + WP_023156286
NZ_NSAT01000050	DUF3850/ASCH + hypothetical + AAA_15/AAA_15/AAA_21/SMC_N	WP_021529758 + WP_021529611 + WP_063109272
NZ_NSAW01000051	HNH_2 + hypothetical	WP_023304084 + WP_113444594
NZ_KE136862	DUF4760 + StbA + Plasmid_stab_B + hypothetical	WP_001539201 + WP_001504475 + WP_001539199 + WP_000193205
NZ_NSAW01000090	StbA + AAA/HTH_50 + Peptidase_S8 + Plasmid_stab_B	WP_001673486 + WP_000248600 + WP_113444652 + WP_000211288
NZ_NSBA01000058	hypothetical + DinI + hypothetical + PIN_12	WP_001154434 + WP_001217572 + WP_053901735 + WP_000920989
NZ_BGVD01000001	hypothetical + PIN_12 + DinI	WP_001154430 + WP_000920990 + WP_001217562
NZ_NSBB01000024	hypothetical + AAA_31/CbiA/ArsA_ATPase/MipZ + RelA_SpoT + hypothetical + hypothetical + DinI	WP_001154434 + WP_096314294 + WP_089588521 + WP_024219116 + WP_096314295 + WP_001217575
NZ_NSBC01000068	hypothetical + AAA_31/CbiA/ArsA_ATPase/MipZ + RelA_SpoT + hypothetical + hypothetical + DinI	WP_001154434 + WP_096314294 + WP_089588521 + WP_024219116 + WP_096314295 + WP_001217575
NZ_NSBE01000053	hypothetical + AAA_31/CbiA/ArsA_ATPase/MipZ + hypothetical + hypothetical + hypothetical + hypothetical + DinI	WP_001154434 + WP_063123439 + WP_000030309 + WP_063438818 + WP_001579965 + WP_000756243 + WP_001217575
NZ_NSBF01000033	hypothetical + hypothetical + hypothetical + hypothetical + hypothetical	WP_001154428 + WP_113444469 + WP_097751454 + WP_097751455 + WP_032248694
NZ_NSBJ01000026	hypothetical + DNA_methylase + hypothetical	WP_000742296 + WP_001123601 + WP_001469928
NZ_NSBG01000112	hypothetical + hypothetical + hypothetical + hypothetical + hypothetical	WP_001154428 + WP_113444469 + WP_097751454 + WP_097751455 + WP_032248694
NZ_BGVF01000024	StbA + Plasmid_stab_B + Ead_Ea22	WP_000686519 + WP_033813437 + WP_113446335
NZ_KE136868	hypothetical + DinI + hypothetical + AAA_15/AAA_21	WP_001059831 + WP_001217575 + WP_001154431 + WP_001682736
NZ_NSBK01000053	hypothetical + DNA_methylase + hypothetical	WP_000742296 + WP_001123601 + WP_001469928
NZ_NRWL01000062	hypothetical + hypothetical + TIR-like + DinI	WP_112924689 + WP_000207842 + WP_089587035 + WP_001217575
NZ_NRWM01000033	DUF262 + DNA_methylase + HEPN_MAE_28990/HEPN_RiboL-PSP	WP_000351260 + WP_001697730 + WP_000373633
NZ_NRWM01000019	DNA_processg_A + hypothetical	WP_001389235 + WP_001062015
NZ_NRWQ01000034	hypothetical + AAA_13 + hypothetical + DinI	WP_001154431 + WP_106509408 + WP_001059831 + WP_001217575
NZ_BGVH01000002	StbA + Plasmid_stab_B + zf-C4_ClpX + hypothetical + hypothetical + hypothetical	WP_113318638 + WP_000211251 + WP_001163782 + WP_096129504 + WP_122998051 + WP_096129503
NZ_NRWR01000172	hypothetical + HEPN_LA2681 + AAA_15/AAA_21 + DinI	WP_001154434 + WP_000354145 + WP_057698812 + WP_001217575
NZ_NRWR01000043	StbA + Plasmid_stab_B	WP_000686510 + WP_000211267
NZ_NRWS01000280	hypothetical + hypothetical + Lactamase_B	WP_001752367 + WP_001752365 + WP_001752366
NZ_NRWS01000322	DUF262 + HEPN_RiboL-PSP/HEPN_MAE_28990	WP_074516032 + WP_074516033
NZ_KE136876	hypothetical + hypothetical + hypothetical + SSB + hypothetical	WP_016237665 + WP_000856784 + WP_050582772 + WP_016232588 + WP_012601394
NZ_NRWS01000050	hypothetical + KAP_NTPase + AAA_13 + DinI	WP_001154434 + WP_048264226 + WP_001741452 + WP_001217580
NZ_NRWZ01000045	hypothetical + hypothetical + DUF262/DUF1524 + DinI	WP_113446444 + WP_000207842 + WP_094658700 + WP_001217575
NZ_NRXB01000136	hypothetical + Acyl_transf_3	WP_071940803 + WP_087902597
NZ_NRXB01000117	Ogr_Delta + hypothetical	WP_074519680 + WP_074519679
NZ_NRXB01000117	hypothetical + DinI + hypothetical + SieB	WP_001059831 + WP_001217575 + WP_001154431 + WP_021548667
NZ_NRXQ01000060	hypothetical + hypothetical + HIRAN + hypothetical + DinI	WP_001154434 + WP_023568565 + WP_000185757 + WP_000834899 + WP_001217568
NZ_NRXI01000012	hypothetical	WP_053286240
NZ_NRXO01000119	hypothetical + Lactamase_B	WP_021533448 + WP_021533447
NZ_NRXO01000119	hypothetical + hypothetical + hypothetical + hypothetical + hypothetical + DinI	WP_001154434 + WP_000764102 + WP_001115044 + WP_061090207 + WP_000020716 + WP_001217573
NZ_NRXY01000038	hypothetical + Acyl_transf_3	WP_071940803 + WP_071940769
NZ_KE136876	hypothetical + DinI + hypothetical + hypothetical + hypothetical + hypothetical	WP_001154431 + WP_001217566 + WP_000893653 + WP_016237789 + WP_071533703 + WP_000360886
NZ_BGVJ01000028	DUF4760 + StbA + Plasmid_stab_B + hypothetical + hypothetical	WP_001068329 + WP_000686485 + WP_000211282 + WP_000193205 + WP_000236495
NZ_NRYC01000017	hypothetical + DinI + hypothetical + DUF262/DUF1524	WP_000834899 + WP_001217568 + WP_001154434 + WP_000422658
NZ_NRYC01000053	DNA_processg_A + hypothetical	WP_053902881 + WP_112920759
NZ_NRYF01000059	hypothetical + DarT + hypothetical + hypothetical + hypothetical + Macro + DinI	WP_001154434 + WP_032293991 + WP_096998774 + WP_106104874 + WP_096998773 + WP_050491752 + WP_001217575
NZ_NRYD01000176	hypothetical + DUF262/DUF1524 + DinI	WP_001154430 + WP_000422658 + WP_001217575
NZ_NRYD01000121	StbA + Ead_Ea22 + Plasmid_stab_B	WP_021549225 + WP_001289904 + WP_113446756
NZ_NRYU01000090	Lactamase_B + hypothetical	WP_021533447 + WP_021533448
NZ_NRYU01000029	hypothetical + TIR_2/SEFIR + DinI	WP_001154434 + WP_053065571 + WP_001217575
NZ_NRZE01000027	HTH_31/HTH_19/HTH_37/HTH_3 + RE_SacI + DNA_methylase	WP_071526056 + WP_000866882 + WP_071791628
NZ_NRZF01000138	hypothetical + hypothetical + Peptidase_M78	WP_001517496 + WP_024165494 + WP_000119270
NZ_ABHK02000001	DUF676/PGAP1 + hypothetical + hypothetical	WP_000063136 + WP_000844437 + WP_001302413
NZ_KE136876	hypothetical + SSB + hypothetical + hypothetical	WP_016237831 + WP_016237830 + WP_001537152 + WP_001537149
NZ_NRZF01000004	hypothetical + AAA_21/AAA_15/SMC_N/AAA_23 + PIN_12 + hypothetical + DinI	WP_001154444 + WP_053887526 + WP_000920989 + WP_053887525 + WP_053887527
NZ_NSAA01000062	AAA_15/AAA_15/AAA_21 + hypothetical	WP_001220547 + WP_000624949
NZ_NSAJ01000073	DUF2158 + hypothetical + hypothetical	WP_001547483 + WP_001161210 + WP_000816354
NZ_NSAL01000093	hypothetical + hypothetical + hypothetical + hypothetical + RVT_1 + hypothetical	WP_001177885 + WP_000551925 + WP_001302990 + WP_001310277 + WP_000746343 + WP_000042038
NZ_BGVL01000002	hypothetical + DUF262/DUF1524 + hypothetical + DinI	WP_001154434 + WP_022645420 + WP_022645419 + WP_001217562
NZ_NRZN01000077	hypothetical + AAA_31/CbiA/ArsA_ATPase/MipZ + RelA_SpoT + DinI	WP_001154434 + WP_113454123 + WP_089588521 + WP_001513124
NZ_NRZN01000090	StbA + hypothetical + hypothetical + hypothetical + Plasmid_stab_B	WP_000686539 + WP_029396214 + WP_029396213 + WP_113454172 + WP_000211292
NZ_NSAO01000030	StbA + Plasmid_stab_B	WP_085452402 + WP_000211267
NZ_NSAG01000229	hypothetical + DinI + hypothetical + hypothetical + DUF2188	WP_000232651 + WP_001222154 + WP_001394634 + WP_001544861 + WP_001472400
NZ_NSAV01000031		pseudogene
NZ_KE136925	StbA + Plasmid_stab_B + AAA/HTH_50 + Peptidase_S8	WP_001673486 + WP_001673487 + WP_000248600 + WP_024192466
NZ_NSAX01000020	hypothetical + KAP_NTPase + AIPR + DinI	WP_001154434 + WP_000552034 + WP_021542068 + WP_001217562
NZ_NSAX01000037	StbA + Plasmid_stab_B	WP_001525150 + WP_000211267
NZ_NSAU01000030	StbA + Ead_Ea22 + Plasmid_stab_B	WP_000686519 + WP_054192434 + WP_033813437
NZ_NSAU01000030	AAA_13	WP_113456487
NZ_NSAU01000022	hypothetical + hypothetical + hypothetical	WP_025649910 + WP_021561695 + WP_032203094
NZ_NSBH01000075	DUF3850/ASCH + hypothetical	WP_001418896 + WP_113453854
NZ_BGVP01000001	AAA_15/AAA_21 + hypothetical	WP_071290099 + WP_071290100
NZ_BGVQ01000012	HEPN_Apea	WP_063267205
NZ_BGVQ01000028	DUF4760 + StbA + Plasmid_stab_B + hypothetical + hypothetical	WP_001068329 + WP_000686485 + WP_000211282 + WP_000193205 + WP_000236495
NZ_KE136951	DUF5051 + HIRAN	WP_001774096 + WP_001774097
NZ_BGVR01000002	DUF2971 + DinI + hypothetical	WP_113454482 + WP_048983446 + WP_001154431
NZ_BGVS01000004	hypothetical + DinI + hypothetical + KAP_NTPase	WP_001059831 + WP_001217575 + WP_001154431 + WP_113456880
NZ_BGVT01000061	DUF4760 + StbA + Plasmid_stab_B + hypothetical + hypothetical	WP_001068329 + WP_000686485 + WP_000211282 + WP_000193205 + WP_000236495
NZ_BGVT01000063	DNA_methylase + hypothetical + ParBc	WP_001143636 + WP_000142509 + WP_000559725
NZ_BGVU01000009	hypothetical + AAA_15/AAA_21 + hypothetical + hypothetical + DinI	WP_001154434 + WP_053272914 + WP_024219116 + WP_024219117 + WP_001217575
NZ_BGVU01000032	DUF4760 + StbA + Plasmid_stab_B + hypothetical + hypothetical	WP_001068329 + WP_000686485 + WP_000211282 + WP_000193205 + WP_000236495
NZ_BGVV01000027	DUF4760 + StbA + Plasmid_stab_B + hypothetical + hypothetical	WP_001068329 + WP_000686485 + WP_000211282 + WP_000193205 + WP_000236495
NZ_BGVY01000001	DUF3850/ASCH + hypothetical + hypothetical	WP_001704921 + WP_000355825 + WP_077727456
NZ_BGVZ01000024	HEPN_Apea	WP_063267205
NZ_BGWA01000022	DUF4760 + StbA + Plasmid_stab_B + hypothetical + hypothetical	WP_001068329 + WP_000686485 + WP_000211282 + WP_000193205 + WP_000236495
NZ_KE136980	hypothetical + FRG + RVT_1	WP_016239054 + WP_016239053 + WP_023148839
NZ_BGWB01000004	DUF4760 + StbA + Plasmid_stab_B + hypothetical + hypothetical	WP_001068329 + WP_000686485 + WP_000211282 + WP_000193205 + WP_000236495
NZ_BGWC01000011	StbA + Plasmid_stab_B + zf-C4_ClpX + hypothetical + hypothetical	WP_000686533 + WP_000211255 + WP_113465263 + WP_113465264 + WP_113465265
NZ_BGWD01000003	DUF4760 + StbA + Plasmid_stab_B + hypothetical + hypothetical	WP_001068329 + WP_000686485 + WP_000211282 + WP_000193205 + WP_000236495
NZ_BGWF01000005	DUF4760 + StbA + Plasmid_stab_B + hypothetical + hypothetical	WP_001068329 + WP_000686485 + WP_000211282 + WP_000193205 + WP_000236495
NZ_BGWG01000004	DUF4760 + StbA + Plasmid_stab_B + hypothetical + hypothetical	WP_001068329 + WP_000686485 + WP_000211282 + WP_000193205 + WP_000236495
NZ_BGWH01000025	hypothetical	WP_021535452
NZ_BGWJ01000003	hypothetical + hypothetical + hypothetical + DUF2158	WP_032179103 + WP_072164333 + WP_023136039 + WP_001547483
NZ_BGWJ01000028	DUF4760 + StbA + Plasmid_stab_B + hypothetical + hypothetical	WP_001068329 + WP_000686485 + WP_000211282 + WP_000193205 + WP_000236495
NZ_BGWK01000015	hypothetical	WP_021535452
NZ_BGWK01000028	DUF4760 + StbA + Plasmid_stab_B + hypothetical + hypothetical	WP_001068329 + WP_000686485 + WP_000211282 + WP_000193205 + WP_000236495
NZ_BGWL01000012	DUF5051 + HIRAN	WP_001774096 + WP_001774097
NZ_BGWM01000006	DUF4760 + StbA + Plasmid_stab_B + hypothetical + hypothetical	WP_001068329 + WP_000686485 + WP_000211282 + WP_000193205 + WP_000236495
NZ_BGWN01000033	DUF4760 + StbA + Plasmid_stab_B + hypothetical + hypothetical	WP_001068329 + WP_000686485 + WP_000211282 + WP_000193205 + WP_000236495
NZ_BGWO01000019	DUF5051 + HIRAN	WP_001774096 + WP_001774097
NZ_BGWP01000034	DUF4760 + StbA + Plasmid_stab_B + hypothetical + hypothetical	WP_001068329 + WP_000686485 + WP_000211282 + WP_000193205 + WP_000236495
NZ_BGWQ01000023	DUF4760 + StbA + Plasmid_stab_B + hypothetical + hypothetical	WP_001068329 + WP_000686485 + WP_000211282 + WP_000193205 + WP_000236495
NZ_BGWR01000026	DUF4760 + StbA + Plasmid_stab_B + hypothetical + hypothetical	WP_001068329 + WP_000686485 + WP_000211282 + WP_000193205 + WP_000236495
NZ_BGWS01000027	DUF4760 + StbA + Plasmid_stab_B + hypothetical + hypothetical	WP_001068329 + WP_000686485 + WP_000211282 + WP_000193205 + WP_000236495
NZ_BGWT01000006	hypothetical + hypothetical + DinI + hypothetical + AAA_15/AAA_21	WP_024219116 + WP_001154434 + WP_001217575 + WP_024219117 + WP_053272914
NZ_BGWT01000030	DUF4760 + StbA + Plasmid_stab_B + hypothetical + hypothetical	WP_001068329 + WP_000686485 + WP_000211282 + WP_000193205 + WP_000236495
NZ_KE137066	hypothetical + hypothetical + RVT_1 + hypothetical + DinI	WP_001154434 + WP_071529030 + WP_016235542 + WP_001059831 + WP_001217575
NZ_BGWV01000001	hypothetical	WP_061157862
NZ_BGWX01000023	DNA_methylase + hypothetical + ParBc	WP_001143636 + WP_000142509 + WP_000559725
NZ_BGWY01000023	DNA_methylase + hypothetical + ParBc	WP_001143636 + WP_000142509 + WP_000559725
NZ_BGWZ01000023	DNA_methylase + hypothetical + ParBc	WP_001143636 + WP_000142509 + WP_000559725
NZ_BGXB01000010	DUF5051 + HIRAN	WP_001774096 + WP_001774097
NZ_BGXC01000003	HEPN_Apea	WP_113468927
NZ_BGXE01000010	DUF5051 + HIRAN	WP_001774096 + WP_001774097
NZ_BGXH01000002	DUF4760 + StbA + Plasmid_stab_B + hypothetical	WP_001068330 + WP_000686522 + WP_000211280 + WP_001695006
NZ_BGXJ01000033	DUF4760 + StbA + Plasmid_stab_B + hypothetical + hypothetical	WP_001068329 + WP_000686485 + WP_000211282 + WP_000193205 + WP_000236495
NZ_BGXK01000001	DUF4760 + StbA + Plasmid_stab_B + hypothetical + hypothetical	WP_001068329 + WP_000686485 + WP_000211282 + WP_000193205 + WP_000236495
NZ_KE137066	hypothetical + Ead_Ea22 + hypothetical + zf-C4_ClpX + hypothetical + Plasmid_stab_B + StbA	WP_071601727 + WP_016240825 + WP_016240824 + WP_016240823 + WP_016240822 + WP_016240821 + WP_016240820
NZ_BGXK01000003	DUF2158 + hypothetical + hypothetical + hypothetical	WP_001547483 + WP_072164333 + WP_032179103 + WP_023136039
NZ_BGXL01000027	DUF4760 + StbA + Plasmid_stab_B + hypothetical + hypothetical	WP_001068329 + WP_000686485 + WP_000211282 + WP_000193205 + WP_000236495
NZ_BGXM01000004	DUF4760 + StbA + Plasmid_stab_B + hypothetical + hypothetical	WP_001068329 + WP_000686485 + WP_000211282 + WP_000193205 + WP_000236495
NZ_BGXM01000018	DNA_methylase + hypothetical + ParBc	WP_001143636 + WP_000142509 + WP_000559725
NZ_BGXN01000001	hypothetical + DinI + KAP_NTPase + hypothetical	WP_001154434 + WP_001217577 + WP_000552033 + WP_000885505
NZ_BGXN01000002	StbA + Ead_Ea22 + Plasmid_stab_B	WP_000686539 + WP_113472573 + WP_000211289
NZ_BGXO01000003	HEPN_Apea	WP_032190067
NZ_BGXR01000001	DUF3850/ASCH + hypothetical + AAA_15/AAA_15/AAA_21/SMC_N	WP_015979593 + WP_015979594 + WP_015979595
NZ_BGXT01000011	DUF3850/ASCH + hypothetical + AAA_15/AAA_15/AAA_21/SMC_N	WP_015979593 + WP_015979594 + WP_015979595
NZ_BGXU01000011	Peptidase_M78 + hypothetical	WP_052929074 + WP_052929073
NZ_KE137071	hypothetical + DinI + hypothetical + hypothetical + RVT_1	WP_001059831 + WP_001217575 + WP_001154434 + WP_071529030 + WP_016235542
NZ_BGXU01000011	HEPN_Apea	WP_063267205
NZ_BGXW01000041	Peptidase_M78 + hypothetical	WP_052929074 + WP_064106679
NZ_BGYB01000006		pseudogene
NZ_BGYB01000068	DUF3850/ASCH + hypothetical + Peptidase_S8 + AAA/HTH_50 + hypothetical	WP_032144906 + WP_000457800 + WP_113519597 + WP_000210436 + WP_021570510
NZ_BGYC01000001	AAA/HTH_50 + Peptidase_S8 + hypothetical	WP_000502620 + WP_001556981 + WP_000236495
NZ_BGYC01000016	DUF3850/ASCH + hypothetical + hypothetical + DNA_methylase	WP_032141994 + WP_001540309 + WP_113495864 + WP_001540306
NZ_BGYE01000035	DUF4760 + StbA + Plasmid_stab_B + hypothetical + hypothetical	WP_001068329 + WP_000686485 + WP_000211282 + WP_000193205 + WP_000236495
NZ_BGYG01000030	HEPN_Apea	WP_063267205
NZ_BGYK01000001	StbA + Plasmid_stab_B + hypothetical + hypothetical + hypothetical	WP_000686484 + WP_000211286 + WP_000201250 + WP_000212745 + WP_000206723
NZ_KE137092	hypothetical + Ead_Ea22 + hypothetical + zf-C4_ClpX + hypothetical + Plasmid_stab_B + StbA	WP_071601727 + WP_016240825 + WP_016240824 + WP_016240823 + WP_016240822 + WP_016240821 + WP_016240820
NZ_BGYL01000032	DUF4760 + StbA + Plasmid_stab_B + hypothetical + hypothetical	WP_001068329 + WP_000686485 + WP_000211282 + WP_000193205 + WP_000236495
NZ_BGYQ01000003	DUF4760 + StbA + Plasmid_stab_B + hypothetical + hypothetical	WP_001068329 + WP_000686485 + WP_000211282 + WP_000193205 + WP_000236495
NZ_BGYS01000031	StbA + hypothetical + DUF4760 + hypothetical + Plasmid_stab_B	WP_000686485 + WP_000236495 + WP_001068329 + WP_000193205 + WP_000211282
NZ_BGYT01000001	StbA + hypothetical + DUF4760 + hypothetical + Plasmid_stab_B	WP_000686485 + WP_000236495 + WP_001068329 + WP_000193205 + WP_000211282
NZ_BGYW01000023	StbA + Plasmid_stab_B + zf-C4_ClpX + hypothetical + hypothetical + hypothetical + hypothetical	WP_000686484 + WP_000211251 + WP_001163782 + WP_001080492 + WP_032333640 + WP_000224220 + WP_000236495
NZ_BGYX01000037	DUF4760 + StbA + Plasmid_stab_B + hypothetical + hypothetical	WP_001068329 + WP_000686485 + WP_000211282 + WP_000193205 + WP_000236495
NZ_BGYZ01000001	StbA + hypothetical + DUF4760 + hypothetical + Plasmid_stab_B	WP_000686485 + WP_000236495 + WP_001068329 + WP_000193205 + WP_000211282
NZ_BGZA01000003	DUF4760 + StbA + Plasmid_stab_B + hypothetical + hypothetical	WP_001068329 + WP_000686485 + WP_000211282 + WP_000193205 + WP_000236495
NZ_BGZB01000011	StbA + Plasmid_stab_B + zf-C4_ClpX + hypothetical + hypothetical + hypothetical	WP_113318638 + WP_000211251 + WP_001163782 + WP_113532989 + WP_122998051 + WP_096129503
NZ_BGZC01000003	DUF4760 + StbA + Plasmid_stab_B + hypothetical + hypothetical	WP_001068329 + WP_000686485 + WP_000211282 + WP_000193205 + WP_000236495
NZ_KE137115	SIR2_2 + DUF87	WP_016242007 + WP_016242008
NZ_BGZD01000013	HEPN_Apea	WP_063267205
NZ_BGZF01000010	DUF4760 + StbA + Plasmid_stab_B + hypothetical + hypothetical	WP_001068329 + WP_113524780 + WP_000211282 + WP_000193205 + WP_000236495
NZ_BGZG01000004	DNA_processg_A + hypothetical	WP_001389235 + WP_001062015
NZ_BFBC01000078	DUF4760 + StbA + Plasmid_stab_B + hypothetical	WP_001068331 + WP_000686547 + WP_000211280 + WP_001815053
NZ_BFBE01000034	DUF4760 + StbA + Plasmid_stab_B + hypothetical	WP_001068331 + WP_000686547 + WP_000211280 + WP_001815053
NZ_BFBF01000073	DUF4760 + StbA + Plasmid_stab_B + hypothetical	WP_001068331 + WP_000686547 + WP_000211280 + WP_001815053
NZ_BFBG01000008	DUF4760 + StbA + Plasmid_stab_B + hypothetical	WP_001068331 + WP_000686547 + WP_000211280 + WP_001815053
NZ_BFBH01000065	DUF4760 + StbA + Plasmid_stab_B + hypothetical	WP_001068331 + WP_000686547 + WP_000211280 + WP_001815053
NZ_BFBI01000070	StbA + DUF4760 + hypothetical + Plasmid_stab_B	WP_000686547 + WP_001068331 + WP_001815053 + WP_000211280
NZ_BFBJ01000013	StbA + DUF4760 + hypothetical + Plasmid_stab_B	WP_000686547 + WP_001068331 + WP_001815053 + WP_000211280
NZ_ABHL02000001	DUF676/PGAP1 + hypothetical + hypothetical	WP_000063136 + WP_000844437 + WP_001302413
NZ_KE137120	hypothetical + hypothetical + DUF4325 + DinI	WP_001154431 + WP_016242317 + WP_016242316 + WP_001217575
NZ_BFBK01000188	DUF4760 + StbA + Plasmid_stab_B + hypothetical	WP_001068331 + WP_000686547 + WP_000211280 + WP_001815053
NZ_BFBL01000105	DUF4760 + StbA + Plasmid_stab_B + hypothetical	WP_001068331 + WP_000686547 + WP_000211280 + WP_001815053
NZ_BFBM01000122	DUF4760 + StbA + Plasmid_stab_B + hypothetical	WP_001068331 + WP_000686547 + WP_000211280 + WP_001815053
NZ_BFBO01000065	DUF4760 + StbA + Plasmid_stab_B + hypothetical	WP_001068331 + WP_000686547 + WP_000211280 + WP_001815053
NZ_PPSP01000002	hypothetical + DinI + RVT_1 + AAA_21/AAA_15/SMC_N/AAA_23 + hypothetical	WP_001154434 + WP_001217575 + WP_032289563 + WP_074159428 + WP_032291303
NZ_PPSP01000005	StbA + Plasmid_stab_B + hypothetical	WP_000708312 + WP_000211267 + WP_001594304
NZ_PPST01000011	DUF3850/ASCH + DNA_methylase + HATPase_c_3/HATPase_c + hypothetical	WP_023156287 + WP_050939234 + WP_023156284 + WP_023156286
NZ_NFSF01000020	DUF3850/ASCH + AAA_15/AAA_21 + hypothetical + hypothetical	WP_047149158 + WP_064756689 + WP_000906719 + WP_001396141
NZ_NFSE01000021	DUF3850/ASCH + AAA_15/AAA_21 + hypothetical + hypothetical	WP_047149158 + WP_064756689 + WP_000906719 + WP_001396141
NZ_NFSH01000011	DUF3850/ASCH + hypothetical + hypothetical + hypothetical	WP_004099442 + WP_010376529 + WP_000379685 + WP_032153546
NZ_KE137142	hypothetical + HEPN_LA2681 + KAP_NTPase + DinI	WP_001154434 + WP_001518831 + WP_001518830 + WP_001217575
NZ_NFSK01000028	DUF4760 + StbA + Plasmid_stab_B + hypothetical + hypothetical	WP_001068329 + WP_000686485 + WP_000211282 + WP_000193205 + WP_000236495
NZ_NFSL01000030	DUF4760 + StbA + Plasmid_stab_B + hypothetical + hypothetical	WP_001068329 + WP_000686485 + WP_000211282 + WP_113971700 + WP_000236495
NZ_NFSM01000027	DUF4760 + StbA + Plasmid_stab_B + hypothetical + hypothetical	WP_001068329 + WP_000686485 + WP_000211282 + WP_000193205 + WP_000236495
NZ_NFSO01000016	StbA + hypothetical + DUF4760 + hypothetical + Plasmid_stab_B	WP_000686485 + WP_000236495 + WP_001068329 + WP_000193205 + WP_000211282
NZ_NFSP01000002	hypothetical + Lactamase_B + hypothetical + hypothetical	WP_021561351 + WP_021561350 + WP_001752367 + WP_023908566
NZ_NFSJ01000029	DUF4760 + StbA + Plasmid_stab_B + hypothetical + hypothetical	WP_001068329 + WP_000686485 + WP_000211282 + WP_000193205 + WP_000236495
NZ_NFSR01000002	DUF4760 + StbA + Plasmid_stab_B + hypothetical + hypothetical	WP_001068329 + WP_000686485 + WP_000211282 + WP_000193205 + WP_000236495
NZ_NFSQ01000004	hypothetical + Lactamase_B + hypothetical + hypothetical	WP_021561351 + WP_021561350 + WP_001752367 + WP_023908566
NZ_NFSU01000001	StbA + hypothetical + DUF4760 + hypothetical + Plasmid_stab_B	WP_000686485 + WP_000236495 + WP_001068329 + WP_000193205 + WP_000211282
NZ_NFSV01000022	DUF4760 + StbA + Plasmid_stab_B + hypothetical + hypothetical	WP_001068329 + WP_000686485 + WP_000211282 + WP_000193205 + WP_000236495
NZ_KE137153	DUF3850/ASCH + DNA_methylase + hypothetical + hypothetical + hypothetical + hypothetical	WP_001696366 + WP_001143634 + WP_000570053 + WP_000368931 + WP_123891639 + WP_000554771
NZ_NFST01000001	StbA + hypothetical + DUF4760 + hypothetical + Plasmid_stab_B	WP_000686485 + WP_000236495 + WP_001068329 + WP_000193205 + WP_000211282
NZ_NFSS01000006	DUF4760 + StbA + Plasmid_stab_B + hypothetical + hypothetical	WP_001068329 + WP_000686485 + WP_000211282 + WP_000193205 + WP_000236495
NZ_NFTE01000022	ParBc + DNA_methylase + hypothetical	WP_000559725 + WP_001143636 + WP_000142509
NZ_NFTE01000004	DUF4760 + StbA + Plasmid_stab_B + hypothetical + hypothetical	WP_001068329 + WP_000686485 + WP_000211282 + WP_000193205 + WP_000236495
NZ_NFTK01000001	StbA + hypothetical + DUF4760 + hypothetical + Plasmid_stab_B	WP_000686485 + WP_000236495 + WP_001068329 + WP_000193205 + WP_000211282
NZ_NFTN01000003	DUF4760 + StbA + Plasmid_stab_B + hypothetical + hypothetical	WP_001068329 + WP_000686485 + WP_000211282 + WP_000193205 + WP_000236495
NZ_NFTH01000001	StbA + hypothetical + DUF4760 + hypothetical + Plasmid_stab_B	WP_000686485 + WP_000236495 + WP_001068329 + WP_000193205 + WP_000211282
NZ_NFTL01000001	hypothetical + DUF262/DUF1524 + hypothetical + DinI	WP_001154434 + WP_022645420 + WP_022645419 + WP_001311555
NZ_NFTJ01000001	StbA + hypothetical + DUF4760 + hypothetical + Plasmid_stab_B	WP_000686485 + WP_000236495 + WP_001068329 + WP_000193205 + WP_000211282
NZ_NFTO01000005	DUF4760 + StbA + Plasmid_stab_B + hypothetical + hypothetical	WP_001068329 + WP_000686485 + WP_000211282 + WP_000193205 + WP_000236495
NZ_KE137155	hypothetical + hypothetical	WP_024191318 + WP_071840739
NZ_NFTR01000001	hypothetical + DUF262/DUF1524 + hypothetical + DinI	WP_001154434 + WP_022645420 + WP_022645419 + WP_001311555
NZ_NFTP01000001	StbA + hypothetical + DUF4760 + hypothetical + Plasmid_stab_B	WP_000686485 + WP_000236495 + WP_001068329 + WP_000193205 + WP_000211282
NZ_NFTS01000001	hypothetical + DUF262/DUF1524 + hypothetical + DinI	WP_001154434 + WP_022645420 + WP_022645419 + WP_001311555
NZ_NFTZ01000011	DUF5051 + HIRAN	WP_001774096 + WP_001774097
NZ_NFTY01000015	StbA + Plasmid_stab_B + Ead_Ea22	WP_000686499 + WP_000211289 + WP_001289969
NZ_NFTY01000023	DUF5051 + HIRAN	WP_001774096 + WP_001774097
NZ_NFUB01000037	DUF4760 + StbA + Plasmid_stab_B + hypothetical + hypothetical	WP_001068329 + WP_000686485 + WP_000211282 + WP_000193205 + WP_000236495
NZ_NFUA01000011	DUF5051 + HIRAN	WP_001774096 + WP_001774097
NZ_NFUC01000028	DUF4760 + StbA + Plasmid_stab_B + hypothetical + hypothetical	WP_001068329 + WP_000686485 + WP_000211282 + WP_000193205 + WP_000236495
NZ_NFUE01000026	DUF4760 + StbA + Plasmid_stab_B + hypothetical + hypothetical	WP_001068329 + WP_000686485 + WP_000211282 + WP_000193205 + WP_000236495
NZ_KE137155	hypothetical + hypothetical + DDE_3/HTH_23/HTH_32/HTH_29/HTH_28/HTH_33 + hypothetical + hypothetical + hypothetical + hypothetical	WP_001251691 + WP_016243523 + WP_001395480 + WP_000822802 + WP_000148121 + WP_001324710 + WP_016239485
NZ_NFTB01000021	hypothetical + hypothetical + DUF2971 + hypothetical	WP_001576644 + WP_125093550 + WP_001576647 + WP_001576649
NZ_NFTG01000001	StbA + hypothetical + DUF4760 + hypothetical + Plasmid_stab_B	WP_000686485 + WP_000236495 + WP_001068329 + WP_000193205 + WP_000211282
NZ_NFTF01000023	ParBc + DNA_methylase + hypothetical	WP_000559725 + WP_001143636 + WP_000142509
NZ_NFTF01000005	DUF4760 + StbA + Plasmid_stab_B + hypothetical + hypothetical	WP_001068329 + WP_000686485 + WP_000211282 + WP_000193205 + WP_000236495
NZ_NFTD01000026	DUF4760 + StbA + Plasmid_stab_B + hypothetical + hypothetical	WP_001068329 + WP_000686485 + WP_000211282 + WP_000193205 + WP_000236495
NZ_NFTQ01000001	DUF4760 + StbA + Plasmid_stab_B + hypothetical + hypothetical	WP_001068329 + WP_000686485 + WP_000211282 + WP_000193205 + WP_000236495
NZ_NFTI01000002	DUF4760 + StbA + Plasmid_stab_B + hypothetical + hypothetical	WP_001068329 + WP_000686485 + WP_000211282 + WP_000193205 + WP_000236495
NZ_NFTW01000005	StbA + Plasmid_stab_B + zf-C4_ClpX + hypothetical	WP_000686554 + WP_000211253 + WP_001163776 + WP_001080490
NZ_NFTX01000015	StbA + Ead_Ea22 + Plasmid_stab_B	WP_000686499 + WP_001289969 + WP_000211289
NZ_NFTX01000021	DUF5051 + HIRAN	WP_001774096 + WP_001774097
NZ_KE137155	hypothetical + RVT_1	WP_016243697 + WP_016243696
NZ_QODO01000008	DNA_methylase + HATPase_c_3/HATPase_c	WP_000598783 + WP_001279022
NZ_QODQ01000003	hypothetical + hypothetical + hypothetical + hypothetical	WP_000232871 + WP_000235291 + WP_000609549 + WP_100224419
NZ_QODR01000005	DUF4760 + StbA + Plasmid_stab_B + hypothetical	WP_001068329 + WP_053903656 + WP_000211283 + WP_000193205
NZ_QODV01000003	hypothetical + hypothetical + hypothetical + hypothetical	WP_000232871 + WP_000235291 + WP_000609549 + WP_100224419
NZ_QODU01000020	hypothetical + Peptidase_M78	WP_024165494 + WP_000119270
NZ_QODW01000006	hypothetical + StbA + Plasmid_stab_B + Ead_Ea22 + hypothetical	WP_071532598 + WP_113828066 + WP_025491845 + WP_113828068 + WP_000711112
NZ_QODX01000005	DUF4760 + StbA + Plasmid_stab_B + hypothetical	WP_001068329 + WP_053903656 + WP_000211283 + WP_000193205
NZ_QODZ01000016	hypothetical + Peptidase_M78	WP_024165494 + WP_000119270
NZ_QODY01000018	hypothetical + Peptidase_M78	WP_024165494 + WP_000119270
NZ_QOEF01000010	hypothetical + DUF5051 + HipA_C + HIRAN + hypothetical + hypothetical	WP_021523854 + WP_021563623 + WP_021523856 + WP_021563624 + WP_113847782 + WP_088555856
NZ_KE137187	hypothetical + FRG + RVT_1	WP_016239054 + WP_016239053 + WP_023148839
NZ_QOEK01000004	StbA + DUF4760 + hypothetical + Plasmid_stab_B	WP_053903656 + WP_001068329 + WP_000193205 + WP_000211283
NZ_QOEJ01000004	DUF4760 + StbA + Plasmid_stab_B + hypothetical	WP_001068329 + WP_053903656 + WP_000211283 + WP_000193205
NZ_QOEN01000002	hypothetical + hypothetical + PIN_12 + hypothetical + DinI	WP_001154434 + WP_000094764 + WP_113848827 + WP_000212611 + WP_001316229
NZ_QOEN01000012	DUF262 + DNA_methylase + HEPN_MAE_28990/HEPN_RiboL-PSP	WP_000351260 + WP_001697730 + WP_000373633
NZ_QOES01000019	MethyltransfD12 + hypothetical + hypothetical + hypothetical + DUF3850/ASCH + hypothetical	WP_061348396 + WP_061348395 + WP_061348401 + WP_071337454 + WP_061348400 + WP_136677731
NZ_QOEU01000011	hypothetical + StbA + Plasmid_stab_B + Ead_Ea22 + hypothetical	WP_071532598 + WP_113828066 + WP_025491845 + WP_113828068 + WP_000711112
NZ_QOET01000010	DUF3850/ASCH + hypothetical + hypothetical + AAA_15/AAA_15/AAA_21 + hypothetical	WP_052918729 + WP_137541457 + WP_072126211 + WP_052918735 + WP_052918731
NZ_QOEX01000003	hypothetical	WP_077461969
NZ_QOEC01000022	DNA_methylase + HATPase_c_3/HATPase_c	WP_089633129 + WP_001538235
NZ_QOEV01000011	hypothetical + StbA + Plasmid_stab_B + Ead_Ea22 + hypothetical	WP_071532598 + WP_113828066 + WP_025491845 + WP_113828068 + WP_000711112
NZ_KE137202	hypothetical + DinI + Pribosyltran + DNA_processg_A	WP_001154431 + WP_001217575 + WP_016245841 + WP_016245842
NZ_QOEW01000007	DUF3850/ASCH + hypothetical + hypothetical	WP_024187708 + WP_021519102 + WP_024187077
NZ_QOEL01000004	hypothetical + Trypsin_2/Trypsin + hypothetical + hypothetical + DinI	WP_001154434 + WP_001350593 + WP_000560513 + WP_000834899 + WP_001316229
NZ_QOEL01000010	AAA_13 + hypothetical	WP_000423308 + WP_077461969
NZ_QOEM01000009	AAA/HTH_50 + Peptidase_S8	WP_000502619 + WP_113846860
NZ_QOEP01000056	StbA + Ead_Ea22 + hypothetical + hypothetical + Plasmid_stab_B	WP_113828066 + WP_113828068 + WP_000711112 + WP_071532598 + WP_025491845
NZ_QOEQ01000002	hypothetical + Trypsin_2/Trypsin + hypothetical + hypothetical + DinI	WP_001154434 + WP_001350593 + WP_000560513 + WP_000834899 + WP_001316229
NZ_QOEQ01000005	AAA_13 + hypothetical	WP_000423308 + WP_077461969
NZ_PUQJ01000018	hypothetical + hypothetical + hypothetical + DUF4145	WP_097505615 + WP_097505592 + WP_097505593 + WP_097505594
NZ_PUQJ01000003	ResIII/DEAD	WP_021570163
NZ_KE137211		pseudogene
NZ_PUQI01000003	hypothetical + DinI + hypothetical + hypothetical + hypothetical + hypothetical	WP_001154434 + WP_001217575 + WP_000764102 + WP_000020716 + WP_001115044 + WP_061348270
NZ_PUQM01000001	hypothetical + DinI + hypothetical + PIN_12	WP_001059831 + WP_001217575 + WP_001154431 + WP_063106696
NZ_PUQL01000007	hypothetical + PIN_12 + hypothetical + DinI	WP_001154431 + WP_063106696 + WP_001059831 + WP_001217575
NZ_PUQT01000009	MethyltransfD12 + AAA_15/AAA_21	WP_001581117 + WP_001581118
NZ_PUQT01000027	hypothetical + DinI + SieB	WP_001154434 + WP_001217575 + WP_021548667
NZ_PUQQ01000060	hypothetical + KAP_NTPase + DNA_processg_A + DinI	WP_001154431 + WP_029365156 + WP_001324531 + WP_001217575
NZ_PUQQ01000071	SIR2_2 + DUF87	WP_113897889 + WP_113897888
NZ_PUQX01000006	StbA + Ead_Ea22 + Plasmid_stab_B	WP_000686519 + WP_001289966 + WP_000211289
NZ_PUQU01000002	hypothetical + KAP_NTPase + S1/HSDR_N	WP_001376441 + WP_023147874 + WP_001678413
NZ_PURD01000008	hypothetical + Acyl_transf_3	WP_071940803 + WP_071940769
NZ_KE137225	hypothetical + DinI + KAP_NTPase + hypothetical	WP_001154434 + WP_001217562 + WP_000552034 + WP_000885505
NZ_PURB01000017	hypothetical + DinI + HEPN_LA2681 + hypothetical	WP_001154434 + WP_001217575 + WP_000354145 + WP_000859244
NZ_PURA01000013	HATPase_c_3/HATPase_c + DNA_methylase	WP_001538235 + WP_001538234
NZ_PURC01000011	StbA + Plasmid_stab_B + hypothetical	WP_113914569 + WP_000211275 + WP_113914570
NZ_PURC01000019	hypothetical + AAA_15/AAA_21 + hypothetical + hypothetical + hypothetical	WP_063090871 + WP_001682736 + WP_063090872 + WP_063090870 + WP_063090869
NZ_PURE01000015	hypothetical + Pkinase/Pkinase_Tyr + Pkinase/Pkinase_Tyr	WP_125075118 + WP_021546119 + WP_000181134
NZ_PURJ01000003	hypothetical + S1/HSDR_N + KAP_NTPase	WP_001376441 + WP_001678413 + WP_023147874
NZ_PURM01000002	hypothetical + DinI + hypothetical + DUF1863	WP_001154433 + WP_001217579 + WP_000286099 + WP_000549632
NZ_PURK01000001	hypothetical + hypothetical + hypothetical + DUF4325 + DinI	WP_001154434 + WP_042005405 + WP_119743262 + WP_086258518 + WP_001217575
NZ_PURN01000003	hypothetical + DinI + hypothetical + DUF1863	WP_001154433 + WP_001217579 + WP_000286099 + WP_000549632
NZ_PURP01000011	hypothetical + hypothetical + DUF3850/ASCH	WP_029402347 + WP_000554772 + WP_001461843
NZ_ABHM02000001	DUF676/PGAP1 + hypothetical + hypothetical	WP_000063137 + WP_000844437 + WP_001302413
NZ_KE137233	DNA_methylase + HATPase_c_3/HATPase_c	WP_001538234 + WP_001538235
NZ_PURP01000032	hypothetical + KAP_NTPase + hypothetical + DinI	WP_001154434 + WP_105078174 + WP_000885505 + WP_001217562
NZ_PURV01000031	hypothetical + hypothetical + hypothetical + HIRAN	WP_088537758 + WP_021534477 + WP_001146828 + WP_000185757
NZ_PURW01000035	hypothetical + hypothetical + hypothetical + HIRAN	WP_088537758 + WP_021534477 + WP_001146828 + WP_000185757
NZ_PUSD01000004	hypothetical + DinI + hypothetical + DUF262/DUF1524	WP_022645419 + WP_001217562 + WP_001154434 + WP_022645420
NZ_PURX01000001	hypothetical + hypothetical + hypothetical	WP_000232871 + WP_000235291 + WP_000609549
NZ_PUSK01000002	PhdYeFM_antitox + StbA + Plasmid_stab_B + zf-C4_ClpX + Fic	WP_001561011 + WP_089635783 + WP_000211256 + WP_001561007 + WP_024169082
NZ_PUSH01000011	hypothetical + DinI + hypothetical + DUF262/DUF1524	WP_022645419 + WP_001217562 + WP_001154434 + WP_022645420
NZ_PUSE01000002	PhdYeFM_antitox + StbA + Plasmid_stab_B + zf-C4_ClpX + Fic	WP_001561011 + WP_089635783 + WP_000211256 + WP_001561007 + WP_024169082
NZ_PUSF01000020	hypothetical + hypothetical + hypothetical	WP_000232871 + WP_000235291 + WP_000609549
NZ_PUSN01000024	TIR_2/SEFIR + DinI + hypothetical + AIPR	WP_113990193 + WP_001217562 + WP_001154431 + WP_061350925
NZ_KE137288	hypothetical + hypothetical + AAA_15/AAA_15/AAA_21	WP_071599385 + WP_001572876 + WP_000744812
NZ_PUSQ01000012	hypothetical + hypothetical + KAP_NTPase + hypothetical + DinI	WP_001154434 + WP_021537009 + WP_020218872 + WP_000140689 + WP_001217575
NZ_PUSR01000011	hypothetical + hypothetical + KAP_NTPase + hypothetical + DinI	WP_001154434 + WP_021537009 + WP_020218872 + WP_000140689 + WP_001217575
NZ_PUSL01000009	hypothetical + DinI + hypothetical + hypothetical	WP_021561694 + WP_001217575 + WP_001154434 + WP_023150398
NZ_PUSL01000014	StbA + hypothetical + hypothetical + Plasmid_stab_B	WP_000686524 + WP_000885992 + WP_000279222 + WP_000211252
NZ_PUSV01000010	hypothetical + hypothetical + KAP_NTPase + hypothetical + DinI	WP_001154434 + WP_021537009 + WP_020218872 + WP_000140689 + WP_001217575
NZ_PUSX01000004	PhdYeFM_antitox + StbA + Plasmid_stab_B + zf-C4_ClpX + Fic	WP_001561011 + WP_089635783 + WP_000211256 + WP_001561007 + WP_024169082
NZ_PUSY01000006	hypothetical + StbA + Plasmid_stab_B + hypothetical	WP_000885992 + WP_000686524 + WP_000211252 + WP_000279222
NZ_PUSY01000045	hypothetical + hypothetical + DinI	WP_001154434 + WP_023150398 + WP_001217575
NZ_PUTA01000027	hypothetical + DinI + SieB	WP_001154434 + WP_001217575 + WP_021548667
NZ_KE137305	hypothetical + FRG + RVT_1	WP_016239054 + WP_016239053 + WP_023148839
NZ_PUTE01000001	hypothetical + hypothetical + AAA_15/AAA_21 + hypothetical	WP_000042039 + WP_000252694 + WP_023486639 + WP_040030509
NZ_PUTE01000004	hypothetical + DinI + hypothetical + hypothetical + RVT_1	WP_047090128 + WP_001217575 + WP_000094764 + WP_113993492 + WP_047090129
NZ_PUTD01000001	hypothetical + hypothetical + AAA_15/AAA_21 + hypothetical	WP_000042039 + WP_000252694 + WP_023486639 + WP_040030509
NZ_PUTD01000004	hypothetical + DinI + hypothetical + hypothetical + RVT_1	WP_047090128 + WP_001217575 + WP_000094764 + WP_113993492 + WP_047090129
NZ_PUTK01000004	AAA/HTH_50 + Peptidase_S8	WP_000502620 + WP_001140702
NZ_PUTK01000006	hypothetical + DinI + hypothetical + AIPR	WP_001154434 + WP_001593241 + WP_001593243 + WP_001593244
NZ_PUQW01000003	StbA + Ead_Ea22 + Plasmid_stab_B	WP_000686519 + WP_001289966 + WP_000211289
NZ_PUQW01000109	Prok-JAB	WP_097737124
NZ_PUQY01000001	DUF3850/ASCH + hypothetical + DUF262 + hypothetical	WP_071337758 + WP_071337452 + WP_071337448 + WP_071337450
NZ_PUQY01000001	hypothetical + AAA_15/AAA_21 + hypothetical + hypothetical + hypothetical	WP_063090871 + WP_001682736 + WP_063090872 + WP_127699595 + WP_063090869
NZ_AIBH01000033	ParBc + DNA_methylase + hypothetical	WP_000559725 + WP_001143636 + WP_000142509
NZ_PURH01000004	StbA + hypothetical + Ead_Ea22 + Plasmid_stab_B	WP_106752504 + WP_000759755 + WP_021520797 + WP_047088135
NZ_PUQV01000008	MethyltransfD12 + AAA_15/AAA_21	WP_001581117 + WP_001581118
NZ_PUQV01000027	hypothetical + DinI + SieB	WP_001154434 + WP_001217575 + WP_021548667
NZ_PURU01000031	hypothetical + hypothetical + HIRAN + hypothetical	WP_021534477 + WP_088537758 + WP_000185757 + WP_001146828
NZ_PURL01000003	hypothetical + KAP_NTPase + S1/HSDR_N	WP_001376441 + WP_023147874 + WP_001678413
NZ_PURI01000004	hypothetical + hypothetical + DUF1863 + DinI	WP_001154433 + WP_000286099 + WP_000549632 + WP_001217579
NZ_PUSB01000004	hypothetical + DinI + hypothetical + DUF262/DUF1524	WP_022645419 + WP_001217562 + WP_001154434 + WP_022645420
NZ_PUSC01000010	hypothetical + DinI + hypothetical + DUF262/DUF1524	WP_022645419 + WP_001217562 + WP_001154434 + WP_022645420
NZ_PUSI01000010	hypothetical + DinI + hypothetical + DUF262/DUF1524	WP_022645419 + WP_001217562 + WP_001154434 + WP_022645420
NZ_PUSJ01000010	hypothetical + DinI + hypothetical + DUF262/DUF1524	WP_022645419 + WP_001217562 + WP_001154434 + WP_022645420
NZ_AIBH01000146	Ogr_Delta + hypothetical	WP_032231811 + WP_000364824
NZ_PUSO01000004	Acetyltransf_1/Acetyltransf_7/Acetyltransf_10 + DinI + hypothetical + AAA_21 + SIR2_2	WP_096987636 + WP_153062007 + WP_001154431 + WP_096934802 + WP_114006938
NZ_PUSU01000001	DUF3850/ASCH + hypothetical	WP_024187708 + WP_021519103
NZ_PUSU01000006	hypothetical + hypothetical + hypothetical + hypothetical + hypothetical	WP_001154434 + WP_000351427 + WP_113991490 + WP_113991491 + WP_113991492
NZ_PUST01000023	TIR_2/SEFIR + DinI + hypothetical + AIPR	WP_113990193 + WP_001217562 + WP_001154431 + WP_061350925
NZ_PUSW01000026	hypothetical + AIPR + TIR_2/SEFIR + DinI	WP_001154431 + WP_061350925 + WP_113990193 + WP_001217562
NZ_PUTF01000001	hypothetical + hypothetical + AAA_15/AAA_21 + hypothetical	WP_000042039 + WP_000252694 + WP_023486639 + WP_040030509
NZ_PUTF01000004	hypothetical + DinI + hypothetical + hypothetical + RVT_1	WP_047090128 + WP_001217575 + WP_000094764 + WP_113993492 + WP_047090129
NZ_NFSI01000013	DUF3850/ASCH + hypothetical + hypothetical + hypothetical	WP_004099442 + WP_010376529 + WP_000379685 + WP_032153546
NZ_QMGM01000001	hypothetical + MethyltransfD12	WP_088541347 + WP_000675355
NZ_CP030939	hypothetical + DinI + hypothetical + DNA_processg_A	WP_001059831 + WP_001217575 + WP_001154431 + WP_001324531
NZ_AIBZ01000015	Ogr_Delta + hypothetical	WP_032231811 + WP_000364824
NZ_QETX01000001	hypothetical + DinI	WP_001154443 + WP_001217561
NZ_QETP01000007	StbA + Plasmid_stab_B + hypothetical + hypothetical + hypothetical	WP_000686539 + WP_000211292 + WP_029396214 + WP_001167293 + WP_029396213
NZ_QEUG01000003	hypothetical + DinI + hypothetical + DUF1863	WP_001154433 + WP_001217579 + WP_000286099 + WP_000549632
NZ_QETS01000029	hypothetical + DinI + DUF4145	WP_001154431 + WP_001217575 + WP_063080201
NZ_QETO01000003	hypothetical + DinI + hypothetical + DUF1863	WP_001154433 + WP_001217579 + WP_000286099 + WP_000549632
NZ_QETU01000002	hypothetical + DinI + hypothetical + DUF1863	WP_001154433 + WP_001217579 + WP_000286099 + WP_000549632
NZ_QETV01000022	hypothetical + DinI + AAA_13	WP_001154434 + WP_001217567 + WP_114158649
NZ_QEUA01000027	StbA + zf-C4_ClpX + Fic + PhdYeFM_antitox + Plasmid_stab_B	WP_114212447 + WP_001561007 + WP_024169082 + WP_001561011 + WP_000211256
NZ_QEUC01000001	hypothetical + DUF4145 + DinI	WP_001154431 + WP_063080201 + WP_001217575
NZ_QEUF01000004	hypothetical + hypothetical + DUF262/DUF1524 + hypothetical + DinI	WP_001154431 + WP_000094764 + WP_114213728 + WP_000212611 + WP_001217575
NZ_AIBZ01000015	hypothetical + DinI + hypothetical + hypothetical + RVT_1	WP_001059831 + WP_001217575 + WP_001154431 + WP_071529030 + WP_000169432
NZ_QOYY01000003	hypothetical + DinI + hypothetical + AAA_21/AAA_15/SMC_N/AAA_23 + hypothetical	WP_001059831 + WP_087903519 + WP_001154431 + WP_001404036 + WP_024169310
NZ_QOZC01000004	hypothetical + DinI + DUF2971 + hypothetical	WP_001154431 + WP_001217575 + WP_021542067 + WP_000952962
NZ_QOYX01000006	hypothetical + hypothetical + AIPR + hypothetical	WP_001568678 + WP_001568679 + WP_087890510 + WP_074516100
NZ_QOYV01000017	hypothetical + DinI + hypothetical + hypothetical	WP_001059831 + WP_001217575 + WP_001154431 + WP_032144083
NZ_QOYU01000007	DNA_methylase + HATPase_c_3/HATPase_c	WP_000598783 + WP_001279022
NZ_QOYT01000015	StbA + Plasmid_stab_B + hypothetical	WP_000686524 + WP_000211272 + WP_001080490
NZ_QOYT01000028	DNA_methylase + HATPase_c_3/HATPase_c	WP_000598783 + WP_001279022
NZ_QOYR01000032	hypothetical + DinI + hypothetical + hypothetical + DUF4145	WP_001154434 + WP_001217566 + WP_000516592 + WP_000366628 + WP_000245245
NZ_QOYR01000005	RVT_1 + hypothetical + RVT_1	WP_001328453 + WP_000993280 + WP_087889730
NZ_QOYM01000017	Fic + hypothetical	WP_165283150 + WP_016236400
NZ_KE353181	hypothetical + hypothetical + DinI + hypothetical + AAA_21/AAA_15/SMC_N/AAA_23 + hypothetical	WP_001404037 + WP_001404038 + WP_001404039 + WP_001154434 + WP_001404036 + WP_024169310
NZ_QOYJ01000001	MethyltransfD12 + AAA_15/AAA_21	WP_001581117 + WP_001581118
NZ_QOYG01000008	hypothetical + DinI + hypothetical + hypothetical + PIN_12	WP_000834899 + WP_001217575 + WP_001154434 + WP_021513008 + WP_021513009
NZ_QOYE01000002	hypothetical + Pkinase/Pkinase_Tyr + Pkinase/Pkinase_Tyr	WP_125075118 + WP_021546119 + WP_000181134
NZ_QOYD01000001	hypothetical + AAA_15/AAA_21 + hypothetical + DinI	WP_001154434 + WP_001676491 + WP_001676492 + WP_001217575
NZ_QOYD01000021	StbA + Plasmid_stab_B + zf-C4_ClpX + hypothetical + hypothetical + hypothetical + hypothetical	WP_000686505 + WP_000211251 + WP_001163782 + WP_032302038 + WP_001167293 + WP_000224220 + WP_000236495
NZ_QOYD01000023	DNA_methylase + HATPase_c_3/HATPase_c	WP_087891951 + WP_001279022
NZ_QOYC01000017	hypothetical + SSB + hypothetical + hypothetical + hypothetical + hypothetical	WP_000801013 + WP_032330903 + WP_000856784 + WP_133301447 + WP_114493750 + WP_032330900
NZ_QOYA01000001	MethyltransfD12 + AAA_15/AAA_21	WP_001581117 + WP_001581118
NZ_QOXY01000001	MethyltransfD12 + AAA_15/AAA_21	WP_001581117 + WP_001581118
NZ_KE375227	StbA + DUF3800 + Plasmid_stab_B	WP_001613283 + WP_000654460 + WP_001613284
NZ_QOXW01000044	DUF3850/ASCH + hypothetical + hypothetical	WP_032173123 + WP_001461844 + WP_000554772
NZ_QOXS01000004	hypothetical + DinI + KAP_NTPase + AAA_13	WP_001154434 + WP_001217580 + WP_087906734 + WP_061357951
NZ_QOXR01000004	hypothetical + DinI + KAP_NTPase + AAA_13	WP_001154434 + WP_001217580 + WP_087906734 + WP_061357951
NZ_QOXQ01000011	DUF3850/ASCH + hypothetical + DUF262 + hypothetical	WP_071337758 + WP_071337452 + WP_071337448 + WP_071337450
NZ_QOXP01000001	RVT_1	WP_047657908
NZ_QOXN01000005	hypothetical + AAA_15/AAA_21 + Acetyltransf_1/Acetyltransf_7/Acetyltransf_10 + DinI	WP_001154434 + WP_033555189 + WP_087906142 + WP_001217575
NZ_QOXK01000001	StbA + Plasmid_stab_B + AAA/HTH_50 + Peptidase_S8	WP_000686479 + WP_000211288 + WP_000248600 + WP_000970615
NZ_QOXJ01000008	hypothetical + hypothetical + hypothetical + SSB + hypothetical	WP_016236098 + WP_079399657 + WP_000801013 + WP_079399655 + WP_016236099
NZ_QOXH01000008	hypothetical + DinI + hypothetical + hypothetical + hypothetical + SecB	WP_087898298 + WP_001217575 + WP_001154431 + WP_087898297 + WP_087898296 + WP_087898295
NZ_QOXE01000028	hypothetical + Acyl_transf_3	WP_071940803 + WP_087902597
NZ_ATNW01000043	hypothetical + Pkinase/Pkinase_Tyr + Pkinase/Pkinase_Tyr	WP_125075118 + WP_021546119 + WP_000181134
NZ_QOXE01000004	HNH_2 + hypothetical	WP_087902667 + WP_087902671
NZ_QOXA01000005	hypothetical + DUF2971 + hypothetical + DinI	WP_001154431 + WP_053286033 + WP_000859244 + WP_001217575
NZ_QOWY01000001	hypothetical + hypothetical + DUF262/DUF1524 + hypothetical + DinI	WP_001154434 + WP_000094764 + WP_000422658 + WP_000212611 + WP_001217575
NZ_QOWS01000001	hypothetical + MethyltransfD12	WP_001072651 + WP_097343845
NZ_QOWR01000033	hypothetical + DinI + DarT + Macro + hypothetical + hypothetical + hypothetical	WP_001154431 + WP_001217575 + WP_032293991 + WP_165843459 + WP_040064001 + WP_087893670 + WP_040063998
NZ_QOWQ01000021	hypothetical + SSB + hypothetical + hypothetical + hypothetical	WP_024192889 + WP_042965354 + WP_087895149 + WP_012601394 + WP_001537147
NZ_QOWQ01000025	AAA_15/AAA_21 + hypothetical	WP_024249463 + WP_024249462
NZ_QOWN01000049	hypothetical + SSB + hypothetical + hypothetical + hypothetical	WP_024192889 + WP_087893728 + WP_001537149 + WP_133301447 + WP_021577197
NZ_QOZE01000013	hypothetical + hypothetical + hypothetical + DinI	WP_001154431 + WP_001580536 + WP_001059831 + WP_001217575
NZ_ADUL01000076	rve/HTH_7/HTH_38/HTH_23 + DinI + hypothetical + DNA_processg_A + Pribosyltran + hypothetical + IstB_IS21/Bac_DnaA	WP_000255946 + WP_001217575 + WP_001059831 + WP_001324531 + WP_001324530 + WP_001154431 + WP_001297096
NZ_ATNX01000012	hypothetical + Pkinase/Pkinase_Tyr + Pkinase/Pkinase_Tyr	WP_125075118 + WP_021546119 + WP_000181134
NZ_QOZB01000022	hypothetical + Ogr_Delta	WP_074519679 + WP_074519680
NZ_QOYZ01000021	DUF2158 + hypothetical + hypothetical	WP_001547483 + WP_001161210 + WP_085022020
NZ_QOYW01000014	hypothetical + DUF3850/ASCH + DNA_methylase + hypothetical	WP_001540309 + WP_032141994 + WP_001540306 + WP_000688782
NZ_QOYH01000010	hypothetical + hypothetical + hypothetical	WP_001288417 + WP_087891114 + WP_023567683
NZ_QOYH01000004	hypothetical + Ead_Ea22 + Plasmid_stab_B + StbA	WP_086795074 + WP_087890907 + WP_086795076 + WP_087890908
NZ_QOYF01000007	hypothetical + hypothetical + RVT_1	WP_001288417 + WP_000993280 + WP_001328453
NZ_QOXX01000001	MethyltransfD12 + AAA_15/AAA_21	WP_001581117 + WP_001581118
NZ_QOWZ01000009	hypothetical	WP_087897390
NZ_QOXD01000001	hypothetical + DinI	WP_001154434 + WP_024242286
NZ_QOXU01000019	hypothetical + hypothetical + hypothetical + SSB + hypothetical	WP_016236098 + WP_079399657 + WP_000801013 + WP_079399655 + WP_016236099
NZ_ATNY01000253	hypothetical + Pkinase/Pkinase_Tyr + Pkinase/Pkinase_Tyr	WP_125075118 + WP_000181134 + WP_021546119
NZ_QOXU01000005	hypothetical + DinI + hypothetical + RVT_1	WP_001059831 + WP_001217575 + WP_001154434 + WP_016235542
NZ_QOWT01000022	hypothetical + hypothetical + hypothetical + hypothetical + hypothetical + hypothetical + DinI	WP_001154434 + WP_000687980 + WP_000490525 + WP_000508501 + WP_001085272 + WP_000756244 + WP_001217570
NZ_QOWX01000046	AAA/HTH_50 + DUF3850/ASCH + hypothetical + hypothetical + hypothetical + Peptidase_S8	WP_000210436 + WP_032144906 + WP_000554775 + WP_021570510 + WP_000457800 + WP_000066157
NZ_QOWV01000002	AAA_15/AAA_15/AAA_21/SMC_N + DUF3850/ASCH + hypothetical	WP_015979595 + WP_021529758 + WP_021529611
NZ_QOZF01000049	DUF262/DUF1524	WP_059329802
NZ_QOZF01000007	hypothetical	WP_087904155
NZ_CP031105	hypothetical + DUF3850/ASCH + hypothetical + DNA_methylase + hypothetical	WP_000368931 + WP_014640573 + WP_000554771 + WP_001143634 + WP_000570053
NZ_MAMM01000138	DUF3850/ASCH + DNA_methylase + hypothetical + hypothetical + hypothetical	WP_001696366 + WP_001143634 + WP_001350076 + WP_000368931 + WP_000554771
NZ_MAMM01000164	PhdYeFM_antitox + StbA + Plasmid_stab_B + zf-C4_ClpX + Fic	WP_001561011 + WP_040072200 + WP_040072199 + WP_001561007 + WP_024169082
NZ_MAMI01000093	hypothetical + Hypoth_Ymh + DinI	WP_001154434 + WP_000497736 + WP_001217575
NZ_ATNZ01000006	hypothetical + Pkinase/Pkinase_Tyr + Pkinase/Pkinase_Tyr	WP_125075118 + WP_000181134 + WP_021546119
NZ_MAMK01000041	AAA/HTH_50 + Peptidase_S8	WP_000502620 + WP_001140702
NZ_MAMK01000096	hypothetical + hypothetical + DUF1863 + DinI	WP_001154433 + WP_000286099 + WP_000549632 + WP_001217579
NZ_MAMJ01000105	DUF3850/ASCH + hypothetical + hypothetical + hypothetical	WP_048266410 + WP_048266359 + WP_048266360 + WP_114501552
NZ_QOGX01000036	DUF3850/ASCH + hypothetical + hypothetical	WP_032157180 + WP_021549047 + WP_021517479
NZ_QOEZ01000016	DNA_methylase + hypothetical + hypothetical	WP_001123601 + WP_001469928 + WP_000742296
NZ_QOFA01000019	DUF3850/ASCH + hypothetical + hypothetical + MethyltransfD12 + hypothetical + hypothetical	WP_061348400 + WP_061348401 + WP_130560532 + WP_061348396 + WP_061348395 + WP_071337454
NZ_QOFB01000022	hypothetical + Peptidase_M78	WP_024165494 + WP_000119270
NZ_QOFE01000003	StbA + DUF4760 + hypothetical + Plasmid_stab_B	WP_053903656 + WP_001068329 + WP_000193205 + WP_000211283
NZ_QOFM01000002	StbA + Peptidase_M78/HTH_31/HTH_3 + hypothetical + Plasmid_stab_B	WP_114335986 + WP_033544760 + WP_001603073 + WP_000211261
NZ_QOFM01000099	SIR2_2 + DUF87	WP_000237502 + WP_114336081
NZ_KE375428	hypothetical + Pkinase/Pkinase_Tyr + Pkinase/Pkinase_Tyr	WP_125075118 + WP_021546119 + WP_000181134
NZ_QOFK01000015	StbA + Plasmid_stab_B + Peptidase_M78/HTH_31/HTH_3 + hypothetical	WP_114335986 + WP_000211261 + WP_033544760 + WP_001603073
NZ_QOFK01000162	SIR2_2 + DUF87	WP_000237502 + WP_114336081
NZ_QOFO01000011	DNA_methylase + hypothetical + hypothetical	WP_001123601 + WP_001469928 + WP_000742296
NZ_QOFQ01000028	hypothetical + DNA_methylase + hypothetical	WP_000742296 + WP_001123601 + WP_001469928
NZ_QOFU01000003	hypothetical + hypothetical + hypothetical + hypothetical	WP_000232871 + WP_000235291 + WP_000609549 + WP_100224419
NZ_QOGA01000003	hypothetical + DinI + hypothetical + DUF262/DUF1524	WP_114282423 + WP_001311555 + WP_001154434 + WP_001008289
NZ_QOGA01000003	hypothetical + RVT_1 + hypothetical	WP_001288417 + WP_001328453 + WP_000993280
NZ_QOFY01000021	hypothetical + Peptidase_M78	WP_024165494 + WP_000119270
NZ_QOFX01000015	DNA_methylase + hypothetical + hypothetical	WP_001123601 + WP_001469928 + WP_000742296
NZ_QOFZ01000008	hypothetical + DinI + hypothetical + hypothetical + PIN_12	WP_000834899 + WP_087907116 + WP_001154434 + WP_021513008 + WP_021513009
NZ_KE375469	StbA + DUF3800 + Plasmid_stab_B	WP_001613283 + WP_000654460 + WP_001613284
NZ_QOGD01000003	hypothetical + RVT_1 + hypothetical + RVT_1	WP_001317206 + WP_024235662 + WP_000993280 + WP_050490232
NZ_QOGK01000015	DNA_methylase + hypothetical + hypothetical	WP_001123601 + WP_001469928 + WP_000742296
NZ_QOGM01000028	DNA_methylase + hypothetical + hypothetical	WP_001123601 + WP_001469928 + WP_000742296
NZ_QOGS01000006	DUF4760 + StbA + Plasmid_stab_B + hypothetical	WP_001068329 + WP_053903656 + WP_000211283 + WP_000193205
NZ_QOFC01000003	hypothetical + hypothetical + hypothetical + hypothetical	WP_000232871 + WP_000235291 + WP_000609549 + WP_100224419
NZ_QOFF01000001	StbA + Peptidase_M78/HTH_31/HTH_3 + hypothetical + Plasmid_stab_B	WP_114335986 + WP_033544760 + WP_001603073 + WP_000211261
NZ_QOFF01000082	SIR2_2 + DUF87	WP_000237502 + WP_114336081
NZ_QOFL01000004	StbA + DUF4760 + hypothetical + Plasmid_stab_B	WP_053903656 + WP_001068329 + WP_000193205 + WP_000211283
NZ_QOFN01000005	AAA/HTH_50 + Peptidase_S8	WP_000502620 + WP_001140702
NZ_QOFN01000006	SIR2_2	WP_114494058
NZ_KE375495	DUF3800 + Plasmid_stab_B + StbA	WP_000654460 + WP_001613284 + WP_001613283
NZ_QOFR01000005	StbA + DUF4760 + hypothetical + Plasmid_stab_B	WP_053903656 + WP_001068329 + WP_000193205 + WP_000211283
NZ_QOFS01000018	DNA_methylase + hypothetical + hypothetical	WP_001123601 + WP_001469928 + WP_000742296
NZ_QOFT01000011	DNA_methylase + hypothetical + hypothetical	WP_001123601 + WP_001469928 + WP_000742296
NZ_QOFV01000010	hypothetical + StbA + Plasmid_stab_B + Ead_Ea22 + hypothetical	WP_071532598 + WP_113828066 + WP_025491845 + WP_113828068 + WP_000711112
NZ_QOFW01000022	hypothetical + Peptidase_M78	WP_024165494 + WP_000119270
NZ_QOGC01000003	hypothetical + RVT_1 + hypothetical + RVT_1	WP_001317206 + WP_024235662 + WP_000993280 + WP_050490232
NZ_QOGE01000021	DUF2158 + hypothetical + hypothetical + hypothetical + hypothetical	WP_077252945 + WP_072280528 + WP_061350931 + WP_140426631 + WP_048264254
NZ_QOHB01000017	DNA_methylase + hypothetical + hypothetical	WP_001123601 + WP_001469928 + WP_000742296
NZ_QOHE01000002	hypothetical + RVT_1 + hypothetical + RVT_1	WP_001317206 + WP_024235662 + WP_000993280 + WP_050490232
NZ_QOGZ01000001	AAA_15/AAA_21 + MethyltransfD12 + hypothetical	WP_000588792 + WP_001581117 + WP_024211219
NZ_KE375533	DUF3800 + Plasmid_stab_B + StbA	WP_000654460 + WP_001613284 + WP_001613283
NZ_QOHC01000023	DUF2158 + hypothetical + hypothetical + hypothetical + hypothetical	WP_077252945 + WP_072280528 + WP_061350931 + WP_140426631 + WP_048264254
NZ_QOGY01000003	AAA_13	WP_000423308
NZ_QOGY01000007	hypothetical + StbA + Plasmid_stab_B + Ead_Ea22 + hypothetical	WP_071532598 + WP_001720221 + WP_025491845 + WP_000036161 + WP_000711112
NZ_QOGG01000002	hypothetical + hypothetical + hypothetical	WP_000723541 + WP_000484450 + WP_000781351
NZ_QOGG01000007	ResIII/DEAD	WP_021570163
NZ_QOGH01000008	hypothetical + DinI + hypothetical + hypothetical + PIN_12	WP_000834899 + WP_087907116 + WP_001154434 + WP_021513008 + WP_021513009
NZ_QOGF01000023	DUF3850/ASCH + hypothetical + hypothetical + MethyltransfD12 + hypothetical + hypothetical	WP_061348400 + WP_061348401 + WP_130560532 + WP_061348396 + WP_061348395 + WP_071337454
NZ_QOGJ01000002	hypothetical + DinI + DUF2971 + DUF262/DUF1524	WP_001154431 + WP_085949414 + WP_100207729 + WP_094658700
NZ_QOGN01000009	DNA_methylase + hypothetical + hypothetical	WP_001123601 + WP_001469928 + WP_000742296
NZ_QOGL01000015	DNA_methylase + hypothetical + hypothetical	WP_001123601 + WP_001469928 + WP_000742296
NZ_ATOE01000008	hypothetical + Pkinase/Pkinase_Tyr + Pkinase/Pkinase_Tyr	WP_125075118 + WP_000181134 + WP_021546119
NZ_QOGO01000025	StbA + Plasmid_stab_B + hypothetical + Ead_Ea22	WP_000686524 + WP_000211261 + WP_096245625 + WP_096245626
NZ_QOGU01000018	DUF3850/ASCH + DNA_methylase + hypothetical + hypothetical + hypothetical	WP_001696366 + WP_001143634 + WP_000570053 + WP_000368931 + WP_000554771
NZ_QOGP01000009	DUF4760 + StbA + Plasmid_stab_B + hypothetical	WP_001068329 + WP_053903656 + WP_000211283 + WP_000193205
NZ_QOGW01000003	hypothetical + hypothetical + hypothetical + hypothetical	WP_000232871 + WP_000235291 + WP_000609549 + WP_100224419
NZ_QPMC01000339	StbA + Plasmid_stab_B + hypothetical + hypothetical	WP_000686557 + WP_000211293 + WP_000201254 + WP_000224220
NZ_CP031134	hypothetical + hypothetical + hypothetical + DinI	WP_001154434 + WP_048237166 + WP_000834899 + WP_001217575
NZ_QKQU02000001	hypothetical + hypothetical + DinI + hypothetical + Hypoth_Ymh	WP_074576495 + WP_001154434 + WP_001217575 + WP_074576497 + WP_000497736
NZ_NPKK01000014	hypothetical + RVT_1 + hypothetical + DinI	WP_001154431 + WP_000169432 + WP_001059831 + WP_001217575
NZ_PUIR01000015	DUF3850/ASCH + hypothetical + hypothetical	WP_054194099 + WP_001043197 + WP_021517479
NZ_PUIR01000028	DUF4760 + StbA + Plasmid_stab_B + hypothetical	WP_001068331 + WP_000686523 + WP_000211280 + WP_001815053
NZ_ATOF01000020	hypothetical + Pkinase/Pkinase_Tyr + Pkinase/Pkinase_Tyr	WP_125075118 + WP_000181134 + WP_021546119
NZ_CP031231	hypothetical + DinI + hypothetical + hypothetical	WP_001154434 + WP_001217562 + WP_040075599 + WP_134889310
NZ_CP031231	StbA + Plasmid_stab_B	WP_001525150 + WP_000211267
NZ_CP022664	hypothetical + hypothetical + hypothetical	WP_000232871 + WP_000609549 + WP_000235290
NZ_CP031321	AAA_15/AAA_15/AAA_21 + hypothetical	WP_000744812 + WP_001350078
NZ_QOLG01000047	hypothetical + DinI + RelA_SpoT	WP_001154434 + WP_001316229 + WP_021556031
NZ_QOLJ01000176	StbA + zf-C4_ClpX + Fic + PhdYeFM_antitox + Plasmid_stab_B	WP_001459827 + WP_001561007 + WP_024169082 + WP_001561011 + WP_000211256
NZ_QOLI01000129	StbA + Plasmid_stab_B + hypothetical	WP_000686510 + WP_000211267 + WP_001390707
NZ_QOLK01000101	StbA + Plasmid_stab_B + hypothetical	WP_000686510 + WP_000211267 + WP_001390707
NZ_QOLL01000173	hypothetical + RelA_SpoT + DinI	WP_001154434 + WP_021556031 + WP_001316229
NZ_QOLN01000095	hypothetical + DinI + RelA_SpoT	WP_001154434 + WP_001316229 + WP_021556031
NZ_ASZR01000013	hypothetical + hypothetical + DNA_processg_A + Pribosyltran + hypothetical + DinI	WP_001154431 + WP_000835189 + WP_001324531 + WP_001324530 + WP_001059831 + WP_001217575
NZ_QOLO01000066	hypothetical + RelA_SpoT + DinI	WP_001154434 + WP_021556031 + WP_001316229
NZ_QOLP01000016	hypothetical + RelA_SpoT + DinI	WP_001154434 + WP_021556031 + WP_001316229
NZ_QOLQ01000188	hypothetical + RelA_SpoT + DinI	WP_001154434 + WP_021556031 + WP_001316229
NZ_QOLR01000064	hypothetical + hypothetical + hypothetical	WP_115430444 + WP_115430442 + WP_115430443
NZ_QOLS01000117	DUF4238 + hypothetical	WP_001515549 + WP_053285577
NZ_QOLS01000082	DinI + hypothetical	WP_047674729 + WP_047674732
NZ_QOLT01000032	hypothetical + RVT_1 + hypothetical	WP_001288417 + WP_001328453 + WP_000993280
NZ_QOLV01000086	hypothetical + RVT_1 + hypothetical	WP_001288417 + WP_001328453 + WP_000993280
NZ_QOLW01000066	hypothetical + hypothetical + hypothetical	WP_115430444 + WP_115430442 + WP_115430443
NZ_QOLX01000054	hypothetical + RVT_1 + hypothetical	WP_001288417 + WP_001328453 + WP_000993280
NZ_ADUL01000065	StbA + Plasmid_stab_B	WP_000686480 + WP_000211267
NZ_ASZR01000036	StbA + Plasmid_stab_B + AAA/HTH_50 + Peptidase_S8	WP_000686479 + WP_000211288 + WP_000248600 + WP_000970615
NZ_QOLY01000071	hypothetical + DinI + hypothetical	WP_001154434 + WP_001316229 + WP_115440492
NZ_QOLZ01000038	hypothetical + RVT_1 + hypothetical	WP_001288417 + WP_001328453 + WP_000993280
NZ_QOMB01000068	hypothetical + RVT_1 + hypothetical	WP_001288417 + WP_001328453 + WP_000993280
NZ_QOMA01000157	hypothetical + hypothetical + hypothetical + DUF262	WP_001251691 + WP_001580533 + WP_000822802 + WP_000818977
NZ_QOMA01000043	hypothetical + DUF2971 + hypothetical + hypothetical	WP_001576644 + WP_115437680 + WP_001576649 + WP_137568400
NZ_QOMC01000023	DndB + hypothetical	WP_115430992 + WP_086048488
NZ_QOME01000073	hypothetical + RVT_1 + hypothetical	WP_001288417 + WP_001328453 + WP_000993280
NZ_QOMF01000039	hypothetical + RVT_1 + hypothetical	WP_001288417 + WP_001328453 + WP_000993280
NZ_QOMG01000011	hypothetical + Pkinase/Pkinase_Tyr + Pkinase/Pkinase_Tyr	WP_143365081 + WP_000609262 + WP_115429231
NZ_QOMH01000022	ResIII/DEAD	WP_021570163
NZ_ASZS01000001	StbA + AAA/HTH_50 + Peptidase_S8 + Plasmid_stab_B	WP_000686479 + WP_000248600 + WP_000970615 + WP_000211288
NZ_QOMI01000042	hypothetical + RVT_1 + hypothetical	WP_001288417 + WP_001328453 + WP_000993280
NZ_QOMJ01000030	HNH_2 + hypothetical	WP_023304084 + WP_023281582
NZ_QOML01000128	hypothetical + AAA_21/AAA_15/SMC_N/AAA_23 + hypothetical + RVT_1 + DinI	WP_001154434 + WP_001504060 + WP_023135320 + WP_032289563 + WP_001316229
NZ_QOMM01000077	ResIII/DEAD	WP_021570163
NZ_QOMN01000013	StbA + Plasmid_stab_B + Ead_Ea22	WP_000686499 + WP_000211289 + WP_001289967
NZ_QOMN01000100	DUF3850/ASCH + hypothetical + hypothetical + hypothetical	WP_048266410 + WP_115435142 + WP_115435141 + WP_048266359
NZ_QOMP01000083	hypothetical + AAA_21/AAA_15/SMC_N/AAA_23 + hypothetical + RVT_1 + DinI	WP_001154434 + WP_001504060 + WP_023135320 + WP_032289563 + WP_001316229
NZ_QOMR01000043	hypothetical + DinI + hypothetical + hypothetical + Pribosyltran + DNA_processg_A	WP_001154434 + WP_001316229 + WP_000207842 + WP_086563235 + WP_001316964 + WP_086563229
NZ_QOMT01000148	ResIII/DEAD	WP_021570163
NZ_QOMU01000009	hypothetical + DinI + RVT_1 + AAA_21/AAA_15/SMC_N/AAA_23 + hypothetical	WP_001154434 + WP_001316229 + WP_032289563 + WP_001504060 + WP_023135320
NZ_ASZS01000033	hypothetical + DinI + hypothetical + hypothetical + Pribosyltran + DNA_processg_A	WP_001059831 + WP_001217575 + WP_001154431 + WP_000835189 + WP_001324530 + WP_001324531
NZ_QOMV01000008	ResIII/DEAD	WP_021570163
NZ_QOMX01000015	ResIII/DEAD	WP_021570163
NZ_QOMW01000006	hypothetical + hypothetical + Pribosyltran + DNA_processg_A + hypothetical + DinI	WP_001154434 + WP_000207842 + WP_001316964 + WP_086563229 + WP_086563235 + WP_001316229
NZ_QOMY01000067	hypothetical + DinI + hypothetical + hypothetical + Pribosyltran + DNA_processg_A	WP_001154434 + WP_001316229 + WP_000207842 + WP_086563235 + WP_001316964 + WP_086563229
NZ_QONA01000089	hypothetical + hypothetical + Pribosyltran + DNA_processg_A + hypothetical + DinI	WP_001154434 + WP_000207842 + WP_001316964 + WP_086563229 + WP_086563235 + WP_001316229
NZ_QONE01000112	hypothetical + hypothetical + Pribosyltran + DNA_processg_A + hypothetical + DinI	WP_001154434 + WP_000207842 + WP_001316964 + WP_086563229 + WP_086563235 + WP_001316229
NZ_QONB01000025	hypothetical + hypothetical + hypothetical	WP_000717775 + WP_001761865 + WP_000781372
NZ_QOND01000109	hypothetical + hypothetical + Pribosyltran + DNA_processg_A + hypothetical + DinI	WP_001154434 + WP_000207842 + WP_001316964 + WP_086563229 + WP_086563235 + WP_001316229
NZ_QONC01000164	ASCH + DinI + hypothetical + Mrr_cat + hypothetical + HIRAN	WP_021537502 + WP_001217575 + WP_021537501 + WP_016248371 + WP_001146828 + WP_000185756
NZ_QONC01000121	hypothetical + DinI + hypothetical	WP_023209082 + WP_073001345 + WP_115439572
NZ_AIAD01000195	hypothetical + DUF4145 + hypothetical + hypothetical + DinI	WP_024219118 + WP_024219115 + WP_024219116 + WP_024219117 + WP_001217568
NZ_QONC01000021	StbA + hypothetical + Ogr_Delta + Rrf2 + Plasmid_stab_B	WP_112871164 + WP_000104418 + WP_001300959 + WP_000974052 + WP_000211287
NZ_QONH01000049	hypothetical + RVT_1 + hypothetical	WP_001288417 + WP_001328453 + WP_000993280
NZ_QONG01000079	hypothetical + hypothetical + hypothetical + hypothetical + DinI	WP_001154431 + WP_139130005 + WP_097289648 + WP_115440194 + WP_001089754
NZ_QONG01000178	StbA + Plasmid_stab_B + hypothetical	WP_000708312 + WP_000211267 + WP_001594304
NZ_QONI01000074	hypothetical + RVT_1 + hypothetical	WP_001288417 + WP_001328453 + WP_000993280
NZ_QONF01000056	hypothetical + hypothetical + hypothetical	WP_000723541 + WP_000781351 + WP_001548207
NZ_QONJ01000092	hypothetical + RVT_1 + hypothetical	WP_001288417 + WP_001328453 + WP_000993280
NZ_QONM01000069	hypothetical + RVT_1 + hypothetical	WP_001288417 + WP_001328453 + WP_000993280
NZ_QONP01000076	hypothetical + RVT_1 + hypothetical	WP_001288417 + WP_001328453 + WP_000993280
NZ_QONT01000035	hypothetical + RVT_1 + hypothetical	WP_001288417 + WP_001328453 + WP_000993280
NZ_AIAC01000371	StbA + Ead_Ea22 + Plasmid_stab_B	WP_000686499 + WP_001289969 + WP_000211289
NZ_QONS01000057	hypothetical + RVT_1 + hypothetical	WP_001288417 + WP_001328453 + WP_000993280
NZ_QONU01000030	hypothetical + DinI + hypothetical + hypothetical + KAP_NTPase	WP_001059831 + WP_106901655 + WP_001154431 + WP_106901656 + WP_106901657
NZ_QONW01000050	hypothetical + RVT_1 + hypothetical	WP_001288417 + WP_001328453 + WP_000993280
NZ_QONX01000021	hypothetical + RVT_1 + hypothetical	WP_001288417 + WP_001328453 + WP_000993280
NZ_QONY01000024	hypothetical + RVT_1 + hypothetical	WP_001288417 + WP_001328453 + WP_000993280
NZ_QONZ01000056	hypothetical + RVT_1 + hypothetical	WP_001288417 + WP_001328453 + WP_000993280
NZ_QOOA01000066	hypothetical + DinI + hypothetical + hypothetical + KAP_NTPase	WP_001059831 + WP_106901655 + WP_001154431 + WP_106901656 + WP_106901657
NZ_QOOE01000034	hypothetical + StbA + Plasmid_stab_B + Ead_Ea22 + hypothetical	WP_071532598 + WP_097738464 + WP_000211244 + WP_000036161 + WP_000711112
NZ_QOOF01000063	hypothetical + hypothetical + RVT_1	WP_001288417 + WP_000993280 + WP_001328453
NZ_QOOJ01000064	hypothetical + DinI + hypothetical + Pribosyltran + DNA_processg_A	WP_001154434 + WP_115441455 + WP_089513471 + WP_115441456 + WP_001324531
NZ_AIAF01000087	hypothetical + hypothetical + hypothetical + DUF262/DUF1524 + hypothetical + DinI	WP_001154434 + WP_000764102 + WP_001115044 + WP_077249005 + WP_000020716 + WP_001217573
NZ_QOOI01000061	hypothetical + DinI + AAA_21/AAA_15 + hypothetical	WP_001154434 + WP_001316229 + WP_112048222 + WP_004982020
NZ_QOOO01000109	AAA/HTH_50 + Peptidase_S8	WP_000502619 + WP_001545554
NZ_QOOO01000124	hypothetical + HEPN_LA2681 + DUF262 + DinI	WP_001154434 + WP_000354145 + WP_000818977 + WP_001316229
NZ_QOOO01000067	AAA_13	WP_047675350
NZ_QOOM01000041	hypothetical + hypothetical + AIPR + DinI	WP_001154431 + WP_000700647 + WP_096970784 + WP_001089754
NZ_QOOP01000044	hypothetical + DinI + hypothetical + hypothetical + PIN_12	WP_115442873 + WP_087907116 + WP_001154434 + WP_021513008 + WP_021513009
NZ_QOOL01000096	hypothetical + DUF2971 + DUF262/DUF1524 + DinI	WP_001154431 + WP_115442663 + WP_094658700 + WP_085949414
NZ_QOON01000123	hypothetical	WP_143369537
NZ_QOOQ01000089	AAA_15/AAA_21 + hypothetical	WP_024249463 + WP_024249462
NZ_QGVI01000199	StbA + Plasmid_stab_B + hypothetical	WP_000686510 + WP_000211267 + WP_001390707
NZ_AIAG01000015	hypothetical + DinI + hypothetical + hypothetical + hypothetical	WP_024220379 + WP_001217575 + WP_000094764 + WP_024220380 + WP_024220381
NZ_QGVI01000034	DUF676/PGAP1 + hypothetical + hypothetical	WP_000063136 + WP_001302413 + WP_000844437
NZ_QGVM01000090	DUF676/PGAP1 + hypothetical + hypothetical	WP_000063136 + WP_000844437 + WP_001302413
NZ_QGVL01000051	hypothetical + hypothetical + hypothetical + hypothetical + RVT_1	WP_001310277 + WP_000551925 + WP_001177885 + WP_000042038 + WP_000746343
NZ_QGVN01000203	StbA + Plasmid_stab_B + hypothetical	WP_000686510 + WP_000211267 + WP_001390707
NZ_QGVN01000037	DUF676/PGAP1 + hypothetical + hypothetical	WP_000063136 + WP_001302413 + WP_000844437
NZ_QGVP01000130	DUF676/PGAP1 + hypothetical + hypothetical	WP_000063136 + WP_000844437 + WP_001302413
NZ_QGVP01000135	StbA + hypothetical + Plasmid_stab_B	WP_000686510 + WP_001390707 + WP_000211267
NZ_QGWB01000029	DUF676/PGAP1 + hypothetical + hypothetical	WP_000063136 + WP_001302413 + WP_000844437
NZ_QGWD01000036	DUF676/PGAP1 + hypothetical + hypothetical	WP_000063136 + WP_001302413 + WP_000844437
NZ_QJHH01000239	DUF676/PGAP1 + hypothetical + hypothetical	WP_000063136 + WP_000844437 + WP_001302413
NZ_AIAG01000219	StbA + Plasmid_stab_B + Ead_Ea22	WP_000686499 + WP_000211289 + WP_001289969
NZ_QGWE01000046	DUF676/PGAP1 + hypothetical + hypothetical	WP_000063136 + WP_001302413 + WP_000844437
NZ_QGYD01000009	DUF676/PGAP1 + hypothetical + hypothetical	WP_000063136 + WP_000844437 + WP_001302413
NZ_QGYE01000145	DUF676/PGAP1 + hypothetical + hypothetical	WP_000063136 + WP_000844437 + WP_001302413
NZ_QGYH01000052	DUF676/PGAP1 + hypothetical + hypothetical	WP_000063136 + WP_000844437 + WP_001302413
NZ_QGYG01000170	DUF676/PGAP1 + hypothetical + hypothetical	WP_000063136 + WP_000844437 + WP_001302413
NZ_QGYI01000082	hypothetical	WP_000997853
NZ_QGYF01000065	DUF676/PGAP1 + hypothetical + hypothetical	WP_000063136 + WP_000844437 + WP_001302413
NZ_QGYR01000134	hypothetical	WP_000997853
NZ_QGYS01000130	StbA + hypothetical + Plasmid_stab_B	WP_000708312 + WP_001594304 + WP_000211267
NZ_QGYS01000077	hypothetical + hypothetical + hypothetical + hypothetical + RVT_1	WP_001310277 + WP_000551925 + WP_001177885 + WP_000042038 + WP_000746343
NZ_AIAH01000089	AAA_13	WP_000423599
NZ_QGYU01000018	DUF3850/ASCH + hypothetical + hypothetical	WP_032213322 + WP_000212183 + WP_000554767
NZ_QGYY01000009	hypothetical + RVT_1 + hypothetical + hypothetical + hypothetical	WP_000512892 + WP_000746343 + WP_000042038 + WP_001177885 + WP_001310277
NZ_QGZP01000144	hypothetical + hypothetical + hypothetical + hypothetical + RVT_1	WP_001310277 + WP_000551925 + WP_001177885 + WP_000042038 + WP_000746343
NZ_QGZQ01000090	DUF676/PGAP1 + hypothetical + hypothetical	WP_000063136 + WP_000844437 + WP_001302413
NZ_QGZS01000012	DUF676/PGAP1 + hypothetical + hypothetical	WP_000063136 + WP_000844437 + WP_001302413
NZ_QGZX01000117	hypothetical + hypothetical + hypothetical + hypothetical + RVT_1	WP_001310277 + WP_000551925 + WP_001177885 + WP_000042038 + WP_000746343
NZ_QHAE01000185	hypothetical + hypothetical + hypothetical + hypothetical + RVT_1	WP_001310277 + WP_000551925 + WP_001177885 + WP_000042038 + WP_000746343
NZ_QHAE01000020	StbA + hypothetical + Plasmid_stab_B	WP_000708312 + WP_001594304 + WP_000211267
NZ_QGZZ01000141	hypothetical + hypothetical + hypothetical + RVT_1	WP_001310277 + WP_001177885 + WP_000042038 + WP_000746343
NZ_QHAH01000147	StbA + Plasmid_stab_B + hypothetical	WP_000686510 + WP_000211267 + WP_001390707
NZ_AIAH01000116	hypothetical + hypothetical + DUF4145 + hypothetical + DinI	WP_001154434 + WP_000516592 + WP_000245245 + WP_000366628 + WP_001217566
NZ_QHAH01000077	DUF676/PGAP1 + hypothetical + hypothetical	WP_000063136 + WP_000844437 + WP_001302413
NZ_QHAI01000169	DUF676/PGAP1 + hypothetical + hypothetical	WP_000063136 + WP_001302413 + WP_000844437
NZ_QHAI01000085	StbA + Plasmid_stab_B + hypothetical	WP_000686510 + WP_000211267 + WP_001390707
NZ_QHAN01000149	hypothetical + hypothetical + hypothetical + hypothetical + RVT_1	WP_001310277 + WP_000551925 + WP_001177885 + WP_000042038 + WP_000746343
NZ_QHAP01000104	DUF676/PGAP1 + hypothetical + hypothetical	WP_000063136 + WP_001302413 + WP_000844437
NZ_QHAO01000133	hypothetical + hypothetical + hypothetical + RVT_1	WP_001310277 + WP_001177885 + WP_000042038 + WP_000746343
NZ_QHAO01000195	StbA + hypothetical + Plasmid_stab_B	WP_000708312 + WP_001594304 + WP_000211267
NZ_QHAS01000057	DUF676/PGAP1 + hypothetical + hypothetical	WP_000063136 + WP_000844437 + WP_001302413
NZ_QHAX01000031	hypothetical	WP_000997853
NZ_QRBN01000053	hypothetical + hypothetical + Peptidase_M78/HTH_3/HTH_31	WP_061357490 + WP_115456011 + WP_115456012
NC_017635	hypothetical + DinI + hypothetical + DUF262	WP_001059831 + WP_001217575 + WP_001154431 + WP_000818977
NZ_AIAI01000001	DUF3850/ASCH + DNA_methylase + hypothetical + hypothetical + hypothetical	WP_029594353 + WP_001540306 + WP_000688782 + WP_000140373 + WP_000554776
NZ_PNRN01000015	StbA + Plasmid_stab_B + hypothetical + hypothetical	WP_000686506 + WP_000211267 + WP_001390707 + WP_000236489
NZ_QLJO01000010	AAA_13	WP_000423599
NZ_QLJO01000009	DUF3850/ASCH + AAA_15/AAA_21 + hypothetical + hypothetical	WP_047149158 + WP_064756689 + WP_000906719 + WP_001396141
NZ_QLKF01000045	DUF3850/ASCH + DNA_methylase + hypothetical + hypothetical + hypothetical	WP_001696366 + WP_001143634 + WP_000570053 + WP_000368931 + WP_000554771
NZ_QLKF01000046	AAA_13	WP_023146974
NZ_QLKC01000016	ResIII/DEAD	WP_000012516
NZ_QLKG01000004	hypothetical + hypothetical + DUF1863 + DinI	WP_001154433 + WP_000286099 + WP_000549632 + WP_001217579
NZ_QLKA01000001	hypothetical + DinI + KAP_NTPase + hypothetical	WP_001154434 + WP_162827734 + WP_115905234 + WP_000402159
NZ_QLJT01000001	DUF2158 + hypothetical + hypothetical + hypothetical	WP_001547483 + WP_072164333 + WP_032179103 + WP_023136039
NZ_QLJT01000033	StbA + Plasmid_stab_B + zf-C4_ClpX + hypothetical + hypothetical	WP_021522500 + WP_000211272 + WP_001163776 + WP_001080490 + WP_000236495
NZ_AIAI01000079	StbA + zf-C4_ClpX + hypothetical + hypothetical + hypothetical + hypothetical + Plasmid_stab_B	WP_000686511 + WP_001163786 + WP_001167297 + WP_000206716 + WP_000224227 + WP_001080499 + WP_000211273
NZ_QLJM01000008	hypothetical + Hypoth_Ymh + DinI	WP_001154434 + WP_000497736 + WP_001217575
NZ_QLKD01000002	DUF4760 + StbA + Plasmid_stab_B + hypothetical + hypothetical	WP_001068329 + WP_000686485 + WP_000211282 + WP_000193205 + WP_000236495
NZ_QLJZ01000008	hypothetical + hypothetical	WP_115915329 + WP_115915321
NZ_QLJW01000018	ResIII/DEAD	WP_000012516
NZ_QLJW01000008	DUF3850/ASCH + AAA_15/AAA_21 + hypothetical + hypothetical	WP_047149158 + WP_064756689 + WP_000906719 + WP_001396141
NZ_QLJQ01000013	DUF3850/ASCH + hypothetical + AAA_15/AAA_21 + hypothetical	WP_047149158 + WP_001396141 + WP_064756689 + WP_000906719
NZ_QLKB01000016	ResIII/DEAD	WP_000012516
NZ_QLJV01000013	StbA + Plasmid_stab_B + hypothetical + hypothetical	WP_000686519 + WP_001378004 + WP_032282991 + WP_001376620
NZ_QLJV01000002	hypothetical + RVT_1 + hypothetical + hypothetical	WP_001762320 + WP_001762321 + WP_000042038 + WP_001310277
NZ_QLJP01000016	AAA_13	WP_000423599
NZ_AICG01000050	StbA + hypothetical + hypothetical + Plasmid_stab_B	WP_000686506 + WP_001390707 + WP_000236489 + WP_000211267
NZ_QLJP01000009	DUF3850/ASCH + AAA_15/AAA_21 + hypothetical + hypothetical	WP_047149158 + WP_064756689 + WP_000906719 + WP_001396141
NZ_QLJY01000012	hypothetical + hypothetical + hypothetical + SSB + hypothetical	WP_021577197 + WP_001537149 + WP_000801013 + WP_016232588 + WP_133301447
NZ_QLKJ01000010	StbA + Ead_Ea22 + Plasmid_stab_B	WP_000686499 + WP_001289967 + WP_000211289
NZ_QLKJ01000012	DNA_methylase + HATPase_c_3/HATPase_c	WP_000598783 + WP_001279022
NZ_QLKJ01000002	hypothetical + hypothetical + hypothetical + DinI	WP_001154434 + WP_001710113 + WP_001710114 + WP_001217583
NZ_QLJU01000003	DUF4760 + StbA + Plasmid_stab_B + hypothetical + hypothetical	WP_001068329 + WP_000686485 + WP_000211282 + WP_000193205 + WP_000236495
NZ_QLJU01000004	hypothetical + hypothetical + HEPN_RiboL-PSP/HEPN_MAE_28990 + DUF262 + DinI	WP_001154431 + WP_139303458 + WP_074599323 + WP_001675485 + WP_001217575
NZ_NIYE01000011	hypothetical + hypothetical + hypothetical	WP_024160514 + WP_032238998 + WP_001398851
NZ_NIYK01000018	hypothetical + DinI + DUF2971 + hypothetical + Pribosyltran + DNA_processg_A	WP_001154434 + WP_001316229 + WP_116291632 + WP_116291633 + WP_001316964 + WP_001324531
NZ_NIYK01000031	hypothetical + hypothetical	WP_057711473 + WP_083583072
NZ_AICF01000024	StbA + hypothetical + hypothetical + Plasmid_stab_B	WP_000686504 + WP_001080494 + WP_001375673 + WP_000211275
NZ_NIYH01000023	SIR2_2	WP_116304431
NZ_NIYM01000021	hypothetical + hypothetical + DinI + hypothetical + hypothetical + hypothetical	WP_000508502 + WP_116362792 + WP_001217575 + WP_001154434 + WP_116362794 + WP_000402159
NZ_NIYM01000006	AAA_13	WP_116362715
NZ_NIYI01000020	hypothetical + hypothetical + hypothetical	WP_024160514 + WP_001398851 + WP_032238998
NZ_NIYJ01000017	hypothetical + AAA_31/CbiA/ArsA_ATPase/MipZ + RelA_SpoT + hypothetical + hypothetical + DinI	WP_001154434 + WP_096314294 + WP_089588521 + WP_024219116 + WP_096314295 + WP_089537262
NZ_NIYA01000017	hypothetical + hypothetical + HIRAN + hypothetical + DinI	WP_001154434 + WP_001146828 + WP_000185756 + WP_001433252 + WP_024242286
NZ_NIYB01000002	DNA_methylase + HATPase_c_3/HATPase_c	WP_000598783 + WP_001279022
NZ_PXJW01000001	DNA_methylase + hypothetical + HATPase_c_3	WP_029401229 + WP_029401228 + WP_029401227
NZ_PXKJ01000053	ParBc + DNA_methylase + hypothetical	WP_000559725 + WP_001143636 + WP_000142509
NZ_PXLH01000035	StbA + hypothetical + DUF4760 + hypothetical + Plasmid_stab_B	WP_000686485 + WP_000236495 + WP_001068329 + WP_000193205 + WP_000211282
NZ_AICF01000165	hypothetical + DinI	WP_001154431 + WP_001217575
NZ_PXKG01000003	hypothetical + S1/HSDR_N + KAP_NTPase	WP_001376441 + WP_001678413 + WP_023147874
NZ_PXKC01000002	hypothetical + DinI + hypothetical + hypothetical + hypothetical + hypothetical	WP_001154434 + WP_001217575 + WP_000094764 + WP_021556032 + WP_040075599 + WP_040075596
NZ_CP031546	StbA + Ead_Ea22 + Plasmid_stab_B	WP_000686524 + WP_048231033 + WP_021563455
NZ_PCZZ01000230	StbA + hypothetical + hypothetical + Plasmid_stab_B	WP_000686553 + WP_000711113 + WP_071529708 + WP_000211256
NZ_PCZZ01000240	StbA + Plasmid_stab_B + Ead_Ea22	WP_000686521 + WP_000211262 + WP_001289906
NZ_PDAN01000011	hypothetical + StbA + Plasmid_stab_B + hypothetical	WP_071529708 + WP_000686553 + WP_000211256 + WP_000711113
NZ_PDAB01000001	DUF262 + Ogr_Delta + HEPN_MAE_28990/HEPN_RiboL-PSP	WP_053897722 + WP_052765805 + WP_143210312
NZ_PDAC01000027	hypothetical + DinI + hypothetical + DUF4145	WP_001059831 + WP_001089754 + WP_001154431 + WP_000245245
NZ_PDAM01000001	StbA + Ead_Ea22 + Plasmid_stab_B	WP_000686499 + WP_001289969 + WP_000211289
NZ_PDAA01000005	StbA + AAA/HTH_50 + Peptidase_S8 + Plasmid_stab_B	WP_001673486 + WP_000248600 + WP_000970615 + WP_000211288
NZ_AICF01000195	DUF3850/ASCH + hypothetical + hypothetical + hypothetical + hypothetical	WP_029784824 + WP_000194053 + WP_024184254 + WP_001039677 + WP_000554769
NZ_PDAQ01000027	DUF676/PGAP1 + hypothetical + hypothetical	WP_000063136 + WP_001302413 + WP_000844437
NZ_PDAR01000007	StbA + Ead_Ea22 + Plasmid_stab_B	WP_000686499 + WP_001289969 + WP_000211289
NZ_PDAS01000003	hypothetical + hypothetical + hypothetical + Plasmid_stab_B + StbA	WP_100199588 + WP_000224219 + WP_000201251 + WP_000211292 + WP_000686540
NZ_PDAT01000001	hypothetical + hypothetical + hypothetical + Plasmid_stab_B + StbA	WP_100199588 + WP_000224219 + WP_000201251 + WP_000211292 + WP_000686540
NZ_PDAU01000028	StbA + Ead_Ea22 + hypothetical + hypothetical + hypothetical + Plasmid_stab_B	WP_000686474 + WP_001289970 + WP_000711111 + WP_071532598 + WP_086163616 + WP_000211270
NZ_QVAD01000001	hypothetical + DinI + KAP_NTPase + hypothetical	WP_001154434 + WP_001217575 + WP_000552033 + WP_000885505
NZ_QVAE01000005	hypothetical + KAP_NTPase + hypothetical + DinI	WP_001154434 + WP_000552033 + WP_000885505 + WP_001217575
NZ_QNTM01000005	hypothetical + DinI + hypothetical + TIR-like	WP_001154434 + WP_001217575 + WP_000207842 + WP_089587035
NZ_QNTN01000035	StbA + hypothetical + DUF4760 + hypothetical + Plasmid_stab_B	WP_000686485 + WP_000236495 + WP_001068329 + WP_000193205 + WP_000211282
NZ_QNTI01000009	StbA + Plasmid_stab_B + hypothetical	WP_000686521 + WP_000211275 + WP_001080496
NZ_AIAN01000063	SIR2_2 + DUF87	WP_000237502 + WP_000017834
NZ_QNTA01000044	DUF4760 + StbA + Plasmid_stab_B + hypothetical + hypothetical	WP_001068329 + WP_000686485 + WP_000211282 + WP_000193205 + WP_000236495
NZ_QNTP01000034	StbA + hypothetical + DUF4760 + hypothetical + Plasmid_stab_B	WP_000686485 + WP_000236495 + WP_001068329 + WP_000193205 + WP_000211282
NZ_QNTG01000003	StbA + Plasmid_stab_B + hypothetical	WP_000686521 + WP_000211275 + WP_001080496
NZ_QNTB01000027	DNA_methylase + hypothetical + ParBc	WP_001143636 + WP_000142509 + WP_000559725
NZ_QNSZ01000085	DUF4760 + StbA + Plasmid_stab_B + hypothetical + hypothetical	WP_001068329 + WP_000686485 + WP_000211282 + WP_000193205 + WP_000236495
NZ_QNSY01000036	DUF4760 + StbA + Plasmid_stab_B + hypothetical + hypothetical	WP_001068329 + WP_000686485 + WP_000211282 + WP_000193205 + WP_000236495
NZ_QNSV01000001	hypothetical + hypothetical + Lactamase_B	WP_001752367 + WP_021561351 + WP_021561350
NZ_QNSV01000125	DUF4760 + StbA + Plasmid_stab_B + hypothetical + hypothetical	WP_001068329 + WP_000686485 + WP_000211282 + WP_000193205 + WP_000236495
NZ_QNST01000182	hypothetical + Fic	WP_016236400 + WP_061091938
NZ_AIAN01000385	hypothetical + hypothetical + hypothetical + hypothetical + hypothetical	WP_001580533 + WP_001580534 + WP_001251691 + WP_024224407 + WP_071792090
NZ_QNSS01000101	StbA + Plasmid_stab_B + AAA/HTH_50 + Peptidase_S8	WP_001673486 + WP_001673487 + WP_000248600 + WP_024192466
NZ_QNSM01000028	StbA + hypothetical + DDE_Tnp_1 + hypothetical + Plasmid_stab_B	WP_094322982 + WP_000201248 + WP_001352368 + WP_000224227 + WP_000211293
NZ_QNSL01000040	DUF4760 + StbA + Plasmid_stab_B + hypothetical + hypothetical	WP_001068329 + WP_000686485 + WP_000211282 + WP_000193205 + WP_000236495
NZ_QNSK01000002	StbA + hypothetical + DUF4760 + hypothetical + Plasmid_stab_B	WP_000686485 + WP_000236495 + WP_001068329 + WP_000193205 + WP_000211282
NZ_QNSJ01000011	DUF4760 + StbA + Plasmid_stab_B + hypothetical + hypothetical	WP_001068329 + WP_000686485 + WP_000211282 + WP_000193205 + WP_000236495
NZ_QNSO01000073	hypothetical	WP_000224220
NZ_QNSH01000020	StbA + hypothetical + DUF4760 + hypothetical + Plasmid_stab_B	WP_000686485 + WP_000236495 + WP_001068329 + WP_000193205 + WP_000211282
NZ_QVOP01000013	DUF3850/ASCH + hypothetical + AAA_15/AAA_21 + hypothetical	WP_047149158 + WP_001396141 + WP_064756689 + WP_000906719
NZ_CP031833	hypothetical + hypothetical + hypothetical + AAA_15/AAA_21	WP_000252694 + WP_000042039 + WP_040030509 + WP_023486639
NZ_CP031833	hypothetical + hypothetical + PIN_12 + DinI	WP_063099988 + WP_000207842 + WP_000920990 + WP_001217575
NZ_AIAN01000439	StbA + hypothetical + hypothetical + Plasmid_stab_B	WP_000686521 + WP_001080493 + WP_000236497 + WP_000211274
NZ_CP009050	StbA + Plasmid_stab_B + hypothetical + hypothetical + hypothetical	WP_032251426 + WP_000211293 + WP_032251424 + WP_000224227 + WP_000236495
NZ_QSVP01000069	hypothetical + hypothetical + hypothetical + hypothetical + SSB + hypothetical	WP_100228285 + WP_016232589 + WP_133301447 + WP_001537149 + WP_096122283 + WP_001537152
NZ_QSVP01000009	hypothetical + hypothetical + hypothetical + hypothetical + hypothetical + DinI	WP_117611498 + WP_000893653 + WP_071533703 + WP_000360886 + WP_117611497 + WP_001089754
NZ_QSVS01000010	hypothetical + DinI + hypothetical + hypothetical + hypothetical + hypothetical	WP_117611498 + WP_001089754 + WP_000893653 + WP_117611497 + WP_071533703 + WP_000360886
NZ_QSVS01000077	hypothetical + hypothetical + hypothetical + hypothetical + SSB + hypothetical	WP_016232589 + WP_001537149 + WP_100228285 + WP_001537152 + WP_096122283 + WP_133301447
NZ_QSVV01000023	hypothetical + DinI + hypothetical + hypothetical + hypothetical	WP_001154434 + WP_089589520 + WP_000700647 + WP_001024494 + WP_001405613
NZ_QSVV01000006	DUF3850/ASCH + hypothetical + hypothetical	WP_024229951 + WP_021519103 + WP_021519102
NZ_QSVM01000010	hypothetical + hypothetical + hypothetical + hypothetical + hypothetical + DinI	WP_117611498 + WP_000893653 + WP_071533703 + WP_000360886 + WP_117611497 + WP_001089754
NZ_QSVM01000081	hypothetical + hypothetical + hypothetical + hypothetical + SSB + hypothetical	WP_016232589 + WP_001537149 + WP_100228285 + WP_001537152 + WP_096122283 + WP_133301447
NZ_CP029687	hypothetical + DinI + hypothetical	WP_001154434 + WP_001217575 + WP_118014636
NZ_AIAO01000088	SIR2_2	WP_024224602
NZ_CP029687	DUF3850/ASCH + hypothetical + hypothetical	WP_048266410 + WP_118014783 + WP_048266360
NZ_CP029687	hypothetical + hypothetical + AIPR + DinI	WP_001154434 + WP_118014636 + WP_061350925 + WP_001217575
NZ_CP030281	hypothetical + DinI + hypothetical + KAP_NTPase	WP_000834899 + WP_001217568 + WP_001154434 + WP_118393794
NZ_CP030281	AAA_15/AAA_21 + hypothetical	WP_024249463 + WP_024249462
NZ_CP030281	hypothetical	WP_042964140
NZ_QRXQ01000017	Peptidase_M78 + hypothetical	WP_052929074 + WP_064106679
NZ_QRXQ01000009	hypothetical + AAA_21/AAA_15/SMC_N/AAA_23 + AIPR + hypothetical + DinI	WP_001154444 + WP_053887526 + WP_021542068 + WP_053887525 + WP_053887527
NZ_QSIC01000016	hypothetical + hypothetical + hypothetical + hypothetical + hypothetical + hypothetical	WP_001251691 + WP_001580533 + WP_000822802 + WP_021580613 + WP_021580614 + WP_021580615
NZ_QSKG01000002	hypothetical + DinI + SieB	WP_001154434 + WP_001316229 + WP_021548667
NZ_QRHT01000001	hypothetical + hypothetical + DinI	WP_001154434 + WP_000008839 + WP_001316229
NC_017635	AAA_15/AAA_15/AAA_21 + hypothetical	WP_000744812 + WP_001350078
NZ_AIAQ01000001	hypothetical + hypothetical + hypothetical + hypothetical + hypothetical + hypothetical + DinI	WP_001154434 + WP_000094764 + WP_021580613 + WP_021580615 + WP_021580614 + WP_000212611 + WP_001217575
NZ_QRHV01000005	hypothetical + hypothetical + hypothetical + DinI	WP_001154431 + WP_000700647 + WP_089647510 + WP_077943453
NZ_QRII01000010	DUF4238	WP_001515549
NZ_QRII01000005	hypothetical + hypothetical + hypothetical + RVT_1 + hypothetical + DinI	WP_103724288 + WP_103724289 + WP_088551307 + WP_118232150 + WP_088551308 + WP_001311555
NZ_QRLO01000001	SIR2_2 + hypothetical + DinI + DUF87 + PIN_12	WP_028985770 + WP_001154434 + WP_084558873 + WP_029364119 + WP_118312837
NZ_QRQR01000003	DUF4145 + DinI + hypothetical + hypothetical + DUF4325	WP_023150399 + WP_001311555 + WP_001154434 + WP_004011553 + WP_032175284
NZ_QRQR01000003	hypothetical + SSB + hypothetical + hypothetical	WP_016237831 + WP_032330903 + WP_001537152 + WP_001537149
NZ_CP023061	StbA + hypothetical + hypothetical + hypothetical + Plasmid_stab_B	WP_032251426 + WP_032251424 + WP_000236495 + WP_000224227 + WP_000211293
NZ_QWDB01000022	DUF3850/ASCH + hypothetical + hypothetical + hypothetical	WP_115766012 + WP_000554772 + WP_004099447 + WP_049143163
NZ_QWDB01000027	hypothetical + hypothetical + hypothetical + DUF2158	WP_032179103 + WP_072164333 + WP_023136039 + WP_001547483
NZ_QXNR01000017	DUF3850/ASCH + DNA_methylase + hypothetical + hypothetical + hypothetical + hypothetical	WP_001600138 + WP_001143634 + WP_000570053 + WP_000368931 + WP_123891639 + WP_000554771
NZ_AIAQ01000045	DUF262 + DNA_methylase + HEPN_MAE_28990/HEPN_RiboL-PSP	WP_024226163 + WP_001697730 + WP_000373633
NZ_QXNR01000004	hypothetical + S1/HSDR_N + KAP_NTPase	WP_001376441 + WP_001678413 + WP_023147874
NZ_QXNS01000017	DUF3850/ASCH + DNA_methylase + hypothetical + hypothetical + hypothetical + hypothetical	WP_001600138 + WP_001143634 + WP_000570053 + WP_000368931 + WP_123891639 + WP_000554771
NZ_QXNS01000005	hypothetical + S1/HSDR_N + KAP_NTPase	WP_001376441 + WP_001678413 + WP_023147874
NZ_QXNT01000016	DUF3850/ASCH + DNA_methylase + hypothetical + hypothetical + hypothetical + hypothetical	WP_001600138 + WP_001143634 + WP_000570053 + WP_000368931 + WP_123891639 + WP_000554771
NZ_QXNT01000004	hypothetical + S1/HSDR_N + KAP_NTPase	WP_001376441 + WP_001678413 + WP_023147874
NZ_QXNP01000019	DUF3850/ASCH + DNA_methylase + hypothetical + hypothetical + hypothetical + hypothetical	WP_001600138 + WP_001143634 + WP_000570053 + WP_000368931 + WP_123891639 + WP_000554771
NZ_QXNP01000004	hypothetical + S1/HSDR_N + KAP_NTPase	WP_001376441 + WP_001678413 + WP_118977551
NZ_QXNQ01000011	DUF3850/ASCH + DNA_methylase + hypothetical + hypothetical + hypothetical + hypothetical	WP_001600138 + WP_001143634 + WP_000570053 + WP_000368931 + WP_123891639 + WP_000554771
NZ_QXNQ01000004	hypothetical + S1/HSDR_N + KAP_NTPase	WP_001376441 + WP_001678413 + WP_023147874
NZ_QXNU01000016	DUF3850/ASCH + DNA_methylase + hypothetical + hypothetical + hypothetical + hypothetical	WP_001600138 + WP_001143634 + WP_000570053 + WP_000368931 + WP_123891639 + WP_000554771
NZ_AIAR01000007	RVT_1 + hypothetical + DUF2806	WP_001328453 + WP_000993280 + WP_001591815
NZ_QXNU01000002	hypothetical + S1/HSDR_N + KAP_NTPase	WP_001376441 + WP_001678413 + WP_023147874
NZ_QXNV01000018	DUF3850/ASCH + DNA_methylase + hypothetical + hypothetical + hypothetical + hypothetical	WP_001600138 + WP_001143634 + WP_000570053 + WP_000368931 + WP_123891639 + WP_000554771
NZ_QXNV01000004	hypothetical + S1/HSDR_N + KAP_NTPase	WP_001376441 + WP_001678413 + WP_023147874
NZ_QXNX01000055	ResIII/DEAD	WP_000012516
NZ_QWNT01000432	hypothetical + hypothetical + DUF4145 + hypothetical + DinI	WP_096953872 + WP_119121388 + WP_112020959 + WP_096953868 + WP_077908754
NZ_QWNQ01000340	StbA + Ead_Ea22 + Plasmid_stab_B	WP_000686499 + WP_001289966 + WP_097703380
NZ_QWNQ01000317	RVT_1 + hypothetical	WP_050490232 + WP_000993280
NZ_QWNQ01000331	hypothetical + DinI + hypothetical + hypothetical + DUF4145	WP_001154431 + WP_085948767 + WP_000516592 + WP_053274844 + WP_000245245
NZ_QWNP01000183	hypothetical + DinI + hypothetical + hypothetical + DUF4145	WP_096953872 + WP_077908754 + WP_119121388 + WP_096953868 + WP_112020959
NZ_QWNG01000347	hypothetical + hypothetical + SIR2_2 + DUF87 + DinI	WP_001154434 + WP_000885505 + WP_028985770 + WP_119130507 + WP_084558873
NZ_AIAS01000212	DUF3800 + Plasmid_stab_B	WP_000654460 + WP_024227572
NZ_QWNG01000314	hypothetical + hypothetical + Lactamase_B + hypothetical	WP_001752367 + WP_001752365 + WP_001752366 + WP_024187111
NZ_QWNF01000300	hypothetical + RVT_1 + hypothetical + hypothetical	WP_000042038 + WP_119682762 + WP_001310277 + WP_024168670
NZ_QWOB01000225	hypothetical + DinI + AIPR	WP_001154433 + WP_089455185 + WP_087890510
NZ_QWNW01000216	AAA_13	WP_000423308
NZ_QWNS01000335	hypothetical + hypothetical + DUF4145 + hypothetical + DinI	WP_096953872 + WP_119121388 + WP_112020959 + WP_096953868 + WP_077908754
NZ_QWNR01000304	AAA_13	WP_000423308
NZ_QWNM01000325	StbA + zf-C4_ClpX + hypothetical + Plasmid_stab_B	WP_000686554 + WP_001163776 + WP_001080490 + WP_000211253
NZ_QWNK01000226	AAA_13	WP_000423308
NZ_QWNK01000176	hypothetical + DinI + hypothetical + hypothetical + DUF4145	WP_096953872 + WP_077908754 + WP_119121388 + WP_096953868 + WP_112020959
NZ_QWNA01000629	hypothetical + DinI + hypothetical	WP_001154434 + WP_001316229 + WP_000008839
NZ_AIAU01000201	StbA + Plasmid_stab_B + hypothetical + hypothetical	WP_024228698 + WP_000211274 + WP_029787116 + WP_000236495
NZ_QWOD01000237	AAA_13	WP_000423308
NZ_QWNN01000238	AAA_13	WP_000423308
NZ_QWNX01000302	hypothetical + HEPN_LA2681 + hypothetical + Peptidase_M78 + DinI	WP_001154434 + WP_119120789 + WP_001747379 + WP_119120788 + WP_001316229
NZ_QWNJ01000275	AAA_13	WP_000423308
NZ_QWNH01000569	RVT_1 + hypothetical	WP_050490232 + WP_000993280
NZ_QWNH01000555	hypothetical + DinI + hypothetical + hypothetical + DUF4145	WP_001154431 + WP_085948767 + WP_000516592 + WP_053274844 + WP_000245245
NZ_QWNH01000547	StbA + Ead_Ea22 + Plasmid_stab_B	WP_000686499 + WP_001289966 + WP_097703380
NZ_QWNB01000319	RVT_1 + hypothetical	WP_050490232 + WP_000993280
NZ_CP032201	DUF4760 + StbA + Plasmid_stab_B + hypothetical + hypothetical	WP_001068329 + WP_000686485 + WP_000211282 + WP_000193205 + WP_000236495
NZ_CP032204	MethyltransfD12 + AAA_15/AAA_21	WP_001581117 + WP_001581118
NZ_AIAV01000362	StbA + DUF3800 + Plasmid_stab_B	WP_024230411 + WP_000654460 + WP_024230410
NZ_CP032237	hypothetical + hypothetical + AIPR + hypothetical + DinI	WP_001154431 + WP_021537009 + WP_001593244 + WP_000140689 + WP_001217575
NZ_CP032261	HATPase_c_3 + DNA_methylase + hypothetical	WP_029401227 + WP_029401229 + WP_029401228
NZ_CP032261	hypothetical + RVT_1 + FRG + hypothetical	WP_001754918 + WP_023148839 + WP_023148838 + WP_016239054
NZ_CP032265	hypothetical	WP_061157862
NZ_QWLO01000001	hypothetical + hypothetical + HIRAN + DinI	WP_001154434 + WP_001146828 + WP_000185757 + WP_101778977
NZ_QXDN01000012	StbA + Plasmid_stab_B + Ead_Ea22	WP_000686499 + WP_000211289 + WP_001289966
NZ_QXHK01000049	DUF4065 + hypothetical	WP_072059142 + WP_001112381
NZ_QXTI01000001	hypothetical + DinI + hypothetical + HIRAN	WP_001154434 + WP_101778977 + WP_001146828 + WP_000185757
NZ_QXHJ01000013	StbA + Plasmid_stab_B + Ead_Ea22	WP_000686499 + WP_000211289 + WP_001289966
NZ_QXIP01000125	hypothetical + RVT_1 + hypothetical + DinI	WP_001154431 + WP_023145585 + WP_001059831 + WP_001089754
NZ_AIAW01000163	DUF676/PGAP1 + hypothetical + hypothetical	WP_000063136 + WP_000844437 + WP_001302413
NZ_CP019953	hypothetical + Ead_Ea22 + Plasmid_stab_B + StbA + hypothetical	WP_000711113 + WP_129541931 + WP_000211289 + WP_000686499 + WP_001407222
NZ_CP028379	StbA + Plasmid_stab_B + Ead_Ea22	WP_000686521 + WP_000211262 + WP_001289906
NZ_CP028379	hypothetical + DUF3850/ASCH + DNA_methylase + hypothetical	WP_000140373 + WP_029594353 + WP_001540306 + WP_000688782
NZ_QYZG01000008	hypothetical + hypothetical	WP_087086945 + WP_143361132
NZ_QYZG01000011	StbA + hypothetical + Plasmid_stab_B	WP_001544215 + WP_001390707 + WP_001544207
NZ_QYZJ01000005	DUF3850/ASCH + hypothetical + AAA_15/AAA_15/AAA_21/SMC_N	WP_015979593 + WP_015979594 + WP_015979595
NZ_QYZJ01000040	hypothetical + hypothetical + Plasmid_stab_B	WP_000711113 + WP_112025240 + WP_000211256
NZ_QYZK01000004	DUF676/PGAP1 + hypothetical	WP_000063128 + WP_000844440
NZ_QYZK01000004	hypothetical + hypothetical + RVT_1 + hypothetical + DinI	WP_001154434 + WP_000094764 + WP_119828419 + WP_021556032 + WP_001217568
NZ_QYZL01000001	StbA + zf-C4_ClpX + Fic + PhdYeFM_antitox + Plasmid_stab_B	WP_089635783 + WP_001561007 + WP_024169082 + WP_001561011 + WP_000211256
NZ_AIAX01000302	StbA + hypothetical + DUF4760 + hypothetical + Plasmid_stab_B	WP_024231259 + WP_000236495 + WP_001068329 + WP_024231258 + WP_000211282
NZ_QYZL01000001	HNH_2 + hypothetical	WP_061325343 + WP_069934754
NZ_QYZM01000002	hypothetical + DinI + hypothetical + hypothetical + hypothetical + DUF262/DUF1524	WP_001154434 + WP_119773893 + WP_000764102 + WP_000020716 + WP_001115044 + WP_077249005
NZ_QYZM01000083	StbA + zf-C4_ClpX + Ead_Ea22 + hypothetical + hypothetical + Plasmid_stab_B	WP_119774050 + WP_047657269 + WP_022631072 + WP_000236489 + WP_022631071 + WP_000211275
NZ_QYZN01000002	DUF676/PGAP1 + hypothetical + hypothetical	WP_000063129 + WP_049143778 + WP_049143764
NZ_CP022959	hypothetical + hypothetical + hypothetical + hypothetical + hypothetical + DinI	WP_001154431 + WP_000700647 + WP_012304892 + WP_001009569 + WP_000752436 + WP_001217574
NZ_NTIH01000052	HTH_31/HTH_19/HTH_37/HTH_3 + RE_SacI	WP_071526056 + WP_134874246
NZ_NTIP01000012	HTH_31/HTH_19/HTH_37/HTH_3 + RE_SacI	WP_071526056 + WP_134874246
NZ_NTIQ01000013	HTH_31/HTH_19/HTH_37/HTH_3 + RE_SacI	WP_071526056 + WP_134874246
NZ_RAHE01000002	DUF5051 + HIRAN	WP_001774096 + WP_001774097
NZ_RAHF01000011	hypothetical + hypothetical + DUF1863 + hypothetical + DinI	WP_001154431 + WP_139003150 + WP_000549631 + WP_000286098 + WP_001089754
NZ_AIAZ01000281	StbA + Peptidase_M78/HTH_31/HTH_3 + hypothetical + Plasmid_stab_B	WP_024232563 + WP_001603071 + WP_001603073 + WP_000211261
NZ_QZWK01000004	hypothetical + S1/HSDR_N + KAP_NTPase	WP_001376441 + WP_001678413 + WP_023147874
NZ_RAHD01000005	DUF4760 + StbA + Plasmid_stab_B + hypothetical + hypothetical	WP_001068329 + WP_000686485 + WP_000211282 + WP_000193205 + WP_000236495
NZ_RAGZ01000019	DUF3850/ASCH + DUF262 + HEPN_MAE_28990 + DNA_methylase	WP_097490731 + WP_000124986 + WP_120136196 + WP_000279422
NZ_RAGZ01000030	StbA + Plasmid_stab_B + zf-C4_ClpX + hypothetical + hypothetical + YafO_toxin + hypothetical	WP_000686491 + WP_000211257 + WP_001163773 + WP_000759757 + WP_000095653 + WP_000598767 + WP_120136213
NZ_QZVY01000296	StbA + Plasmid_stab_B + hypothetical + hypothetical	WP_120145804 + WP_000211292 + WP_000201251 + WP_000224220
NZ_QZVZ01000022	hypothetical + Pkinase/Pkinase_Tyr + hypothetical + hypothetical + hypothetical + hypothetical	WP_000232648 + WP_001276027 + WP_000868916 + WP_001233394 + WP_071776737 + WP_024210932
NZ_QZVZ01000022	StbA + Plasmid_stab_B + zf-C4_ClpX + hypothetical + Ead_Ea22 + hypothetical	WP_120150299 + WP_000211257 + WP_001163773 + WP_022631071 + WP_022631072 + WP_120150301
NZ_QZWA01000008	AAA/HTH_50 + Peptidase_S8	WP_000502620 + WP_001140702
NZ_CP032515	Lactamase_B + hypothetical	WP_021533447 + WP_021533448
NZ_RCAD01000048	DNA_methylase + hypothetical + HATPase_c_3 + hypothetical	WP_029401229 + WP_029401228 + WP_029401227 + WP_124759995
NZ_AIBB01000025	DUF4238	WP_001515549
NZ_RCAE01000054	hypothetical + hypothetical + hypothetical	WP_024174129 + WP_106121066 + WP_000548273
NZ_RCAH01000043	DUF3850/ASCH + AAA_15/AAA_21 + hypothetical + hypothetical	WP_047149158 + WP_064756689 + WP_000906719 + WP_001396141
NZ_RCAH01000015	hypothetical + DinI + AAA_21 + RloB	WP_001154434 + WP_095138979 + WP_033548135 + WP_033548136
NZ_RCAI01000050	DUF5051 + HIRAN	WP_001774096 + WP_001774097
NZ_RCAJ01000037	hypothetical + KAP_NTPase + Ogr_Delta + DUF488 + hypothetical	WP_089575615 + WP_089575614 + WP_000247825 + WP_089575616 + WP_001090788
NZ_RCAJ01000014	AAA_17/AAA_18 + ASCH + hypothetical + hypothetical + DinI + hypothetical + hypothetical + putAbiC	WP_000904468 + WP_001555843 + WP_001369944 + WP_000020981 + WP_001316229 + WP_001154434 + WP_000671718 + WP_000333697
NZ_RCAM01000053	DUF3850/ASCH + hypothetical + hypothetical + hypothetical	WP_042002657 + WP_042002655 + WP_042002654 + WP_053272972
NZ_RCAG01000016	hypothetical + DinI + hypothetical + DUF262/DUF1524	WP_022645419 + WP_001311555 + WP_001154434 + WP_022645420
NZ_RCAK01000058	DUF3850/ASCH + hypothetical + hypothetical + hypothetical	WP_042002657 + WP_042002655 + WP_042002654 + WP_053272972
NZ_QYUV01000011	SIR2_2 + DUF87	WP_027662635 + WP_027662636
NC_017635	hypothetical + DUF3850/ASCH + hypothetical + DNA_methylase + hypothetical	WP_000368931 + WP_014640573 + WP_000554771 + WP_001143634 + WP_000570053
NZ_AIBE01000046	hypothetical + hypothetical	WP_024234794 + WP_024234795
NZ_QYUW01000084	Plasmid_stab_B + hypothetical + hypothetical	WP_000211275 + WP_001080495 + WP_001407222
NZ_QYUW01000089	StbA + Plasmid_stab_B + Ead_Ea22	WP_000686499 + WP_000211289 + WP_001289965
NZ_QYUX01000044	StbA + Ead_Ea22 + hypothetical + hypothetical + Plasmid_stab_B	WP_121351657 + WP_024243800 + WP_032191981 + WP_071532598 + WP_000211245
NZ_QYUZ01000018	hypothetical	WP_139118350
NZ_QYVC01000030	hypothetical + DinI	WP_001154431 + WP_001089754
NZ_QYVC01000004	StbA + Plasmid_stab_B + hypothetical + hypothetical	WP_000686504 + WP_000211275 + WP_001080494 + WP_001375673
NZ_QYVC01000070	DNA_processg_A + hypothetical	WP_001389235 + WP_001062015
NZ_QYVC01000079	DUF3850/ASCH + hypothetical + hypothetical + hypothetical + hypothetical	WP_029784824 + WP_000194053 + WP_024184254 + WP_001039677 + WP_000554769
NZ_CP032936	SIR2_2 + DUF87	WP_000237502 + WP_000017834
NZ_CP032992	hypothetical + Hypoth_Ymh + DinI	WP_001154434 + WP_000497736 + WP_001217575
NZ_AIBE01000199	hypothetical + DinI + hypothetical	WP_001154434 + WP_001217575 + WP_024235280
NZ_QICE01000019	Peptidase_M78 + hypothetical + hypothetical	WP_000119270 + WP_001161722 + WP_001389947
NZ_QICE01000005	DUF4760 + StbA + Plasmid_stab_B + hypothetical + hypothetical	WP_001068329 + WP_000686485 + WP_000211282 + WP_000193205 + WP_121674193
NZ_RDCO01000019	RVT_1	WP_063077939
NZ_RDCO01000002	hypothetical + hypothetical + hypothetical + hypothetical + hypothetical + DinI	WP_001154431 + WP_000700647 + WP_012304892 + WP_001009569 + WP_000752436 + WP_077943453
NZ_RDCP01000036	hypothetical + S1/HSDR_N + KAP_NTPase	WP_001376441 + WP_001678413 + WP_023147874
NZ_RDCW01000018	StbA + DUF4760 + hypothetical + Plasmid_stab_B	WP_001504475 + WP_001068329 + WP_025653443 + WP_025653442
NZ_RDCX01000048	hypothetical + hypothetical	WP_109547737 + WP_053285577
NZ_RDDB01000001	hypothetical + hypothetical + hypothetical	WP_077249161 + WP_024234795 + WP_064556667
NZ_RDDB01000002	hypothetical + DinI + DUF262/DUF1524	WP_001154434 + WP_001316229 + WP_077249005
NZ_RDDA01000031	hypothetical + DinI + hypothetical + hypothetical + hypothetical + DUF1863	WP_001154434 + WP_001217575 + WP_000094764 + WP_000212611 + WP_121834183 + WP_121834184
NZ_AIBE01000302	StbA + Plasmid_stab_B	WP_000686510 + WP_000211267
NZ_RDDE01000028	hypothetical + DinI + DUF4297 + hypothetical	WP_021565866 + WP_089578823 + WP_077694482 + WP_024244550
NZ_RDDK01000023	hypothetical + DinI + KAP_NTPase + AAA_31/CbiA/ArsA_ATPase/MipZ + SIR2_2	WP_001154431 + WP_001089754 + WP_029365156 + WP_044069624 + WP_044069625
NZ_RDDN01000003	hypothetical + hypothetical	WP_072666938 + WP_141010583
NZ_RDDW01000022	DUF3850/ASCH + DNA_methylase + hypothetical + hypothetical + hypothetical + hypothetical	WP_001696366 + WP_001143634 + WP_000570053 + WP_000368931 + WP_123891639 + WP_000554771
NZ_RDDW01000026	hypothetical + hypothetical + hypothetical + hypothetical + hypothetical + hypothetical	WP_102760786 + WP_001080487 + WP_072668117 + WP_024211219 + WP_000951718 + WP_000086827
NZ_RDDS01000015	hypothetical + hypothetical	WP_121855807 + WP_144070481
NZ_RDDS01000059	hypothetical + hypothetical + DUF4145 + DUF4145 + DinI	WP_098939092 + WP_045265456 + WP_058689616 + WP_112019721 + WP_121855938
NZ_RDCM01000013	hypothetical + SieB + DinI	WP_001154434 + WP_021548667 + WP_001316229
NZ_RDCY01000001	DUF3850/ASCH + hypothetical + AAA_15/AAA_15/AAA_21/SMC_N	WP_021529758 + WP_021529611 + WP_121844499
NZ_RDCN01000064	HTH_31/HTH_19/HTH_37/HTH_3 + RE_SacI + DNA_methylase	WP_071526056 + WP_000866882 + WP_072276330
NZ_AIBF01000022	hypothetical + RVT_1 + hypothetical + RVT_1	WP_001317206 + WP_024235662 + WP_024235661 + WP_050490232
NZ_RDCV01000020	AAA_22	WP_032286573
NZ_RDCV01000022	StbA + hypothetical + Plasmid_stab_B	WP_000708312 + WP_001594304 + WP_000211267
NZ_RDDF01000010	RVT_1 + hypothetical + RVT_1 + hypothetical	WP_001605760 + WP_001317206 + WP_050516365 + WP_000993280
NZ_RDDF01000015	hypothetical + hypothetical + DUF262/DUF1524 + hypothetical + DinI	WP_001154431 + WP_074393284 + WP_077249005 + WP_001059831 + WP_001089754
NZ_RDDC01000019	AAA_13	WP_113401782
NZ_RDDO01000009	DUF3850/ASCH + hypothetical + hypothetical + MethyltransfD12 + hypothetical + hypothetical	WP_061348400 + WP_061348401 + WP_130560532 + WP_061348396 + WP_061348395 + WP_071337454
NZ_RDDR01000009	hypothetical + DinI + HEPN_LA2681 + hypothetical	WP_001154434 + WP_001316229 + WP_121835571 + WP_023150398
NZ_RDDU01000012	DUF4238	WP_001515549
NZ_RDDV01000010	hypothetical + TIR_2 + hypothetical + hypothetical + hypothetical	WP_024261709 + WP_023140578 + WP_023140581 + WP_023140580 + WP_001534953
NZ_RDDV01000026	hypothetical + DinI + hypothetical	WP_001154434 + WP_024242286 + WP_024235280
NZ_AIBG01000029	hypothetical + hypothetical	WP_024235883 + WP_024234795
NZ_CP033092	AAA_13 + IstB_IS21/Bac_DnaA + rve	WP_077759295 + WP_001016257 + WP_001298859
NZ_CP033250	hypothetical + KAP_NTPase + DNA_processg_A + DinI	WP_001154431 + WP_122224709 + WP_001324531 + WP_001217575
NZ_CP033378	hypothetical + hypothetical + hypothetical + hypothetical + DUF4297 + DinI	WP_063099988 + WP_000207842 + WP_164708660 + WP_089591243 + WP_164708661 + WP_001217575
NZ_CP033401	hypothetical + KAP_NTPase + S1/HSDR_N	WP_001376441 + WP_023147874 + WP_001678413
NZ_CP033401	DUF3850/ASCH + DNA_methylase + hypothetical + hypothetical + hypothetical	WP_001600138 + WP_001143634 + WP_001350076 + WP_000368931 + WP_000554771
NZ_RIAW01000017	hypothetical + DUF3850/ASCH + hypothetical + DNA_methylase + hypothetical + hypothetical	WP_000368931 + WP_001600138 + WP_000554771 + WP_001143634 + WP_000570053 + WP_123891639
NZ_RIAW01000005	hypothetical + KAP_NTPase + S1/HSDR_N	WP_001376441 + WP_023147874 + WP_001678413
NZ_RJDB01000004	hypothetical + DinI + hypothetical	WP_001059831 + WP_096843986 + WP_001154431
NZ_RJDD01000022	hypothetical + hypothetical + ASCH + AAA_17/AAA_18 + putAbiC + hypothetical + hypothetical + DinI	WP_001154434 + WP_000020981 + WP_001555843 + WP_000904469 + WP_000333697 + WP_000671718 + WP_001369944 + WP_001316229
NZ_RJDC01000003	hypothetical + DinI + hypothetical	WP_001059831 + WP_096843986 + WP_001154431
NZ_AIBG01000038	StbA + Plasmid_stab_B	WP_000686510 + WP_000211267
NZ_RJDE01000020	DUF3850/ASCH + AAA_15/AAA_21 + hypothetical + hypothetical	WP_001461201 + WP_123123298 + WP_000906719 + WP_001396141
NZ_RJDH01000004	hypothetical + DinI + hypothetical	WP_001059831 + WP_096843986 + WP_001154431
NZ_RJDG01000013	hypothetical + hypothetical + hypothetical + hypothetical	WP_000232871 + WP_000235290 + WP_000609549 + WP_100224419
NZ_RJDF01000004	hypothetical + hypothetical + DinI	WP_001154431 + WP_001059831 + WP_096843986
NZ_RJDL01000004	hypothetical + DinI + hypothetical	WP_001059831 + WP_096843986 + WP_001154431
NZ_RJDO01000019	DUF3850/ASCH + AAA_15/AAA_21 + hypothetical + hypothetical	WP_001461201 + WP_123123298 + WP_000906719 + WP_001396141
NZ_RJDM01000004	hypothetical + DinI + hypothetical	WP_001059831 + WP_096843986 + WP_001154431
NZ_RJDQ01000031	hypothetical + DinI + hypothetical + hypothetical + RVT_1	WP_001059831 + WP_001089754 + WP_001154431 + WP_001034589 + WP_001320043
NZ_RJDP01000004	hypothetical + hypothetical + DinI	WP_001154431 + WP_001059831 + WP_096843986
NZ_RJDR01000004	hypothetical + hypothetical + DinI	WP_001154431 + WP_001059831 + WP_096843986
NZ_AIBG01000128	hypothetical + hypothetical + hypothetical + hypothetical + hypothetical + hypothetical + DinI	WP_001154434 + WP_024236037 + WP_024236035 + WP_024236036 + WP_024219116 + WP_024219117 + WP_001217575
NZ_RJDT01000001	DUF676/PGAP1 + hypothetical + hypothetical	WP_020240481 + WP_000844437 + WP_001302413
NZ_RJDU01000016	SIR2_2 + DUF87	WP_088563370 + WP_123163318
NZ_RJDU01000002	StbA + zf-C4_ClpX + hypothetical + hypothetical + Plasmid_stab_B	WP_123163187 + WP_001163783 + WP_001407222 + WP_001080497 + WP_000211256
NZ_RJDU01000005	hypothetical + DinI + hypothetical	WP_001059831 + WP_096843986 + WP_001154431
NZ_CP033605	DUF676/PGAP1 + hypothetical + hypothetical	WP_000063136 + WP_000844438 + WP_001302413
NZ_MCKA01000056	StbA + zf-C4_ClpX + hypothetical + hypothetical + Plasmid_stab_B	WP_001545869 + WP_001163782 + WP_000224220 + WP_001545867 + WP_001545868
NZ_MCJK01000018	DUF4760 + StbA + Plasmid_stab_B + hypothetical + hypothetical	WP_001068329 + WP_000686485 + WP_000211282 + WP_000193205 + WP_000236495
NZ_MCJL01000038	hypothetical + Pkinase/Pkinase_Tyr + Pkinase/Pkinase_Tyr	WP_125075118 + WP_000609262 + WP_000181134
NZ_MCJJ01000027	DUF4760 + StbA + Plasmid_stab_B + hypothetical + hypothetical	WP_001068329 + WP_000686485 + WP_000211282 + WP_000193205 + WP_000236495
NZ_MCJN01000034	DUF4760 + StbA + Plasmid_stab_B + hypothetical + hypothetical	WP_001068329 + WP_000686485 + WP_000211282 + WP_000193205 + WP_000236495
NZ_AIBI01000021	hypothetical + hypothetical + hypothetical + hypothetical + AAA_21/AAA_15 + DinI	WP_001154434 + WP_024199287 + WP_000049685 + WP_024199288 + WP_000960488 + WP_001217575
NZ_MCJO01000029	DUF5051 + HIRAN	WP_001774096 + WP_001774097
NZ_MCJO01000034	DUF4760 + StbA + Plasmid_stab_B + hypothetical + hypothetical	WP_001068329 + WP_000686485 + WP_000211282 + WP_072059866 + WP_000236495
NZ_MCJO01000047	hypothetical + Lactamase_B + hypothetical	WP_021561351 + WP_021561350 + WP_001752367
NZ_MCJM01000023	hypothetical	WP_000224220
NZ_MCJP01000046	DUF4760 + StbA + Plasmid_stab_B + hypothetical + hypothetical	WP_001068329 + WP_000686485 + WP_000211282 + WP_000193205 + WP_000236495
NZ_MCJQ01000012	hypothetical	WP_076797585
NZ_MCJR01000001	DUF2158 + hypothetical + hypothetical + hypothetical	WP_001547483 + WP_072164333 + WP_032179103 + WP_023136039
NZ_MCJR01000028	DUF4760 + StbA + Plasmid_stab_B + hypothetical + hypothetical	WP_001068329 + WP_000686485 + WP_000211282 + WP_000193205 + WP_000236495
NZ_MCJS01000012	DUF4760 + StbA + Plasmid_stab_B + hypothetical + hypothetical	WP_001068329 + WP_000686485 + WP_000211282 + WP_000193205 + WP_000236495
NZ_MCJT01000055	hypothetical + RVT_1 + FRG + hypothetical	WP_123363872 + WP_023148839 + WP_023148838 + WP_016239054
NZ_AIBJ01000028	StbA + hypothetical + hypothetical + Plasmid_stab_B	WP_000686504 + WP_001080494 + WP_001375673 + WP_000211275
NZ_MCJT01000055	hypothetical + RVT_1 + FRG + hypothetical	WP_123363872 + WP_023148839 + WP_023148838 + WP_016239054
NZ_MCJT01000093	HATPase_c_3 + DNA_methylase + hypothetical	WP_029401227 + WP_029401229 + WP_029401228
NZ_MCJT01000093	hypothetical + DNA_methylase + HATPase_c_3	WP_029401228 + WP_029401229 + WP_029401227
NZ_MCJU01000052	DUF4760 + StbA + Plasmid_stab_B + hypothetical + hypothetical	WP_001068329 + WP_123383912 + WP_000211282 + WP_000193205 + WP_000236495
NZ_MCJY01000012	hypothetical + hypothetical + hypothetical + DUF2158	WP_032179103 + WP_072164333 + WP_023136039 + WP_001547483
NZ_MCJY01000012	StbA + zf-C4_ClpX + hypothetical + hypothetical + hypothetical + hypothetical + Plasmid_stab_B	WP_000686484 + WP_001163784 + WP_001167295 + WP_000236495 + WP_000224227 + WP_001080491 + WP_000211251
NZ_MCJZ01000001	StbA + hypothetical + DUF4760 + hypothetical + Plasmid_stab_B	WP_000686485 + WP_000236495 + WP_001068329 + WP_000193205 + WP_000211282
NZ_MCKB01000105	DUF4760 + StbA + Plasmid_stab_B + hypothetical + hypothetical	WP_001068329 + WP_000686485 + WP_000211282 + WP_000193205 + WP_000236495
NZ_MCKC01000001	DUF2158 + hypothetical + hypothetical + hypothetical	WP_001547483 + WP_072164333 + WP_032179103 + WP_023136039
NZ_MCKC01000028	DUF4760 + StbA + Plasmid_stab_B + hypothetical + hypothetical	WP_001068329 + WP_000686485 + WP_000211282 + WP_000193205 + WP_000236495
NZ_AIBJ01000104	hypothetical + DinI	WP_001154431 + WP_001217575
NZ_MCKD01000014	StbA + hypothetical + DUF4760 + hypothetical + Plasmid_stab_B	WP_000686485 + WP_000236495 + WP_001068329 + WP_000193205 + WP_000211282
NZ_MCKG01000018	FRG + hypothetical + hypothetical + hypothetical + DUF3850/ASCH	WP_064773179 + WP_064773178 + WP_064773177 + WP_053263922 + WP_064773176
NZ_MCKF01000025	Peptidase_M78 + hypothetical + hypothetical	WP_000119270 + WP_001161722 + WP_001389947
NZ_MCKI01000016	Peptidase_M78 + hypothetical + hypothetical	WP_000119270 + WP_001161722 + WP_001389947
NZ_MCKI01000025	DUF4760 + StbA + Plasmid_stab_B + hypothetical + hypothetical	WP_001068329 + WP_000686485 + WP_000211282 + WP_000193205 + WP_000236495
NZ_MCKJ01000023	DUF4760 + StbA + Plasmid_stab_B + hypothetical + hypothetical	WP_001068329 + WP_000686485 + WP_000211282 + WP_000193205 + WP_000236495
NZ_MCKL01000001	hypothetical + DUF262/DUF1524 + hypothetical + DinI	WP_001154434 + WP_022645420 + WP_022645419 + WP_001217562
NZ_MCKM01000009	Peptidase_M78 + hypothetical + hypothetical	WP_000119270 + WP_001161722 + WP_001389947
NZ_MCKM01000045	DUF4760 + StbA + Plasmid_stab_B + hypothetical + hypothetical	WP_001068329 + WP_000686485 + WP_000211282 + WP_000193205 + WP_000236495
NZ_MCKK01000013	DUF4760 + StbA + Plasmid_stab_B + hypothetical + hypothetical	WP_001068329 + WP_000686485 + WP_000211282 + WP_000193205 + WP_000236495
NZ_ADUM01000119	hypothetical + hypothetical + DUF262/DUF1524 + DinI	WP_001154434 + WP_000351427 + WP_001008289 + WP_001217562
NZ_AIBJ01000226	hypothetical + hypothetical + hypothetical + hypothetical + DUF3850/ASCH	WP_024184254 + WP_001039677 + WP_000194053 + WP_000554769 + WP_029784824
NZ_MCKN01000045	DUF4760 + StbA + Plasmid_stab_B + hypothetical + hypothetical	WP_001068329 + WP_000686485 + WP_000211282 + WP_000193205 + WP_000236495
NZ_MCKO01000008	Peptidase_M78 + hypothetical + hypothetical	WP_000119270 + WP_001161722 + WP_001389947
NZ_MCKO01000023	DUF4760 + StbA + Plasmid_stab_B + hypothetical + hypothetical	WP_001068329 + WP_000686485 + WP_000211282 + WP_000193205 + WP_000236495
NZ_MCKP01000040	hypothetical	WP_021535452
NZ_MCKP01000045	DUF4760 + StbA + Plasmid_stab_B + hypothetical + hypothetical	WP_001068329 + WP_000686485 + WP_000211282 + WP_000193205 + WP_000236495
NZ_MCKR01000012	hypothetical + DinI + hypothetical + DUF262/DUF1524	WP_022645419 + WP_001217562 + WP_001154434 + WP_022645420
NZ_MCKT01000008	ParBc + DNA_methylase + hypothetical	WP_000559725 + WP_001143636 + WP_000142509
NZ_MCKW01000001	hypothetical + DUF262/DUF1524 + hypothetical + DinI	WP_001154434 + WP_022645420 + WP_022645419 + WP_001217562
NZ_MCLB01000013	Peptidase_M78 + hypothetical + hypothetical	WP_000119270 + WP_001161722 + WP_001389947
NZ_AIBK01000192	StbA + Plasmid_stab_B + hypothetical	WP_024237295 + WP_000211267 + WP_001594304
NZ_MCLB01000019	DUF4760 + StbA + Plasmid_stab_B + hypothetical + hypothetical	WP_001068329 + WP_000686485 + WP_000211282 + WP_000193205 + WP_000236495
NZ_MCLD01000056	RVT_1 + hypothetical + RVT_1	WP_050516365 + WP_000993280 + WP_001605760
NZ_MCLD01000056	hypothetical + hypothetical + hypothetical + hypothetical + hypothetical + hypothetical + DinI	WP_001154434 + WP_000094764 + WP_032235580 + WP_001384724 + WP_001384725 + WP_089614730 + WP_001217575
NZ_MCLA01000056	RVT_1 + hypothetical + RVT_1	WP_050516365 + WP_000993280 + WP_001605760
NZ_MCLA01000056	hypothetical + hypothetical + hypothetical + hypothetical + hypothetical + hypothetical + DinI	WP_001154434 + WP_000094764 + WP_032235580 + WP_001384724 + WP_001384725 + WP_089614730 + WP_001217575
NZ_MCLC01000012	SIR2_2	WP_128553443
NZ_MCLE01000001	hypothetical + hypothetical + hypothetical + hypothetical + hypothetical + DinI	WP_001154434 + WP_032254892 + WP_042050668 + WP_042050665 + WP_000834899 + WP_001217575
NZ_MCLF01000012	hypothetical + hypothetical + hypothetical + hypothetical + hypothetical + DinI	WP_001154434 + WP_032254892 + WP_042050668 + WP_042050665 + WP_000834899 + WP_001217575
NZ_MCLH01000054	DUF2158 + hypothetical + hypothetical + hypothetical	WP_001547483 + WP_072164333 + WP_032179103 + WP_023136039
NZ_MCLH01000055	DUF4760 + StbA + Plasmid_stab_B + hypothetical + hypothetical	WP_001068329 + WP_000686485 + WP_000211282 + WP_000193205 + WP_000236495
NZ_AIBL01000196	hypothetical + StbA + Plasmid_stab_B + Ead_Ea22 + hypothetical	WP_071791793 + WP_024238222 + WP_000211245 + WP_024238223 + WP_000711112
NZ_MCLG01000001	DNA_methylase + hypothetical + HATPase_c_3	WP_029401229 + WP_029401228 + WP_029401227
NZ_MCLI01000103	DUF4760 + StbA + Plasmid_stab_B + hypothetical + hypothetical	WP_001068329 + WP_000686485 + WP_000211282 + WP_000193205 + WP_000236495
NZ_MCLL01000001	DUF2158 + hypothetical + hypothetical + hypothetical	WP_001547483 + WP_072164333 + WP_032179103 + WP_023136039
NZ_MCLL01000013	DUF4760 + StbA + Plasmid_stab_B + hypothetical + hypothetical	WP_001068329 + WP_000686485 + WP_000211282 + WP_000193205 + WP_000236495
NZ_MCLJ01000034	DUF4760 + StbA + Plasmid_stab_B + hypothetical + hypothetical	WP_001068329 + WP_000686485 + WP_000211282 + WP_000193205 + WP_000236495
NZ_MCLK01000001	StbA + hypothetical + DUF4760 + hypothetical + Plasmid_stab_B	WP_000686485 + WP_000236495 + WP_001068329 + WP_000193205 + WP_000211282
NZ_MCLN01000012	HEPN_Apea	WP_032190067
NZ_MCLM01000005	HEPN_Apea	WP_128553571
NZ_MCLM01000023	StbA + hypothetical + DUF4760 + hypothetical + Plasmid_stab_B	WP_000686485 + WP_000236495 + WP_001068329 + WP_000193205 + WP_000211282
NZ_MCLP01000006	ResIII/DEAD	WP_000012516
NZ_AIBM01000138	hypothetical + hypothetical + DUF4325 + hypothetical + DinI	WP_001154431 + WP_000366631 + WP_023352533 + WP_023352532 + WP_029798604
NZ_MCLS01000001	StbA + hypothetical + DUF4760 + hypothetical + Plasmid_stab_B	WP_000686485 + WP_000236495 + WP_001068329 + WP_000193205 + WP_000211282
NZ_MCLT01000009	Peptidase_M78 + hypothetical + hypothetical	WP_000119270 + WP_001161722 + WP_001389947
NZ_MCLT01000017	DUF4760 + StbA + Plasmid_stab_B + hypothetical + hypothetical	WP_001068329 + WP_000686485 + WP_000211282 + WP_000193205 + WP_000236495
NZ_MCLR01000009	Peptidase_M78 + hypothetical + hypothetical	WP_000119270 + WP_001161722 + WP_001389947
NZ_MCLR01000012	DUF4760 + StbA + Plasmid_stab_B + hypothetical + hypothetical	WP_001068329 + WP_000686485 + WP_000211282 + WP_000193205 + WP_000236495
NZ_CP033635	hypothetical + hypothetical + hypothetical + hypothetical + hypothetical + hypothetical	WP_000196517 + WP_001080487 + WP_072668117 + WP_024211219 + WP_000951718 + WP_000086827
NZ_CP033635	DUF3850/ASCH + DNA_methylase + hypothetical + hypothetical + hypothetical	WP_001696366 + WP_001143634 + WP_001350076 + WP_000368931 + WP_000554771
NZ_PQTF01000002	hypothetical + hypothetical + RVT_1 + hypothetical	WP_032184941 + WP_021552391 + WP_001320043 + WP_032177080
NZ_PQTA01000004	hypothetical + DinI + hypothetical	WP_001154430 + WP_001217562 + WP_000402159
NZ_PQTB01000011	hypothetical	WP_001572662
NZ_AIBO01000159	StbA + Plasmid_stab_B + Ead_Ea22	WP_000686499 + WP_000211289 + WP_001289969
NZ_PQSX01000029	hypothetical + DinI + hypothetical + hypothetical + Peptidase_M78 + hypothetical	WP_001154434 + WP_001217575 + WP_000207842 + WP_123912454 + WP_001747378 + WP_123912455
NZ_PQSX01000062	hypothetical + DinI	WP_001154443 + WP_001217561
NZ_CP033850	hypothetical + DinI + hypothetical + DUF262/DUF1524	WP_022645419 + WP_001217562 + WP_001154434 + WP_022645420
NZ_CP033884	DUF3850/ASCH + hypothetical + hypothetical + hypothetical	WP_042002657 + WP_042002656 + WP_042002654 + WP_042002655
NZ_RHMI01000004	hypothetical + hypothetical + DUF262/DUF1524 + hypothetical + DinI	WP_001154434 + WP_000094764 + WP_077249005 + WP_021556032 + WP_001217568
NZ_RKKG01000072	hypothetical + FRG + RVT_1	WP_016239054 + WP_124036377 + WP_023148839
NZ_RKKH01000050	hypothetical + hypothetical + DUF4145 + hypothetical + DinI	WP_001154434 + WP_000516592 + WP_000245245 + WP_000366628 + WP_077908754
NZ_RHMQ01000014	hypothetical + hypothetical + TIR_2 + hypothetical + hypothetical	WP_024261709 + WP_001534953 + WP_023140578 + WP_023140580 + WP_023140581
NZ_RHMX01000011	DUF3850/ASCH + DNA_methylase + hypothetical + hypothetical + hypothetical	WP_023156287 + WP_001540306 + WP_089569874 + WP_000140373 + WP_085440854
NZ_RKKP01000005	hypothetical + hypothetical + hypothetical + DinI	WP_001154431 + WP_112888899 + WP_001059831 + WP_001089754
NZ_AIBP01000190	DUF3850/ASCH + hypothetical + hypothetical	WP_032351874 + WP_001043197 + WP_021517479
NZ_RHMR01000079	hypothetical + FRG + RVT_1	WP_016239054 + WP_124036377 + WP_023148839
NZ_RHMT01000064	hypothetical + FRG + RVT_1	WP_016239054 + WP_124036377 + WP_023148839
NZ_RHMT01000066	RVT_1 + hypothetical + AAA_21	WP_024248662 + WP_053285577 + WP_024248661
NZ_RKKO01000006	hypothetical + DinI + hypothetical + hypothetical + hypothetical + hypothetical + hypothetical	WP_001154434 + WP_001217575 + WP_000094764 + WP_021556032 + WP_088550287 + WP_124036477 + WP_088550285
NZ_RKKQ01000023	DUF3850/ASCH + Peptidase_M78 + hypothetical + hypothetical + hypothetical + hypothetical	WP_001504897 + WP_001504899 + WP_071597745 + WP_124047685 + WP_106372907 + WP_069917290
NZ_RKKQ01000026	SIR2_2 + DUF87	WP_094336912 + WP_023352402
NZ_RKKW01000026	Ogr_Delta + hypothetical	WP_113418565 + WP_113418567
NZ_RKLG01000018	ResIII/DEAD	WP_000012516
NZ_RKLG01000001	hypothetical + AIPR	WP_124038717 + WP_101453663
NZ_RKKX01000003	hypothetical + hypothetical + DUF4325 + hypothetical + hypothetical + hypothetical	WP_063090871 + WP_016242317 + WP_124064501 + WP_073507420 + WP_063090870 + WP_124064502
NZ_AIBR01000164	PhdYeFM_antitox + StbA + Plasmid_stab_B + zf-C4_ClpX + Fic	WP_001561011 + WP_024241412 + WP_000211256 + WP_001561007 + WP_024169082
NZ_RKLB01000005	SIR2_2	WP_061357923
NZ_RKLK01000031	hypothetical + hypothetical + RVT_1 + hypothetical + DinI	WP_001154434 + WP_095474241 + WP_112022180 + WP_032678733 + WP_001316229
NZ_RKLF01000018	ResIII/DEAD	WP_000012516
NZ_RKLF01000001	hypothetical + AIPR	WP_124038717 + WP_101453663
NZ_RQJV01000048	DUF3850/ASCH + hypothetical + hypothetical + hypothetical	WP_042002657 + WP_042002655 + WP_042002654 + WP_053272972
NZ_PQTD01000003	hypothetical + AIPR + S1/HSDR_N	WP_001376441 + WP_075851428 + WP_001678413
NZ_PQTI01000002	hypothetical + DinI + hypothetical	WP_001154434 + WP_024242286 + WP_024235280
NZ_PQSY01000061	hypothetical	WP_016236400
NZ_PQTM01000021	StbA + hypothetical + Ogr_Delta + Rrf2 + Plasmid_stab_B	WP_032084974 + WP_000104418 + WP_001300959 + WP_000974052 + WP_032084975
NZ_AIBS01000018	hypothetical + hypothetical + hypothetical + hypothetical + hypothetical + hypothetical	WP_001407039 + WP_071605795 + WP_001407041 + WP_001407038 + WP_001407037 + WP_001407036
NZ_PQTM01000031	RVT_1	WP_063077939
NZ_PQTM01000058	hypothetical + hypothetical + hypothetical + hypothetical + hypothetical + DinI	WP_001154434 + WP_000764102 + WP_001115044 + WP_061348270 + WP_000020716 + WP_001217573
NZ_PQTE01000008	DUF262/DUF1524 + hypothetical	WP_100245063 + WP_124326426
NZ_BHEW01000016	hypothetical + Ead_Ea22 + Plasmid_stab_B + StbA	WP_000711111 + WP_001289970 + WP_000211270 + WP_000686474
NZ_RQRW01000025	StbA + hypothetical + DUF4760 + hypothetical + Plasmid_stab_B	WP_000686485 + WP_000236495 + WP_001068329 + WP_000193205 + WP_000211282
NZ_RQSJ01000004	hypothetical + RVT_1 + hypothetical + RVT_1	WP_001317206 + WP_001605760 + WP_000993280 + WP_050516365
NZ_CP023834	ResIII/DEAD + rve + IstB_IS21/Bac_DnaA	WP_000012516 + WP_001298859 + WP_001016257
NZ_CP023849	StbA + Plasmid_stab_B + hypothetical + hypothetical + hypothetical	WP_021533424 + WP_000211293 + WP_021533423 + WP_000224227 + WP_000236495
NZ_CP023849	DUF2158 + hypothetical + hypothetical + hypothetical	WP_001547483 + WP_072164333 + WP_032179103 + WP_023136039
NZ_CP023853	StbA + hypothetical + DUF4760 + hypothetical + Plasmid_stab_B	WP_000686485 + WP_000236495 + WP_001068329 + WP_000193205 + WP_000211282
NZ_AIBS01000021	hypothetical + DinI + AAA/HTH_50 + Peptidase_S8	WP_001154434 + WP_024242286 + WP_001513123 + WP_001513122
NZ_CP023826	StbA + hypothetical + DUF4760 + hypothetical + Plasmid_stab_B	WP_000686485 + WP_000236495 + WP_001068329 + WP_000193205 + WP_000211282
NZ_CP023826	HEPN_Apea	WP_063267205
NZ_CP023820	FRG + RVT_1 + hypothetical + hypothetical	WP_023148838 + WP_023148839 + WP_016239054 + WP_001754918
NZ_CP023820	DNA_methylase + hypothetical + HATPase_c_3	WP_029401229 + WP_029401228 + WP_029401227
NZ_CP023844	StbA + hypothetical + DUF4760 + hypothetical + Plasmid_stab_B	WP_000686485 + WP_000236495 + WP_001068329 + WP_000193205 + WP_000211282
NZ_CP023844	hypothetical + Lactamase_B + hypothetical	WP_021561351 + WP_021561350 + WP_001752367
NZ_CP022730	hypothetical	WP_061157862
NZ_RQUU01000004	hypothetical + S1/HSDR_N + KAP_NTPase	WP_001376441 + WP_001678413 + WP_023147874
NZ_RQUT01000016	hypothetical + AAA_31/CbiA/ArsA_ATPase/MipZ + hypothetical + hypothetical + hypothetical + hypothetical + DinI	WP_001154434 + WP_063123439 + WP_000030309 + WP_063123438 + WP_001579965 + WP_000756243 + WP_001316229
NZ_RQUQ01000004	hypothetical + hypothetical + hypothetical + hypothetical + AAA_15/AAA_21	WP_063090870 + WP_063090869 + WP_063090871 + WP_063090872 + WP_001682736
NZ_AIBT01000006	hypothetical + DinI	WP_001154431 + WP_001217575
NZ_RQUR01000007	DUF4760 + StbA + Plasmid_stab_B + hypothetical + hypothetical	WP_001068329 + WP_000686485 + WP_000211282 + WP_000193205 + WP_000236495
NZ_RQUO01000053	DUF3850/ASCH + hypothetical + hypothetical + hypothetical	WP_064773176 + WP_053263922 + WP_077150726 + WP_077150727
NZ_RQUL01000001	KAP_NTPase	WP_001028035
NZ_RQUM01000013	DUF4238	WP_001515549
NZ_RQUK01000002		pseudogene
NZ_RQUI01000002	hypothetical + AIPR + hypothetical + hypothetical + DinI	WP_001154434 + WP_021542068 + WP_024219116 + WP_024219117 + WP_089537262
NZ_RQUI01000006	SIR2_2	WP_124831363
NZ_RQUF01000009	hypothetical + hypothetical + hypothetical + DUF4325 + DinI	WP_001154434 + WP_124880485 + WP_095474243 + WP_095474242 + WP_001316229
NZ_RQUD01000025	StbA + AAA/HTH_50 + Peptidase_S8 + Plasmid_stab_B	WP_001673486 + WP_000248600 + WP_000970615 + WP_024242821
NZ_RQUD01000030	hypothetical + DinI + hypothetical + hypothetical	WP_001059831 + WP_001089754 + WP_001154431 + WP_124829078
NC_012967	DUF676/PGAP1 + hypothetical	WP_000063128 + WP_000844440
NZ_ADUN01000175	StbA + Ead_Ea22 + Plasmid_stab_B	WP_000686499 + WP_001289969 + WP_000211289
NZ_AIBT01000045	StbA + AAA/HTH_50 + Peptidase_S8 + Plasmid_stab_B	WP_001673486 + WP_000248600 + WP_000970615 + WP_024242821
NZ_RQUB01000034	SIR2_2	WP_116304431
NZ_RQTZ01000034	hypothetical + TIR_2/SEFIR + DUF4145 + DinI	WP_001154434 + WP_001399243 + WP_032331032 + WP_001311555
NZ_RQTY01000026	hypothetical + DinI + hypothetical + AGS_C + S_2TMBeta	WP_000232651 + WP_004017427 + WP_096975225 + WP_096975224 + WP_024166914
NZ_RQTY01000008	HATPase_c_3 + DNA_methylase + hypothetical	WP_097736303 + WP_097736415 + WP_124838104
NZ_RQTV01000014	DUF4238	WP_001515549
NZ_RQTT01000013	DUF4238	WP_001515549
NZ_RQTR01000024	hypothetical + RNAse_A_bac + hypothetical + DinI + CdiI_2 + hypothetical + HNH_2	WP_139289628 + WP_124842052 + WP_001154434 + WP_089589520 + WP_073461709 + WP_073461745 + WP_077625619
NZ_RQTP01000002	hypothetical + hypothetical + DUF4145 + hypothetical + DinI	WP_001154431 + WP_058657309 + WP_000245245 + WP_058657308 + WP_085948767
NZ_RQTN01000050	hypothetical + hypothetical + Plasmid_stab_B	WP_000711113 + WP_112025240 + WP_000211256
NZ_RQTN01000085	DUF3850/ASCH + hypothetical + AAA_15/AAA_15/AAA_21/SMC_N	WP_015979593 + WP_015979594 + WP_015979595
NZ_AIBT01000104	DUF3850/ASCH + hypothetical + hypothetical + hypothetical	WP_029784824 + WP_000194053 + WP_001039677 + WP_000554769
NZ_RQTM01000006	hypothetical + hypothetical + DinI + hypothetical + AAA_31/CbiA/ArsA_ATPase/MipZ + RelA_SpoT	WP_024219116 + WP_001154434 + WP_089537262 + WP_096314295 + WP_096314294 + WP_089588521
NZ_RQUV01000013	DUF4238	WP_001515549
NZ_RQUS01000016	hypothetical + AAA_31/CbiA/ArsA_ATPase/MipZ + hypothetical + hypothetical + hypothetical + hypothetical + DinI	WP_001154434 + WP_063123439 + WP_000030309 + WP_063123438 + WP_001579965 + WP_000756243 + WP_001316229
NZ_RQUC01000003	DUF4760 + StbA + Plasmid_stab_B + hypothetical	WP_001068329 + WP_001504475 + WP_025653442 + WP_025653443
NZ_RQTQ01000012	hypothetical + DinI + KAP_NTPase + AAA_31/CbiA/ArsA_ATPase/MipZ + SIR2_2	WP_001154431 + WP_001089754 + WP_029365156 + WP_044069624 + WP_044069625
NZ_RQTO01000006	hypothetical + hypothetical + DUF4145 + hypothetical + DinI	WP_001154431 + WP_058657309 + WP_000245245 + WP_058657308 + WP_085948767
NZ_RQTU01000001	hypothetical + DinI + hypothetical + DUF262/DUF1524	WP_022645419 + WP_001311555 + WP_001154434 + WP_022645420
NZ_RQTS01000012	hypothetical + StbA + Plasmid_stab_B + hypothetical	WP_071790046 + WP_000686533 + WP_000211245 + WP_000711113
NZ_RRCS01000001	DUF4760 + StbA + Plasmid_stab_B + hypothetical + hypothetical	WP_001068329 + WP_000686485 + WP_000211282 + WP_000193205 + WP_000236495
NZ_BHEX01000017	StbA + Ead_Ea22 + hypothetical + Plasmid_stab_B	WP_000686474 + WP_001289970 + WP_000711111 + WP_000211270
NZ_AIBU01000047	hypothetical + StbA + Plasmid_stab_B + Ead_Ea22 + hypothetical	WP_071791793 + WP_024238222 + WP_000211245 + WP_024238223 + WP_000711112
NZ_BHEY01000017	StbA + Ead_Ea22 + hypothetical + Plasmid_stab_B	WP_000686474 + WP_001289970 + WP_000711111 + WP_000211270
NZ_BHEZ01000017	StbA + Ead_Ea22 + hypothetical + Plasmid_stab_B	WP_000686474 + WP_001289970 + WP_000711111 + WP_000211270
NZ_BHFA01000018	hypothetical + Ead_Ea22 + Plasmid_stab_B + StbA	WP_000711111 + WP_001289970 + WP_000211270 + WP_000686474
NZ_BHFB01000018	StbA + Ead_Ea22 + hypothetical + Plasmid_stab_B	WP_000686474 + WP_001289970 + WP_000711111 + WP_000211270
NZ_BHFC01000018	hypothetical + Ead_Ea22 + Plasmid_stab_B + StbA	WP_000711111 + WP_001289970 + WP_000211270 + WP_000686474
NZ_BHFD01000016	StbA + Ead_Ea22 + hypothetical + Plasmid_stab_B	WP_000686474 + WP_001289970 + WP_000711111 + WP_000211270
NZ_BHFE01000016	StbA + Ead_Ea22 + hypothetical + Plasmid_stab_B	WP_000686474 + WP_001289970 + WP_000711111 + WP_000211270
NZ_BHFF01000018	StbA + Ead_Ea22 + hypothetical + Plasmid_stab_B	WP_000686474 + WP_001289970 + WP_000711111 + WP_000211270
NZ_BHFG01000017	hypothetical + Ead_Ea22 + Plasmid_stab_B + StbA	WP_000711111 + WP_001289970 + WP_000211270 + WP_000686474
NZ_BHFH01000017	hypothetical + Ead_Ea22 + Plasmid_stab_B + StbA	WP_000711111 + WP_001289970 + WP_000211270 + WP_000686474
NZ_AIBV01000065	hypothetical + Ogr_Delta + PemK_toxin	WP_024243410 + WP_000247825 + WP_024243409
NZ_BHFI01000016	StbA + Ead_Ea22 + hypothetical + Plasmid_stab_B	WP_000686474 + WP_001289970 + WP_000711111 + WP_000211270
NZ_BHFJ01000016	hypothetical + Ead_Ea22 + Plasmid_stab_B + StbA	WP_000711111 + WP_001289970 + WP_000211270 + WP_000686474
NZ_BHFK01000017	StbA + Ead_Ea22 + hypothetical + Plasmid_stab_B	WP_000686474 + WP_001289970 + WP_000711111 + WP_000211270
NZ_BHFL01000017	hypothetical + Ead_Ea22 + Plasmid_stab_B + StbA	WP_000711111 + WP_001289970 + WP_000211270 + WP_000686474
NZ_BHFM01000016	hypothetical + Ead_Ea22 + Plasmid_stab_B + StbA	WP_000711111 + WP_001289970 + WP_000211270 + WP_000686474
NZ_RRUI01000002	StbA + hypothetical + hypothetical + Plasmid_stab_B	WP_000686519 + WP_021524721 + WP_000279222 + WP_000211252
NZ_RRUG01000006	hypothetical + DinI + hypothetical + hypothetical + hypothetical	WP_001154433 + WP_125077544 + WP_021823668 + WP_021823669 + WP_021823670
NZ_RRUF01000011	Peptidase_M78 + hypothetical	WP_052929074 + WP_064165005
NZ_RRUJ01000012	DUF3850/ASCH + DNA_methylase + HEPN_MAE_28990/HEPN_RiboL-PSP + DUF262 + hypothetical + hypothetical	WP_032193535 + WP_021539395 + WP_050576117 + WP_021539397 + WP_074159665 + WP_024188427
NZ_RRUP01000028	DUF4760 + StbA + Plasmid_stab_B + hypothetical + hypothetical	WP_001068329 + WP_000686485 + WP_000211282 + WP_000193205 + WP_000236495
NZ_AIBV01000225	hypothetical + StbA + Plasmid_stab_B + Ead_Ea22 + hypothetical	WP_071532598 + WP_024243799 + WP_000211245 + WP_024243800 + WP_000711112
NZ_RRUH01000013	DUF262 + DUF3850/ASCH + hypothetical + DNA_methylase + HEPN_MAE_28990/HEPN_RiboL-PSP + hypothetical	WP_021539397 + WP_032193535 + WP_024188427 + WP_021539395 + WP_050576117 + WP_074159665
NZ_RRUU01000011	hypothetical + hypothetical + hypothetical + hypothetical + hypothetical + DinI	WP_001154434 + WP_000764102 + WP_001115044 + WP_061348270 + WP_000020716 + WP_085959871
NZ_RRUL01000002	StbA + hypothetical + hypothetical + Plasmid_stab_B	WP_000686519 + WP_021524721 + WP_000279222 + WP_000211252
NZ_RRUO01000028	hypothetical + Pkinase/Pkinase_Tyr + Pkinase/Pkinase_Tyr	WP_125075118 + WP_021546119 + WP_000181134
NZ_RRUT01000033	StbA + Plasmid_stab_B + hypothetical + Ead_Ea22	WP_033555711 + WP_033555710 + WP_033555709 + WP_077876860
NZ_RRUV01000010	StbA + Plasmid_stab_B + Ead_Ea22	WP_000686499 + WP_000211289 + WP_001289969
NZ_RRUV01000013	DUF5051 + HIRAN	WP_001774096 + WP_001774097
NZ_RRUS01000011	DUF3850/ASCH + DNA_methylase + HEPN_MAE_28990/HEPN_RiboL-PSP + DUF262 + hypothetical + hypothetical	WP_032193535 + WP_021539395 + WP_050576117 + WP_021539397 + WP_074159665 + WP_024188427
NZ_RRUZ01000001	hypothetical + hypothetical + HIRAN + DinI	WP_001154434 + WP_001146828 + WP_000185757 + WP_001316229
NZ_RRVF01000018	Peptidase_M78 + hypothetical	WP_000181463 + WP_062933619
NZ_AIBW01000050	SIR2_2 + DUF87	WP_000237502 + WP_000017834
NZ_RRVG01000021	hypothetical + hypothetical + hypothetical + hypothetical + RVT_1	WP_001310277 + WP_024168670 + WP_032186869 + WP_000042038 + WP_001762321
NZ_RRVI01000038	hypothetical + hypothetical + hypothetical + hypothetical + DinI	WP_001154434 + WP_125090774 + WP_125090772 + WP_000834899 + WP_085949751
NZ_RRVO01000018	hypothetical + DUF3850/ASCH + hypothetical + DNA_methylase + hypothetical	WP_001540309 + WP_032141994 + WP_000554776 + WP_001540306 + WP_000688782
NZ_RRVO01000023	StbA + DUF4760 + hypothetical + Plasmid_stab_B	WP_001504475 + WP_001539201 + WP_000193205 + WP_001539199
NZ_RRVR01000012	hypothetical + DinI + AAA_15/AAA_21	WP_001154434 + WP_001316229 + WP_097488799
NZ_RRWA01000004	hypothetical + hypothetical + hypothetical + hypothetical + DinI	WP_001154434 + WP_113991491 + WP_125093915 + WP_113991490 + WP_001316229
NZ_RRWB01000001	hypothetical + Plasmid_stab_B + StbA + hypothetical	WP_001080496 + WP_000211275 + WP_125075918 + WP_032152538
NZ_RRWB01000001	hypothetical + hypothetical + hypothetical + hypothetical + hypothetical + hypothetical + DinI	WP_001154431 + WP_001579967 + WP_125075929 + WP_001579966 + WP_001579965 + WP_000756243 + WP_001089754
NZ_RRWG01000017	hypothetical	WP_000224220
NZ_RRWG01000002	StbA + hypothetical + Ogr_Delta + Rrf2 + Plasmid_stab_B	WP_125134094 + WP_000104417 + WP_001300959 + WP_000974052 + WP_000211287
NZ_AIBX01000050	hypothetical + DinI + DUF4297 + hypothetical	WP_021565866 + WP_024244549 + WP_077694482 + WP_024244550
NZ_RRWG01000007	hypothetical + MethyltransfD12	WP_089644732 + WP_000675356
NZ_RRWL01000026	hypothetical + hypothetical + S_2TMBeta + AGS_C + DinI	WP_000232651 + WP_071598214 + WP_024166914 + WP_004017431 + WP_004017427
NZ_RRVA01000003	hypothetical + StbA + Plasmid_stab_B + hypothetical	WP_071790046 + WP_000686533 + WP_000211245 + WP_000711113
NZ_RRVB01000002	DUF4760 + StbA + Plasmid_stab_B + hypothetical + hypothetical	WP_001068329 + WP_000686485 + WP_000211282 + WP_000193205 + WP_000236495
NZ_RRVS01000001	hypothetical + AAA_15/AAA_21 + DinI	WP_001154434 + WP_097488799 + WP_001316229
NZ_RRWO01000001	DUF4760 + StbA + Plasmid_stab_B + hypothetical + hypothetical	WP_001068329 + WP_000686485 + WP_000211282 + WP_000193205 + WP_000236495
NZ_RRVX01000003	AAA_13	WP_125097243
NZ_RRVU01000009	StbA + hypothetical + DUF4760 + hypothetical + Plasmid_stab_B	WP_000686485 + WP_000236495 + WP_001068329 + WP_000193205 + WP_000211282
NZ_RRWD01000015	hypothetical + hypothetical + hypothetical + hypothetical + hypothetical + DinI	WP_001154431 + WP_000893653 + WP_071533703 + WP_000360886 + WP_020218871 + WP_085948767
NZ_RRWD01000004	StbA + hypothetical + Plasmid_stab_B	WP_125096947 + WP_001390707 + WP_000211267
NZ_AIBX01000252	HTH_31/HTH_19/HTH_37/HTH_3 + RE_SacI + DNA_methylase	WP_071526056 + WP_000866882 + WP_071791628
NZ_RRWD01000004	HTH_31/HTH_19/HTH_37/HTH_3 + RE_SacI + DNA_methylase	WP_071526056 + WP_000866882 + WP_071791628
NZ_RRWI01000019	AAA_15/AAA_21 + hypothetical + hypothetical	WP_053274948 + WP_000335230 + WP_112902355
NZ_RRWM01000011	DUF5051 + HIRAN	WP_001774096 + WP_001774097
NZ_RRWE01000006	hypothetical + hypothetical + hypothetical + hypothetical + DinI	WP_001154433 + WP_021823668 + WP_021823670 + WP_021823669 + WP_125077544
NZ_RRWJ01000001	SIR2_2 + DUF87	WP_125073525 + WP_125073524
NZ_RRWP01000002	SIR2_2 + DUF87	WP_000237502 + WP_000017834
NZ_RRWQ01000001	hypothetical + DinI + hypothetical + DUF4145	WP_001154431 + WP_085948767 + WP_000366628 + WP_000245245
NZ_RRWS01000007	Peptidase_M78 + hypothetical	WP_000181463 + WP_062933619
NZ_RRWF01000012	hypothetical + DUF3850/ASCH + hypothetical + DNA_methylase + hypothetical	WP_001540309 + WP_032141994 + WP_000554776 + WP_001540306 + WP_000688782
NZ_RRWF01000021	DUF4760 + StbA + Plasmid_stab_B + hypothetical	WP_001539201 + WP_001504475 + WP_001539199 + WP_000193205
NZ_AICB01000005	hypothetical + hypothetical	WP_024245781 + WP_024245780
NZ_RRWN01000003	SIR2_2	WP_077766967
NZ_RRWT01000001	hypothetical + DinI + hypothetical + DUF262/DUF1524	WP_022645419 + WP_001311555 + WP_001154434 + WP_022645420
NZ_AP019189	ResIII/DEAD	WP_000012516
NZ_RKJJ01000004	hypothetical + Acyl_transf_3	WP_071940803 + WP_071940769
NZ_RKJE01000005	DNA_methylase + hypothetical + HATPase_c_3	WP_029401229 + WP_029401228 + WP_029401227
NZ_RHWU01000019	DUF3850/ASCH + DNA_methylase + hypothetical + hypothetical + hypothetical + hypothetical	WP_001600138 + WP_001143634 + WP_000570053 + WP_000368931 + WP_123891639 + WP_000554771
NZ_RKJN01000003	StbA + hypothetical + DUF4760 + hypothetical + Plasmid_stab_B	WP_000686485 + WP_000236495 + WP_001068329 + WP_000193205 + WP_000211282
NZ_RHWO01000001	AAA_15/AAA_21 + hypothetical	WP_125291324 + WP_032259585
NZ_RHWS01000018	DUF3850/ASCH + DNA_methylase + hypothetical + hypothetical + hypothetical + hypothetical	WP_001600138 + WP_001143634 + WP_000570053 + WP_000368931 + WP_123891639 + WP_000554771
NZ_RWYG01000077	HEPN_Apea	WP_053264581
NZ_AICC01000113	StbA + hypothetical + hypothetical + Plasmid_stab_B	WP_000686553 + WP_000711113 + WP_071529708 + WP_000211256
NZ_RWYG01000010	StbA + Plasmid_stab_B	WP_085452402 + WP_000211267
NZ_CP025856	hypothetical + StbA + Plasmid_stab_B + hypothetical	WP_000885992 + WP_000686524 + WP_001696647 + WP_000279222
NZ_CP025862	AAA_13	WP_000423309
NZ_CP025862	hypothetical + hypothetical + KAP_NTPase + DinI	WP_001154431 + WP_016237789 + WP_001726290 + WP_001726292
NZ_CP025862	DUF4065 + hypothetical	WP_000287234 + WP_001112381
NZ_CP025910	DUF4065 + hypothetical	WP_000287234 + WP_001112381
NZ_CP025910	hypothetical + hypothetical + DinI + hypothetical + AAA_21/AAA_15/SMC_N/AAA_23 + hypothetical	WP_001404037 + WP_001404038 + WP_001404039 + WP_001154434 + WP_001404036 + WP_024169310
NZ_CP025910	AAA_13	WP_000423309
NZ_CP025913	hypothetical + DUF4325 + hypothetical + hypothetical	WP_126123320 + WP_032254618 + WP_126646822 + WP_164544113
NZ_ADUO01000206	StbA + hypothetical + Plasmid_stab_B	WP_000686527 + WP_001594304 + WP_000211267
NZ_AICD01000023	hypothetical + hypothetical + PIN_12 + DinI	WP_001154434 + WP_000207842 + WP_024247016 + WP_001217575
NZ_CP025840	hypothetical + hypothetical + hypothetical + hypothetical + DinI	WP_001154434 + WP_058344351 + WP_129546972 + WP_129546973 + WP_164997350
NZ_CP025851	StbA + Plasmid_stab_B	WP_001720221 + WP_000211277
NZ_CP025869	StbA + Plasmid_stab_B	WP_000686524 + WP_000211267
NZ_CP025903	Ogr_Delta	WP_032243841
NZ_CP025903	StbA + Plasmid_stab_B + hypothetical	WP_001737205 + WP_000211267 + WP_001594304
NZ_CP025903	hypothetical + hypothetical + hypothetical + hypothetical + DinI	WP_001154434 + WP_024169233 + WP_096997786 + WP_000834899 + WP_001217575
NZ_CP025920	DUF4065 + hypothetical	WP_000287234 + WP_001112381
NZ_CP025920	hypothetical + hypothetical + DinI + hypothetical + AAA_21/AAA_15/SMC_N/AAA_23 + hypothetical	WP_001404037 + WP_001404038 + WP_001404039 + WP_001154434 + WP_001404036 + WP_024169310
NZ_CP025920	AAA_13	WP_000423309
NZ_CP025842	hypothetical + hypothetical	WP_126125909 + WP_032254601
NZ_AICD01000124	HTH_31/HTH_19/HTH_37/HTH_3 + RE_SacI + DNA_methylase	WP_071526056 + WP_024247211 + WP_001488173
NZ_CP025842	hypothetical + hypothetical	WP_032254601 + WP_126125909
NZ_CP025842	DUF3800 + Plasmid_stab_B + StbA	WP_000654460 + WP_001378680 + WP_074526445
NZ_CP025842	hypothetical + DUF4325 + hypothetical	WP_032254602 + WP_032254618 + WP_032254601
NZ_CP025847	DUF4065 + hypothetical	WP_000287234 + WP_001112381
NZ_CP025847	hypothetical + hypothetical + hypothetical + DUF2158	WP_129547533 + WP_072280528 + WP_129547532 + WP_001547483
NZ_CP025847	AAA_13	WP_000423309
NZ_CP025849	hypothetical + DinI + AAA/HTH_50 + Peptidase_S8	WP_001154434 + WP_001513124 + WP_001513123 + WP_001513122
NZ_CP025849	AAA_15/AAA_15/AAA_21 + hypothetical	WP_001220547 + WP_000624949
NZ_CP025859	ParBc + DNA_methylase + hypothetical	WP_000559725 + WP_001143636 + WP_000142509
NZ_CP025859	HTH_Tnp_1 + DDE_Tnp_IS66/DDE_Tnp_IS66_C/zf-IS66/LZ_Tnp_IS66 + hypothetical + hypothetical + hypothetical + DinI + hypothetical + TnpB_IS66	WP_001339397 + WP_001748001 + WP_021523861 + WP_001485637 + WP_001154434 + WP_001217575 + WP_000834900 + WP_000624622
NZ_AIAJ01000348	hypothetical + RVT_1 + hypothetical + hypothetical + hypothetical	WP_000512892 + WP_000746343 + WP_000042038 + WP_000551925 + WP_001310277
NZ_CP025865	rve/HTH_7/HTH_38/HTH_23 + IstB_IS21/Bac_DnaA + hypothetical + DinI + TIR_2/SEFIR	WP_001297099 + WP_001297096 + WP_001154434 + WP_001217575 + WP_001399243
NZ_CP025865	StbA + Plasmid_stab_B	WP_000686524 + WP_000211267
NZ_CP025881	StbA + Plasmid_stab_B	WP_000686524 + WP_000211267
NZ_CP025881	hypothetical + rve/HTH_7/HTH_38/HTH_23 + IstB_IS21/Bac_DnaA	WP_001154434 + WP_001297099 + WP_001297096
NZ_CP025881	DinI + TIR_2/SEFIR + hypothetical + rve/HTH_7/HTH_38/HTH_23 + IstB_IS21/Bac_DnaA	WP_001217575 + WP_001399243 + WP_001154434 + WP_001297099 + WP_001297096
NZ_CP025892	StbA + Plasmid_stab_B	WP_000686524 + WP_000211267
NZ_CP025916	DUF4065 + hypothetical	WP_000287234 + WP_001112381
NZ_CP025916	hypothetical + hypothetical + DinI + hypothetical + AAA_21/AAA_15/SMC_N/AAA_23 + hypothetical	WP_001404037 + WP_001404038 + WP_001404039 + WP_001154434 + WP_001404036 + WP_024169310
NZ_CP025916	AAA_13	WP_000423309
NZ_RXIT01000002	hypothetical + AAA_31/CbiA/ArsA_ATPase/MipZ + hypothetical + hypothetical + hypothetical + hypothetical + DinI	WP_001154434 + WP_063123439 + WP_000030309 + WP_063123438 + WP_001579965 + WP_000756243 + WP_001217575
NZ_KE698800	hypothetical + hypothetical + hypothetical	WP_021511913 + WP_012565106 + WP_000781372
NZ_AP018796	StbA + Plasmid_stab_B + hypothetical + hypothetical	WP_000686506 + WP_000211267 + WP_001390707 + WP_000236489
NZ_AP018796	StbA + zf-C4_ClpX + hypothetical + hypothetical + hypothetical + Plasmid_stab_B	WP_000686527 + WP_096976575 + WP_001167297 + WP_000951706 + WP_096976576 + WP_096976574
NZ_AP018802	StbA + Plasmid_stab_B + hypothetical	WP_000686506 + WP_000211267 + WP_000236489
NZ_AP018808	StbA + Plasmid_stab_B + Ead_Ea22	WP_000686499 + WP_000211289 + WP_001289969
NZ_AP018784	StbA + Plasmid_stab_B + AAA/HTH_50 + Peptidase_S8	WP_001673486 + WP_000211288 + WP_000248600 + WP_000970615
NZ_AP018488	DUF4760 + StbA + Plasmid_stab_B + hypothetical	WP_001068331 + WP_000686547 + WP_000211280 + WP_000193206
NZ_BIFM01000010	hypothetical + Acyl_transf_3	WP_071940803 + WP_126498426
NZ_RWJY01000050	DUF3850/ASCH + hypothetical + Pkinase/Pkinase_Tyr + PP2C_2/PP2C/SpoIIE	WP_029392163 + WP_029392162 + WP_029392161 + WP_029392160
NZ_RYXG01000030	StbA + hypothetical + DUF4760 + hypothetical + Plasmid_stab_B	WP_000686485 + WP_000236495 + WP_001068329 + WP_000193205 + WP_000211282
NZ_PNRR01000029	ParBc + DNA_methylase + hypothetical	WP_000559726 + WP_001143635 + WP_000142507
NZ_KE698817	DNA_methylase + hypothetical + hypothetical	WP_001123601 + WP_001469928 + WP_000742296
NZ_PNRR01000003	DUF4760 + StbA + Plasmid_stab_B + hypothetical	WP_001068332 + WP_126687855 + WP_000211279 + WP_000193204
NZ_PNRT01000014	ParBc + DNA_methylase + hypothetical	WP_000559725 + WP_001143636 + WP_000142509
NZ_PNRT01000024	hypothetical + hypothetical + hypothetical	WP_000723541 + WP_001548207 + WP_000763711
NZ_PNYP01000014	ParBc + DNA_methylase + hypothetical	WP_000559725 + WP_001143636 + WP_000142509
NZ_PNYP01000005	hypothetical + hypothetical + hypothetical	WP_000723541 + WP_001548207 + WP_000763711
NZ_PNRU01000018	hypothetical	WP_032230349
NZ_PNRU01000059	StbA + Plasmid_stab_B + hypothetical + hypothetical	WP_000686540 + WP_000211292 + WP_000201251 + WP_000224220
NZ_PNRV01000017	ParBc + DNA_methylase + hypothetical	WP_000559725 + WP_001143636 + WP_000142509
NZ_PNRV01000006	hypothetical + hypothetical + hypothetical	WP_000723541 + WP_001548207 + WP_000763711
NZ_PNYS01000014	StbA + Plasmid_stab_B	WP_126646757 + WP_000211267
NZ_KE698839	AAA_13	WP_000423308
NZ_PNRZ01000034	StbA + hypothetical + hypothetical + Plasmid_stab_B	WP_000686524 + WP_000885992 + WP_000279222 + WP_001696647
NZ_PNSA01000073	DUF3850/ASCH + hypothetical + hypothetical + hypothetical	WP_074582532 + WP_001476973 + WP_074582526 + WP_000554772
NZ_PNSD01000014	ParBc + DNA_methylase + hypothetical	WP_000559725 + WP_001143636 + WP_000142509
NZ_PNSD01000006	hypothetical + hypothetical + hypothetical	WP_000723541 + WP_000763711 + WP_001548207
NZ_PNSF01000014	ParBc + DNA_methylase + hypothetical	WP_000559725 + WP_001143636 + WP_000142509
NZ_PNSF01000008	hypothetical + hypothetical + hypothetical	WP_000723541 + WP_001548207 + WP_000763711
NZ_PNYT01000014	Plasmid_stab_B + DUF4760 + StbA	WP_000211259 + WP_000366644 + WP_000686519
NZ_PNYT01000014	hypothetical + hypothetical + hypothetical + hypothetical + DinI	WP_001154434 + WP_044593269 + WP_013098799 + WP_152639200 + WP_001217575
NZ_PNYT01000026	DUF4065 + hypothetical	WP_000287234 + WP_001112381
NZ_KE698851	hypothetical + DinI + hypothetical + hypothetical + PIN_12	WP_000834899 + WP_001217575 + WP_001154434 + WP_021513008 + WP_021513009
NZ_PNSI01000013	ParBc + DNA_methylase + hypothetical	WP_000559725 + WP_001143636 + WP_000142509
NZ_PNSI01000007	hypothetical + hypothetical + hypothetical	WP_000723541 + WP_001548207 + WP_000763711
NZ_POAI01000026	StbA + Plasmid_stab_B	WP_000686524 + WP_000211267
NZ_PNSJ01000015	StbA + DUF3800 + Plasmid_stab_B	WP_000686548 + WP_000654460 + WP_000211276
NZ_PNSJ01000015	hypothetical + AAA_21/AAA_15/SMC_N/AAA_23 + hypothetical + DinI	WP_001154434 + WP_033813594 + WP_033813593 + WP_001217575
NZ_PNYU01000027	StbA + Plasmid_stab_B	WP_000686524 + WP_000211267
NZ_PNSM01000015	ParBc + DNA_methylase + hypothetical	WP_000559725 + WP_001143636 + WP_000142509
NZ_PNSM01000007	hypothetical + hypothetical + hypothetical	WP_000723541 + WP_001548207 + WP_000763711
NZ_PNSN01000015	ParBc + DNA_methylase + hypothetical	WP_000559725 + WP_001143636 + WP_000142509
NZ_PNSN01000008	hypothetical + hypothetical + hypothetical	WP_000723541 + WP_001548207 + WP_000763711
NZ_KE698882	hypothetical + hypothetical + hypothetical	WP_000717775 + WP_001761865 + WP_000781372
NZ_POAJ01000033	StbA + Plasmid_stab_B	WP_000686524 + WP_000211267
NZ_PNYW01000026	StbA + Plasmid_stab_B	WP_000686524 + WP_000211267
NZ_PNSS01000028	StbA + Plasmid_stab_B	WP_000686524 + WP_000211267
NZ_PNZA01000002	DNA_processg_A + hypothetical	WP_001389235 + WP_001062015
NZ_PNSW01000002	DNA_processg_A + hypothetical	WP_001389235 + WP_001062015
NZ_PNSX01000002	DNA_processg_A + hypothetical	WP_001389235 + WP_001062015
NZ_PNTE01000014	ParBc + DNA_methylase + hypothetical	WP_000559725 + WP_001143636 + WP_000142509
NZ_PNTE01000008	hypothetical + hypothetical + hypothetical	WP_000723541 + WP_001548207 + WP_000763711
NZ_PNTD01000001	hypothetical + hypothetical + hypothetical	WP_074484671 + WP_023567683 + WP_087891114
NZ_PNTD01000002	StbA + Ead_Ea22 + Plasmid_stab_B	WP_000686499 + WP_001289966 + WP_000211289
NZ_KE698939	SIR2_2	WP_021514374
NZ_PNTG01000016	DUF3850/ASCH + hypothetical	WP_126697243 + WP_126697237
NZ_PNTI01000015	ParBc + DNA_methylase + hypothetical	WP_000559725 + WP_001143636 + WP_000142509
NZ_PNZE01000029	hypothetical + hypothetical + HIRAN + hypothetical	WP_021534477 + WP_088537758 + WP_000185757 + WP_001146828
NZ_PNTJ01000014	ParBc + DNA_methylase + hypothetical	WP_000559725 + WP_001143636 + WP_000142509
NZ_PNTM01000101	ParBc + DNA_methylase + hypothetical	WP_000559725 + WP_001143636 + WP_000142509
NZ_PNTL01000014	ParBc + DNA_methylase + hypothetical	WP_000559725 + WP_001143636 + WP_000142509
NZ_PNTL01000007	hypothetical + hypothetical + hypothetical	WP_000723541 + WP_001548207 + WP_000763711
NZ_PNTK01000001	DNA_processg_A + hypothetical	WP_001389235 + WP_001062015
NZ_PNTK01000056	hypothetical + hypothetical + DUF4145 + DinI	WP_001154434 + WP_032144083 + WP_000215882 + WP_001217562
NZ_PNTQ01000029	hypothetical + DinI + hypothetical + hypothetical + hypothetical + hypothetical	WP_001154434 + WP_001217573 + WP_000764102 + WP_000020716 + WP_001115044 + WP_126688505
NZ_KE698992	hypothetical + DinI + DUF2971 + DUF262/DUF1524	WP_001154431 + WP_001217575 + WP_021514959 + WP_021514960
NZ_PNTR01000013	ParBc + DNA_methylase + hypothetical	WP_000559725 + WP_001143636 + WP_000142509
NZ_PNRS01000001	hypothetical + DinI + hypothetical + FRG	WP_001154431 + WP_001217575 + WP_000094764 + WP_089705133
NZ_PNXM01000014	ParBc + DNA_methylase + hypothetical	WP_000559725 + WP_001143636 + WP_000142509
NZ_PNYQ01000003	hypothetical + DinI + hypothetical + RVT_1	WP_001154434 + WP_001217575 + WP_000207842 + WP_126680869
NZ_PNYQ01000075	StbA + hypothetical + hypothetical + Plasmid_stab_B	WP_000686557 + WP_000201254 + WP_000224220 + WP_000211293
NZ_PNRW01000014	ParBc + DNA_methylase + hypothetical	WP_000559725 + WP_001143636 + WP_000142509
NZ_PNSG01000035	StbA + hypothetical + hypothetical + Plasmid_stab_B	WP_000686524 + WP_000885992 + WP_000279222 + WP_001696647
NZ_PNSH01000012	ParBc + DNA_methylase + hypothetical	WP_000559725 + WP_001143636 + WP_000142509
NZ_PNSH01000007	hypothetical + hypothetical + hypothetical	WP_000723541 + WP_001548207 + WP_000763711
NZ_ADUO01000075	StbA + Plasmid_stab_B + hypothetical	WP_000686527 + WP_000211267 + WP_001594304
NZ_KE698992	StbA + Plasmid_stab_B	WP_000686519 + WP_000211256
NZ_PNSK01000019	StbA + Plasmid_stab_B	WP_001720221 + WP_000211277
NZ_PNYV01000014	ParBc + DNA_methylase + hypothetical	WP_000559725 + WP_001143636 + WP_000142509
NZ_PNYV01000006	hypothetical + hypothetical + hypothetical	WP_000723541 + WP_001548207 + WP_000763711
NZ_PNSO01000029	StbA + Plasmid_stab_B	WP_000686524 + WP_000211267
NZ_PNSQ01000014	ParBc + DNA_methylase + hypothetical	WP_000559725 + WP_001143636 + WP_000142509
NZ_POAK01000028	StbA + Plasmid_stab_B	WP_000686524 + WP_000211267
NZ_PNSR01000014	ParBc + DNA_methylase + hypothetical	WP_000559725 + WP_001143636 + WP_000142509
NZ_POAB01000033	StbA + Plasmid_stab_B	WP_000686524 + WP_000211267
NZ_PNYY01000028	StbA + Plasmid_stab_B	WP_000686524 + WP_000211267
NZ_POAL01000002	DNA_processg_A + hypothetical	WP_001389235 + WP_001062015
NZ_KE699036	hypothetical + KAP_NTPase + PIN_12 + DinI	WP_001154434 + WP_021515780 + WP_021515779 + WP_021515781
NZ_POAL01000028	DUF4145 + DinI + hypothetical + hypothetical	WP_000215882 + WP_001217562 + WP_001154434 + WP_032144083
NZ_PNTA01000010	hypothetical + DinI + hypothetical + hypothetical	WP_000834899 + WP_001217575 + WP_001154434 + WP_024169233
NZ_PNTA01000012	Ogr_Delta	WP_032243841
NZ_PNTA01000046	StbA + Plasmid_stab_B + hypothetical	WP_001737205 + WP_000211267 + WP_001594304
NZ_PNTF01000014	ParBc + DNA_methylase + hypothetical	WP_000559725 + WP_001143636 + WP_000142509
NZ_PNTN01000012	Ogr_Delta	WP_032243841
NZ_PNTN01000030	hypothetical + hypothetical + hypothetical + DinI	WP_001154434 + WP_024169233 + WP_000834899 + WP_001217575
NZ_PNTN01000046	StbA + hypothetical + Plasmid_stab_B	WP_001737205 + WP_001594304 + WP_000211267
NZ_PNTH01000014	ParBc + DNA_methylase + hypothetical	WP_000559725 + WP_001143636 + WP_000142509
NZ_PNTP01000012	Ogr_Delta	WP_032243841
NZ_KE699063	DNA_methylase + hypothetical + HATPase_c_3	WP_021517198 + WP_021517197 + WP_086260411
NZ_PNTP01000029	hypothetical + hypothetical + hypothetical + DinI	WP_001154434 + WP_024169233 + WP_000834899 + WP_001217575
NZ_PNTP01000045	StbA + Plasmid_stab_B + hypothetical	WP_001737205 + WP_000211267 + WP_001594304
NZ_PNZF01000027	hypothetical + hypothetical + DinI + hypothetical + AAA_21/AAA_15/SMC_N/AAA_23 + hypothetical	WP_001404037 + WP_001404038 + WP_001404039 + WP_001154434 + WP_001404036 + WP_024169310
NZ_PNZG01000085	AAA_13	WP_000423309
NZ_PNZG01000087	DUF5051 + HIRAN	WP_001774096 + WP_080212117
NZ_PNZG01000087	HIRAN + DUF5051	WP_080212117 + WP_001774096
NZ_PNTS01000015	ParBc + DNA_methylase + hypothetical	WP_000559725 + WP_001143636 + WP_000142509
NZ_PNTS01000007	hypothetical + hypothetical + hypothetical	WP_000723541 + WP_001548207 + WP_000763711
NZ_PNTW01000014	ParBc + DNA_methylase + hypothetical	WP_000559725 + WP_001143636 + WP_000142509
NZ_PNTW01000008	hypothetical + hypothetical + hypothetical	WP_000723541 + WP_001548207 + WP_000763711
NZ_KE699076	DUF3850/ASCH	WP_024189427
NZ_PNTU01000013	ParBc + DNA_methylase + hypothetical	WP_000559725 + WP_001143636 + WP_000142509
NZ_PNTU01000005	hypothetical + hypothetical + hypothetical	WP_000723541 + WP_000763711 + WP_001548207
NZ_PNZH01000001	StbA + Plasmid_stab_B	WP_063118582 + WP_000211267
NZ_PNZI01000002	hypothetical + AAA/HTH_50 + Peptidase_S8 + DinI	WP_001154434 + WP_001513123 + WP_126716671 + WP_001217575
NZ_PNTZ01000060	hypothetical + DUF4325 + hypothetical	WP_032254602 + WP_032254618 + WP_126646822
NZ_POAO01000014	ParBc + DNA_methylase + hypothetical	WP_000559725 + WP_001143636 + WP_000142509
NZ_PNZL01000027	hypothetical + hypothetical + DinI + hypothetical + AAA_21/AAA_15/SMC_N/AAA_23 + hypothetical	WP_001404037 + WP_001404038 + WP_001404039 + WP_001154434 + WP_001404036 + WP_024169310
NZ_POAP01000015	ParBc + DNA_methylase + hypothetical	WP_000559725 + WP_001143636 + WP_000142509
NZ_POAP01000008	hypothetical + hypothetical + hypothetical	WP_000723541 + WP_001548207 + WP_000763711
NZ_PNUE01000014	ParBc + DNA_methylase + hypothetical	WP_000559725 + WP_001143636 + WP_000142509
NZ_KE699144	hypothetical + hypothetical + DinI	WP_021518687 + WP_001154431 + WP_001217575
NZ_PNUD01000031	StbA + hypothetical + Plasmid_stab_B	WP_000708312 + WP_001594304 + WP_000211267
NZ_PNUF01000013	ParBc + DNA_methylase + hypothetical	WP_000559725 + WP_001143636 + WP_000142509
NZ_POAQ01000033	StbA + hypothetical + Plasmid_stab_B	WP_000708312 + WP_001594304 + WP_000211267
NZ_PNUC01000002	hypothetical + AAA/HTH_50 + Peptidase_S8 + DinI	WP_001154434 + WP_001513123 + WP_001513122 + WP_001217575
NZ_PNZJ01000031	StbA + Plasmid_stab_B + hypothetical	WP_000708312 + WP_000211267 + WP_001594304
NZ_PNZK01000003	hypothetical + DinI + AAA/HTH_50 + Peptidase_S8	WP_001154434 + WP_001217575 + WP_001513123 + WP_001513122
NZ_PNUH01000001	hypothetical + AAA_15/AAA_21 + hypothetical	WP_001396141 + WP_001396142 + WP_074501694
NZ_PNUG01000015	ParBc + DNA_methylase + hypothetical	WP_000559725 + WP_001143636 + WP_000142509
NZ_PNUG01000008	hypothetical + hypothetical + hypothetical	WP_000723541 + WP_001548207 + WP_000763711
NZ_PNUI01000015	ParBc + DNA_methylase + hypothetical	WP_000559725 + WP_001143636 + WP_000142509
NZ_KE699173	DUF3850/ASCH + hypothetical	WP_024187076 + WP_021519103
NZ_PNUK01000014	ParBc + DNA_methylase + hypothetical	WP_000559725 + WP_001143636 + WP_000142509
NZ_PNUK01000006	hypothetical + hypothetical + hypothetical	WP_000723541 + WP_000763711 + WP_001548207
NZ_PNZN01000029	StbA + hypothetical + Plasmid_stab_B	WP_000686507 + WP_000236495 + WP_000211267
NZ_PNUL01000014	ParBc + DNA_methylase + hypothetical	WP_000559725 + WP_001143636 + WP_000142509
NZ_PNUL01000007	hypothetical + hypothetical + hypothetical	WP_000723541 + WP_001548207 + WP_000763711
NZ_POAR01000051	StbA + Plasmid_stab_B + hypothetical	WP_001544215 + WP_001544207 + WP_027662232
NZ_PNUO01000014	ParBc + DNA_methylase + hypothetical	WP_000559725 + WP_001143636 + WP_000142509
NZ_PNUO01000005	hypothetical + hypothetical + hypothetical	WP_000723541 + WP_001548207 + WP_000763711
NZ_PNUQ01000014	ParBc + DNA_methylase + hypothetical	WP_000559725 + WP_001143636 + WP_000142509
NZ_PNUQ01000008	hypothetical + hypothetical + hypothetical	WP_000723541 + WP_001548207 + WP_000763711
NZ_KE699185	hypothetical + DinI + KAP_NTPase + hypothetical	WP_001154434 + WP_001217575 + WP_000552033 + WP_000885505
NZ_PNUP01000014	ParBc + DNA_methylase + hypothetical	WP_000559725 + WP_001143636 + WP_000142509
NZ_PNUP01000007	hypothetical + hypothetical + hypothetical	WP_000723541 + WP_001548207 + WP_000763711
NZ_PNUR01000013	ParBc + DNA_methylase + hypothetical	WP_000559725 + WP_001143636 + WP_000142509
NZ_PNUR01000007	hypothetical + hypothetical + hypothetical	WP_000723541 + WP_001548207 + WP_000763711
NZ_PNUS01000013	ParBc + DNA_methylase + hypothetical	WP_000559725 + WP_001143636 + WP_000142509
NZ_PNUS01000007	hypothetical + hypothetical + hypothetical	WP_000723541 + WP_001548207 + WP_000763711
NZ_PNZO01000001	AAA_13	WP_000423309
NZ_PNZO01000026	StbA + DUF3800 + Plasmid_stab_B	WP_000686548 + WP_000654460 + WP_000211276
NZ_PNUV01000071	MethyltransfD12 + AAA_15/AAA_21	WP_001581117 + WP_001581118
NZ_PNUW01000014	ParBc + DNA_methylase + hypothetical	WP_000559725 + WP_001143636 + WP_000142509
NZ_KE699213	DUF3850/ASCH + hypothetical	WP_024187076 + WP_021519103
NZ_PNUW01000008	hypothetical + hypothetical + hypothetical	WP_000723541 + WP_001548207 + WP_000763711
NZ_PNUX01000015	ParBc + DNA_methylase + hypothetical	WP_000559725 + WP_001143636 + WP_000142509
NZ_PNUX01000005	hypothetical + hypothetical + hypothetical	WP_000723541 + WP_001548207 + WP_000763711
NZ_PNVF01000014	ParBc + DNA_methylase + hypothetical	WP_000559725 + WP_001143636 + WP_000142509
NZ_PNVF01000007	hypothetical + hypothetical + hypothetical	WP_000723541 + WP_001548207 + WP_000763711
NZ_PNVC01000026	hypothetical + hypothetical + hypothetical + hypothetical + hypothetical	WP_001167293 + WP_000224220 + WP_032179095 + WP_000224220 + WP_000236496
NZ_PNVG01000014	ParBc + DNA_methylase + hypothetical	WP_000559725 + WP_001143636 + WP_000142509
NZ_PNVG01000008	hypothetical + hypothetical + hypothetical	WP_000723541 + WP_001548207 + WP_000763711
NZ_PNVH01000016	hypothetical + hypothetical + hypothetical + DinI	WP_001154434 + WP_024169233 + WP_000834899 + WP_001217575
NZ_PNVH01000054	StbA + hypothetical + Plasmid_stab_B	WP_001737205 + WP_001594304 + WP_000211267
NZ_KE699241	AAA/HTH_50 + Peptidase_S8	WP_000502620 + WP_001140702
NZ_PNVI01000033	hypothetical + hypothetical + hypothetical + DinI	WP_001154434 + WP_024169233 + WP_000834899 + WP_001217575
NZ_PNVI01000057	StbA + Plasmid_stab_B + hypothetical	WP_001737205 + WP_000211267 + WP_001594304
NZ_PNVI01000008	hypothetical + Ogr_Delta	WP_024169177 + WP_032243841
NZ_PNZQ01000028	hypothetical + DUF2971 + hypothetical + DinI	WP_001154431 + WP_100207729 + WP_126719504 + WP_001217575
NZ_PNVL01000014	ParBc + DNA_methylase + hypothetical	WP_000559725 + WP_001143636 + WP_000142509
NZ_PNVM01000015	ParBc + DNA_methylase + hypothetical	WP_000559725 + WP_001143636 + WP_000142509
NZ_PNZR01000016	DUF4065 + hypothetical	WP_000287234 + WP_001112381
NZ_PNZR01000026	hypothetical + hypothetical + DinI + hypothetical + AAA_21/AAA_15/SMC_N/AAA_23 + hypothetical	WP_001404037 + WP_001404038 + WP_001404039 + WP_001154434 + WP_001404036 + WP_024169310
NZ_PNVN01000014	ParBc + DNA_methylase + hypothetical	WP_000559725 + WP_001143636 + WP_000142509
NZ_PNVQ01000014	ParBc + DNA_methylase + hypothetical	WP_000559725 + WP_001143636 + WP_000142509
NZ_PNVP01000014	ParBc + DNA_methylase + hypothetical	WP_000559725 + WP_001143636 + WP_000142509
NZ_PNVP01000007	hypothetical + hypothetical + hypothetical	WP_000723541 + WP_001548207 + WP_000763711
NZ_PNVS01000014	ParBc + DNA_methylase + hypothetical	WP_000559725 + WP_001143636 + WP_000142509
NZ_PNVT01000014	ParBc + DNA_methylase + hypothetical	WP_000559725 + WP_001143636 + WP_000142509
NZ_PNVT01000007	hypothetical + hypothetical + hypothetical	WP_000723541 + WP_001548207 + WP_000763711
NZ_PNZS01000006	StbA + hypothetical + Plasmid_stab_B	WP_001544215 + WP_027662232 + WP_001544207
NZ_PNVV01000005	StbA + hypothetical + Plasmid_stab_B	WP_001544215 + WP_027662232 + WP_001544207
NZ_PNVW01000014	ParBc + DNA_methylase + hypothetical	WP_000559725 + WP_001143636 + WP_000142509
NZ_PNWB01000006	StbA + hypothetical + Plasmid_stab_B	WP_001544215 + WP_027662232 + WP_001544207
NZ_PNWA01000014	ParBc + DNA_methylase + hypothetical	WP_000559725 + WP_001143636 + WP_000142509
NZ_ADUO01000014	StbA + hypothetical + Plasmid_stab_B	WP_000686526 + WP_001594304 + WP_000211267
NZ_KE699267	AAA_13	WP_021520307
NZ_PNZU01000006	StbA + hypothetical + Plasmid_stab_B	WP_001544215 + WP_027662232 + WP_001544207
NZ_PNZV01000006	StbA + hypothetical + Plasmid_stab_B	WP_001544215 + WP_027662232 + WP_001544207
NZ_PNZW01000002	hypothetical	WP_089551479
NZ_PNWE01000006	StbA + hypothetical + Plasmid_stab_B	WP_001544215 + WP_027662232 + WP_001544207
NZ_PNWG01000015	ParBc + DNA_methylase + hypothetical	WP_000559725 + WP_001143636 + WP_000142509
NZ_PNWH01000002	Y1_Tnp + AAA_21/AAA_15/SMC_N/AAA_23 + DUF4435	WP_042815548 + WP_001297422 + WP_001297419
NZ_PNWH01000025	StbA + Plasmid_stab_B	WP_000686524 + WP_000211267
NZ_PNWJ01000014	ParBc + DNA_methylase + hypothetical	WP_000559725 + WP_001143636 + WP_000142509
NZ_PNWK01000015	ParBc + DNA_methylase + hypothetical	WP_000559725 + WP_001143636 + WP_000142509
NZ_PNZY01000005	StbA + hypothetical + Plasmid_stab_B	WP_001544215 + WP_027662232 + WP_001544207
NZ_KE699267	StbA + hypothetical + Plasmid_stab_B	WP_000708312 + WP_001594304 + WP_000211267
NZ_PNWO01000015	ParBc + DNA_methylase + hypothetical	WP_000559725 + WP_001143636 + WP_000142509
NZ_PNWP01000048	StbA + hypothetical + Plasmid_stab_B	WP_001544215 + WP_027662232 + WP_001544207
NZ_PNWQ01000015	ParBc + DNA_methylase + hypothetical	WP_000559725 + WP_001143636 + WP_000142509
NZ_PNZZ01000014	hypothetical + DUF4325 + hypothetical	WP_126123320 + WP_032254618 + WP_032254601
NZ_PNWS01000014	ParBc + DNA_methylase + hypothetical	WP_000559725 + WP_001143636 + WP_000142509
NZ_PNWR01000063	hypothetical + DUF2971 + hypothetical + DinI	WP_001154431 + WP_100207729 + WP_126719504 + WP_001217575
NZ_PNWT01000014	ParBc + DNA_methylase + hypothetical	WP_000559725 + WP_001143636 + WP_000142509
NZ_POAC01000014	ParBc + DNA_methylase + hypothetical	WP_000559725 + WP_001143636 + WP_000142509
NZ_PNWU01000014	DNA_methylase + hypothetical + ParBc	WP_001143636 + WP_000142509 + WP_000559725
NZ_KE699286	StbA + Plasmid_stab_B + hypothetical + Ead_Ea22	WP_000686536 + WP_000211291 + WP_000759755 + WP_021520797
NZ_PNWV01000014	ParBc + DNA_methylase + hypothetical	WP_000559725 + WP_001143636 + WP_000142509
NZ_PNWX01000015	ParBc + DNA_methylase + hypothetical	WP_000559725 + WP_001143636 + WP_000142509
NZ_PNTT01000015	ParBc + DNA_methylase + hypothetical	WP_000559725 + WP_001143636 + WP_000142509
NZ_PNTT01000008	hypothetical + hypothetical + hypothetical	WP_000723541 + WP_001548207 + WP_000763711
NZ_PNTX01000034	StbA + hypothetical + Plasmid_stab_B	WP_000708312 + WP_001594304 + WP_000211267
NZ_PNTY01000015	ParBc + DNA_methylase + hypothetical	WP_000559725 + WP_001143636 + WP_000142509
NZ_PNTY01000007	hypothetical + hypothetical + hypothetical	WP_000723541 + WP_001548207 + WP_000763711
NZ_POAN01000033	StbA + Plasmid_stab_B	WP_000686524 + WP_000211267
NZ_POAN01000084	AAA_21/AAA_15/SMC_N/AAA_23 + DUF4435 + Y1_Tnp	WP_001297422 + WP_001297419 + WP_042815548
NZ_PNZM01000032	StbA + hypothetical + Plasmid_stab_B	WP_000708312 + WP_001594304 + WP_000211267
NZ_KE699312	MethyltransfD12 + AAA_15/AAA_21	WP_001581117 + WP_001581118
NZ_PNUB01000026	hypothetical + hypothetical + DinI + hypothetical + AAA_21/AAA_15/SMC_N/AAA_23 + hypothetical	WP_001404037 + WP_001404038 + WP_001404039 + WP_001154434 + WP_001404036 + WP_024169310
NZ_PNUA01000027	hypothetical + hypothetical + DinI + hypothetical + AAA_21/AAA_15/SMC_N/AAA_23 + hypothetical	WP_001404037 + WP_001404038 + WP_001404039 + WP_001154434 + WP_001404036 + WP_024169310
NZ_PNUJ01000014	ParBc + DNA_methylase + hypothetical	WP_000559725 + WP_001143636 + WP_000142509
NZ_PNUM01000015	ParBc + DNA_methylase + hypothetical	WP_000559725 + WP_001143636 + WP_000142509
NZ_PNUM01000007	hypothetical + hypothetical + hypothetical	WP_000723541 + WP_001548207 + WP_000763711
NZ_PNUN01000014	ParBc + DNA_methylase + hypothetical	WP_000559725 + WP_001143636 + WP_000142509
NZ_PNUN01000007	hypothetical + hypothetical + hypothetical	WP_000723541 + WP_001548207 + WP_000763711
NZ_PNUU01000013	ParBc + DNA_methylase + hypothetical	WP_000559725 + WP_001143636 + WP_000142509
NZ_PNUU01000006	hypothetical + hypothetical + hypothetical	WP_000723541 + WP_000763711 + WP_001548207
NZ_PNUY01000015	hypothetical + DinI + hypothetical + hypothetical	WP_000834899 + WP_001217575 + WP_001154434 + WP_024169233
NZ_KE699321	hypothetical + DinI + KAP_NTPase + hypothetical + RES	WP_001154434 + WP_001217580 + WP_021521997 + WP_164965840 + WP_077758113
NZ_PNUY01000056	StbA + hypothetical + Plasmid_stab_B	WP_001737205 + WP_001594304 + WP_000211267
NZ_PNVJ01000014	ParBc + DNA_methylase + hypothetical	WP_000559725 + WP_001143636 + WP_000142509
NZ_PNVJ01000005	hypothetical + hypothetical + hypothetical	WP_000723541 + WP_000763711 + WP_001548207
NZ_PNVR01000015	hypothetical + DUF4325 + hypothetical	WP_126123320 + WP_032254618 + WP_126646822
NZ_PNVU01000014	ParBc + DNA_methylase + hypothetical	WP_000559725 + WP_001143636 + WP_000142509
NZ_PNVY01000029	hypothetical + hypothetical + hypothetical + hypothetical	WP_001251691 + WP_001580533 + WP_001580534 + WP_001580536
NZ_PNVX01000006	StbA + hypothetical + Plasmid_stab_B	WP_001544215 + WP_027662232 + WP_001544207
NZ_PNZT01000017	hypothetical + DinI + hypothetical + RVT_1	WP_001059831 + WP_001217575 + WP_001154431 + WP_000169432
NZ_PNWL01000014	ParBc + DNA_methylase + hypothetical	WP_000559725 + WP_001143636 + WP_000142509
NZ_PNWM01000014	ParBc + DNA_methylase + hypothetical	WP_000559725 + WP_001143636 + WP_000142509
NZ_KE699334	StbA + zf-C4_ClpX + hypothetical + hypothetical + Plasmid_stab_B	WP_021522500 + WP_001163776 + WP_000236495 + WP_001080490 + WP_000211272
NZ_PNWN01000013	ParBc + DNA_methylase + hypothetical	WP_000559725 + WP_001143636 + WP_000142509
NZ_PNWW01000015	ParBc + DNA_methylase + hypothetical	WP_000559725 + WP_001143636 + WP_000142509
NZ_POAD01000014	ParBc + DNA_methylase + hypothetical	WP_000559725 + WP_001143636 + WP_000142509
NZ_PNWY01000014	ParBc + DNA_methylase + hypothetical	WP_000559725 + WP_001143636 + WP_000142509
NZ_PNWZ01000015	ParBc + DNA_methylase + hypothetical	WP_000559725 + WP_001143636 + WP_000142509
NZ_POAU01000003	hypothetical + DinI + hypothetical + hypothetical	WP_001154431 + WP_001217574 + WP_000700647 + WP_089647510
NZ_PNXB01000014	ParBc + DNA_methylase + hypothetical	WP_000559725 + WP_001143636 + WP_000142509
NZ_PNXE01000015	ParBc + DNA_methylase + hypothetical	WP_000559725 + WP_001143636 + WP_000142509
NZ_PNXH01000057	hypothetical + hypothetical + hypothetical + DinI	WP_001154434 + WP_001485637 + WP_021523861 + WP_001217575
NZ_PNXL01000014	ParBc + DNA_methylase + hypothetical	WP_000559725 + WP_001143636 + WP_000142509
NZ_KE699353	hypothetical + DDE_Tnp_1/DUF772 + Pkinase/Pkinase_Tyr	WP_125075118 + WP_001310555 + WP_000181134
NZ_POAT01000008	hypothetical + AIPR + hypothetical + hypothetical + DinI	WP_126755578 + WP_021542068 + WP_024219116 + WP_024219117 + WP_001217575
NZ_PNXC01000014	ParBc + DNA_methylase + hypothetical	WP_000559725 + WP_001143636 + WP_000142509
NZ_PNXD01000014	ParBc + DNA_methylase + hypothetical	WP_000559725 + WP_001143636 + WP_000142509
NZ_PNXG01000014	ParBc + DNA_methylase + hypothetical	WP_000559725 + WP_001143636 + WP_000142509
NZ_PNXI01000014	ParBc + DNA_methylase + hypothetical	WP_000559725 + WP_001143636 + WP_000142509
NZ_RDBZ01000019	hypothetical + hypothetical + DinI + hypothetical + hypothetical + hypothetical	WP_001622301 + WP_073507271 + WP_001222154 + WP_000232651 + WP_001407038 + WP_106489985
NZ_RDCA01000008	hypothetical + DinI + hypothetical + hypothetical + hypothetical + RVT_1	WP_001154434 + WP_001217568 + WP_000094764 + WP_126851182 + WP_032301626 + WP_050488517
NZ_RDCB01000010	AAA_13	WP_021038201
NZ_RDCC01000010	AAA_13	WP_021038201
NZ_RDCD01000020	hypothetical + DinI + KAP_NTPase	WP_001154434 + WP_001217575 + WP_053891075
NZ_KE699357	hypothetical	WP_016236400
NZ_RDCG01000014	hypothetical + hypothetical + DinI	WP_001154434 + WP_000008839 + WP_001217575
NZ_RDCE01000019	DndB + hypothetical	WP_059336743 + WP_126851998
NZ_RDCF01000033	DUF3850/ASCH + hypothetical + hypothetical + hypothetical	WP_032141994 + WP_097420089 + WP_000194053 + WP_001039677
NZ_RDCF01000060	hypothetical + DinI + hypothetical + hypothetical + DUF4325 + hypothetical	WP_001154431 + WP_001217575 + WP_000700647 + WP_042005405 + WP_086258518 + WP_119743262
NZ_RDBY01000016	AAA/HTH_50 + Peptidase_S8	WP_000502620 + WP_001140702
NZ_RDBY01000018	hypothetical + DinI + hypothetical + hypothetical + DUF4145	WP_001154434 + WP_001217566 + WP_000516592 + WP_000366628 + WP_000245245
NZ_PKNA01000069	SIR2_2	WP_053276447
NZ_CP027851	DUF4760 + StbA + Plasmid_stab_B + hypothetical + hypothetical	WP_001068329 + WP_000686485 + WP_000211282 + WP_000193205 + WP_000236495
NZ_CP034738	AAA_13	WP_021547827
NZ_NQIP01000088	StbA + Plasmid_stab_B + AAA/HTH_50 + Peptidase_S8	WP_001673486 + WP_001673487 + WP_000248600 + WP_024192466
NZ_KE699379	DUF3850/ASCH + hypothetical + AAA_15/AAA_15/AAA_21/SMC_N	WP_015979593 + WP_015979594 + WP_015979595
NZ_NQIN01000142	hypothetical + RVT_1 + FRG + hypothetical	WP_001754918 + WP_023148839 + WP_016239053 + WP_016239054
NZ_NPIM01000142	hypothetical + hypothetical	WP_001514719 + WP_001514720
NZ_NPIN01000116	hypothetical + hypothetical	WP_001514719 + WP_001514720
NZ_NPIP01000113	hypothetical + DinI + AAA_21/AAA_15/SMC_N/AAA_23 + hypothetical + AIPR	WP_127447433 + WP_053887527 + WP_053887526 + WP_053887525 + WP_021542068
NZ_NPIQ01000073	DUF3850/ASCH + hypothetical + hypothetical + hypothetical	WP_001600138 + WP_000554770 + WP_053881728 + WP_053881727
NZ_NPIR01000072	DUF3850/ASCH + hypothetical + hypothetical + hypothetical	WP_001600138 + WP_053881728 + WP_053881727 + WP_000554770
NZ_NPIS01000103	hypothetical + DinI + hypothetical + AAA_21/AAA_15/SMC_N/AAA_23 + hypothetical	WP_000834899 + WP_001217575 + WP_001154434 + WP_033813594 + WP_033813593
NZ_RZWF01000134	StbA + hypothetical + Plasmid_stab_B	WP_023147091 + WP_001080496 + WP_000211275
NZ_RZWF01000229	DUF3850/ASCH + DNA_methylase + hypothetical + hypothetical + hypothetical	WP_001696366 + WP_001143634 + WP_001350076 + WP_000368931 + WP_000554771
NZ_RZVN01000026	StbA + Plasmid_stab_B + Ead_Ea22	WP_127673875 + WP_000211256 + WP_001416413
NZ_KE699390	hypothetical + DinI + hypothetical + hypothetical + Hypoth_Ymh	WP_001154434 + WP_001217564 + WP_001292590 + WP_000529102 + WP_000497736
NZ_RZVK01000054	StbA + hypothetical + Ogr_Delta + Rrf2 + Plasmid_stab_B	WP_000686545 + WP_000104418 + WP_001300959 + WP_000974053 + WP_000211287
NZ_RZVC01000027	hypothetical + DinI + hypothetical + hypothetical + AAA_21 + SIR2_2	WP_001154434 + WP_001217568 + WP_000094764 + WP_021556032 + WP_000959164 + WP_097511163
NZ_RZUY01000101	AAA/HTH_50 + Peptidase_S8	WP_000502620 + WP_001140702
NZ_RZWE01000042	StbA + Ead_Ea22 + Plasmid_stab_B	WP_001698485 + WP_127790799 + WP_000211256
NZ_RZWE01000047	FRG + hypothetical + hypothetical + hypothetical + DUF3850/ASCH	WP_053263919 + WP_053263920 + WP_053263921 + WP_053263922 + WP_053263923
NZ_RZVP01000003		pseudogene
NZ_RZVP01000005	hypothetical + hypothetical + hypothetical + hypothetical + hypothetical + hypothetical	WP_094316599 + WP_063090870 + WP_063090869 + WP_063090871 + WP_063090872 + WP_126688505
NZ_RZUT01000004	hypothetical + AAA_31/CbiA/ArsA_ATPase/MipZ + RelA_SpoT + hypothetical + hypothetical + DinI	WP_001154434 + WP_096314294 + WP_089588521 + WP_024219116 + WP_096314295 + WP_001217575
NZ_RZUR01000007	hypothetical + hypothetical + TIR_2	WP_001154428 + WP_000362292 + WP_001338411
NZ_CP034787	hypothetical + hypothetical + DinI	WP_001154434 + WP_024235280 + WP_024242286
NZ_ADUQ01000035	AAA/HTH_50 + Peptidase_S8	WP_000502620 + WP_001140702
NZ_KE699399	DUF3850/ASCH + hypothetical + DDE_Tnp_1/DUF772 + hypothetical	WP_004099442 + WP_004099447 + WP_001322394 + WP_071778794
NZ_CP034787	hypothetical + TIR_2 + hypothetical + hypothetical + hypothetical	WP_024261709 + WP_023140578 + WP_023140581 + WP_023140580 + WP_001534953
NZ_CP034792	DUF676/PGAP1 + hypothetical + hypothetical	WP_000063136 + WP_001302413 + WP_000844437
NZ_CP034797	DUF676/PGAP1 + hypothetical + hypothetical	WP_000063136 + WP_000844437 + WP_001302413
NZ_CP034794	DUF676/PGAP1 + hypothetical + hypothetical	WP_000063136 + WP_000844437 + WP_001302413
NZ_CP034794	DUF3850/ASCH + hypothetical + hypothetical	WP_032213322 + WP_000554767 + WP_000212183
NZ_CP034799	DUF676/PGAP1 + hypothetical + hypothetical	WP_000063136 + WP_001302413 + WP_000844437
NZ_CP034801	DUF676/PGAP1 + hypothetical + hypothetical	WP_000063136 + WP_001302413 + WP_000844437
NZ_CP034808	DUF676/PGAP1 + hypothetical + hypothetical	WP_000063136 + WP_001302413 + WP_000844437
NZ_CP034843	StbA + Ead_Ea22 + hypothetical + Plasmid_stab_B	WP_128111356 + WP_128111355 + WP_000711112 + WP_000211245
NZ_CP034843	hypothetical + hypothetical + hypothetical + hypothetical + DinI	WP_001154431 + WP_115207748 + WP_115207747 + WP_001059831 + WP_001217575
NZ_KE699419	hypothetical + DUF5051 + HipA_C + HIRAN + hypothetical + hypothetical	WP_021523854 + WP_050515810 + WP_021523856 + WP_021523857 + WP_001485637 + WP_021523861
NZ_QKOO01000061	ResIII/DEAD	WP_000012516
NZ_SAZR01000016	hypothetical + S1/HSDR_N + KAP_NTPase	WP_001376441 + WP_001678413 + WP_023147874
NZ_SAZU01000054	DUF3850/ASCH + hypothetical + AAA_15/AAA_15/AAA_21/SMC_N	WP_015979593 + WP_015979594 + WP_015979595
NZ_SAZS01000013	StbA + hypothetical + DUF4760 + hypothetical + Plasmid_stab_B	WP_000686485 + WP_000236495 + WP_001068329 + WP_000193205 + WP_000211282
NZ_SAZS01000099	hypothetical + hypothetical + Lactamase_B	WP_001752367 + WP_021561351 + WP_021561350
NZ_SAZS01000100	DUF5051 + HIRAN	WP_001774096 + WP_001774097
NZ_SAZF01000021	MethyltransfD12 + AAA_15/AAA_21	WP_001581117 + WP_001581118
NZ_SAZF01000027	AAA_13	WP_047659076
NZ_SAZV01000048	DUF3850/ASCH + hypothetical + hypothetical + hypothetical	WP_042002657 + WP_042002656 + WP_042002654 + WP_042002655
NZ_SAZO01000044	ParBc + DNA_methylase + hypothetical	WP_000559725 + WP_001143636 + WP_000142509
NZ_KE699425	Plasmid_stab_B + StbA	WP_021524203 + WP_021524202
NZ_SAZO01000009	StbA + hypothetical + DUF4760 + hypothetical + Plasmid_stab_B	WP_000686485 + WP_000236495 + WP_001068329 + WP_000193205 + WP_000211282
NZ_SAZT01000010	StbA + hypothetical + DUF4760 + hypothetical + Plasmid_stab_B	WP_000686485 + WP_000236495 + WP_001068329 + WP_000193205 + WP_000211282
NZ_SAZP01000008	StbA + hypothetical + DUF4760 + hypothetical + Plasmid_stab_B	WP_000686485 + WP_000236495 + WP_001068329 + WP_000193205 + WP_000211282
NZ_SAZK01000022	MethyltransfD12	WP_001581117
NZ_SAZK01000028		pseudogene
NZ_SAZH01000009	StbA + hypothetical + DUF4760 + hypothetical + Plasmid_stab_B	WP_000686485 + WP_000236495 + WP_001068329 + WP_000193205 + WP_000211282
NZ_SAZI01000012	StbA + hypothetical + DUF4760 + hypothetical + Plasmid_stab_B	WP_000686485 + WP_000236495 + WP_001068329 + WP_000193205 + WP_000211282
NZ_SAZG01000015	hypothetical + S1/HSDR_N + KAP_NTPase	WP_001376441 + WP_001678413 + WP_023147874
NZ_SBIH01000068	hypothetical + DUF262/DUF1524 + hypothetical	WP_001154428 + WP_001008289 + WP_032248694
NZ_SBKG01000006	hypothetical + DinI + AAA_15/AAA_21	WP_001154434 + WP_001217575 + WP_044069691
NZ_KE699436	hypothetical + DinI + hypothetical + Trypsin_2/Trypsin + hypothetical	WP_000834899 + WP_001217575 + WP_001154434 + WP_001350593 + WP_000560513
NZ_SBKH01000002	hypothetical + DinI + hypothetical + hypothetical + KAP_NTPase	WP_001154434 + WP_001217568 + WP_000094764 + WP_021556032 + WP_053877087
NZ_SBKI01000050	AAA_21/AAA_15/SMC_N/AAA_23 + DUF4435 + Y1_Tnp	WP_001297422 + WP_001297419 + WP_042815548
NZ_SBKK01000027	hypothetical + hypothetical + DUF4145 + hypothetical + DinI	WP_001154434 + WP_000516592 + WP_000245245 + WP_128449102 + WP_001217566
NZ_SBKJ01000015	hypothetical + DinI + AAA/HTH_50 + Peptidase_S8	WP_001154434 + WP_001217575 + WP_001513123 + WP_024008950
NZ_SBKL01000007	RVT_1 + hypothetical + RVT_1	WP_050516365 + WP_000993280 + WP_001605760
NZ_SBKM01000018	ResIII/DEAD	WP_000012516
NZ_CP035123	hypothetical + KAP_NTPase + S1/HSDR_N	WP_001376441 + WP_023147874 + WP_001678413
NZ_SCGE01000029	hypothetical + DinI + hypothetical + hypothetical + DUF4062	WP_001154434 + WP_001217575 + WP_000094764 + WP_021556032 + WP_001513676
NZ_SCGG01000024	DUF4760 + StbA + Plasmid_stab_B + hypothetical + hypothetical	WP_001068329 + WP_000686485 + WP_000211282 + WP_000193205 + WP_000236495
NZ_SCGF01000044	hypothetical + DUF3850/ASCH + hypothetical + DNA_methylase + hypothetical	WP_000368931 + WP_001696366 + WP_000554771 + WP_001143634 + WP_001350076
NZ_KE699436	hypothetical + StbA + Plasmid_stab_B + hypothetical	WP_021524721 + WP_000686519 + WP_000211252 + WP_000279222
NZ_SCGI01000003	hypothetical + DinI + hypothetical + TIR-like	WP_001059831 + WP_001217575 + WP_001154431 + WP_053289770
NZ_SCGH01000030	hypothetical + hypothetical + DinI + hypothetical + hypothetical + hypothetical	WP_001407038 + WP_000232651 + WP_001222154 + WP_073507271 + WP_073507269 + WP_073507268
NZ_SCGK01000017	DUF3850/ASCH + DNA_methylase + HATPase_c_3/HATPase_c + hypothetical	WP_023156287 + WP_023156285 + WP_023156284 + WP_023156286
NZ_SCGL01000006	hypothetical + KAP_NTPase + S1/HSDR_N	WP_001376441 + WP_023147874 + WP_001678413
NZ_SCIM01000004	hypothetical + hypothetical + hypothetical + hypothetical + hypothetical + hypothetical	WP_000196517 + WP_001080487 + WP_072668117 + WP_024211219 + WP_000951718 + WP_000086827
NZ_SCIL01000004	hypothetical + hypothetical + DinI	WP_001154434 + WP_024235280 + WP_024242286
NZ_SCIQ01000016	hypothetical + DinI + HEPN_LA2681	WP_001154434 + WP_001217575 + WP_000354145
NZ_SCIQ01000003	AAA_13	WP_000423308
NZ_SCIR01000047	hypothetical + hypothetical + hypothetical + SSB + hypothetical	WP_016232589 + WP_000856784 + WP_024192889 + WP_016232588 + WP_012601394
NZ_SCJO01000028	hypothetical + hypothetical + DUF2971 + hypothetical	WP_001576644 + WP_125093550 + WP_001576647 + WP_001576649
NZ_KE699436	AAA_13	WP_000423308
NZ_SCJO01000035	StbA + hypothetical + DUF4760 + hypothetical + Plasmid_stab_B	WP_000686485 + WP_000236495 + WP_001068329 + WP_000193205 + WP_000211282
NZ_SCJP01000014	hypothetical + RVT_1 + hypothetical + DinI	WP_001154431 + WP_000169432 + WP_001059831 + WP_001217575
NZ_SCIW01000002	hypothetical + hypothetical + DinI + hypothetical + hypothetical + hypothetical	WP_001579966 + WP_000756243 + WP_001217575 + WP_001154431 + WP_001579965 + WP_001579967
NZ_SCIW01000009	hypothetical + StbA + Plasmid_stab_B + hypothetical	WP_021524721 + WP_000686555 + WP_107200151 + WP_000279222
NZ_SCIV01000004	hypothetical + HEPN_LA2681 + KAP_NTPase + DinI	WP_001154434 + WP_001518831 + WP_001518830 + WP_001217575
NZ_SCIU01000018	hypothetical + Peptidase_M78/HTH_3/HTH_31	WP_061357490 + WP_109536490
NZ_SCIU01000024	hypothetical + hypothetical + hypothetical + hypothetical + hypothetical + hypothetical	WP_001251691 + WP_001580533 + WP_000822802 + WP_000148121 + WP_001324710 + WP_016239485
NZ_SCJL01000026	DUF4760 + StbA + Plasmid_stab_B + hypothetical + hypothetical	WP_001068329 + WP_000686485 + WP_000211282 + WP_000193205 + WP_000236495
NZ_SCJK01000001	DUF4760 + StbA + Plasmid_stab_B + hypothetical + hypothetical	WP_001068329 + WP_000686485 + WP_000211282 + WP_000193205 + WP_000236495
NZ_SCJA01000010	HATPase_c_3/HATPase_c + DNA_methylase	WP_001279022 + WP_000598783
NZ_KE699437	hypothetical + hypothetical + hypothetical + DinI + hypothetical + hypothetical	WP_001622301 + WP_001622299 + WP_001622297 + WP_001622296 + WP_000232651 + WP_071589562
NZ_SCIZ01000017	hypothetical	WP_053286240
NZ_SCIZ01000019	hypothetical	WP_045355548
NZ_SCJE01000059	hypothetical + RVT_1 + hypothetical	WP_001288417 + WP_001328453 + WP_000993280
NZ_SCJE01000067	hypothetical	WP_128457745
NZ_SCJJ01000043	hypothetical + DUF5051 + HipA_C + HIRAN + hypothetical + hypothetical	WP_021523854 + WP_050515810 + WP_021523856 + WP_021523857 + WP_001485637 + WP_021523861
NZ_SCJF01000018	DUF3850/ASCH + hypothetical + hypothetical + DNA_methylase	WP_001696366 + WP_000368931 + WP_001350076 + WP_001143634
NZ_SCJH01000016	hypothetical + DinI + hypothetical + hypothetical + hypothetical + hypothetical	WP_000834899 + WP_001217575 + WP_001154434 + WP_032254892 + WP_042050665 + WP_042050668
NZ_SCJI01000001	DUF3800 + Plasmid_stab_B + StbA	WP_000654460 + WP_021524203 + WP_000686524
NZ_SCJR01000021	ResIII/DEAD	WP_000012516
NZ_SCJU01000026	DUF4760 + StbA + Plasmid_stab_B + hypothetical + hypothetical	WP_001068329 + WP_000686485 + WP_000211282 + WP_000193205 + WP_000236495
NZ_KE699545	hypothetical + StbA + Plasmid_stab_B + hypothetical	WP_071790046 + WP_000686533 + WP_000211245 + WP_000711113
NZ_SCJQ01000003	hypothetical + Hypoth_Ymh + DinI	WP_001154434 + WP_000497736 + WP_001217575
NZ_SCJX01000026	DUF4760 + StbA + Plasmid_stab_B + hypothetical + hypothetical	WP_001068329 + WP_000686485 + WP_000211282 + WP_000193205 + WP_000236495
NZ_SCKC01000027	StbA + hypothetical + DUF4760 + hypothetical + Plasmid_stab_B	WP_000686485 + WP_000236495 + WP_001068329 + WP_000193205 + WP_000211282
NZ_SCJY01000027	DUF4760 + StbA + Plasmid_stab_B + hypothetical + hypothetical	WP_001068329 + WP_000686485 + WP_000211282 + WP_000193205 + WP_000236495
NZ_SCJW01000033	DUF4760 + StbA + Plasmid_stab_B + hypothetical + hypothetical	WP_001068329 + WP_000686485 + WP_000211282 + WP_000193205 + WP_000236495
NZ_SCJZ01000002	StbA + hypothetical + DUF4760 + hypothetical + Plasmid_stab_B	WP_000686485 + WP_000236495 + WP_001068329 + WP_000193205 + WP_000211282
NZ_SCKB01000006	DUF4760 + StbA + Plasmid_stab_B + hypothetical + hypothetical	WP_001068329 + WP_000686485 + WP_000211282 + WP_000193205 + WP_000236495
NZ_SCKA01000005	StbA + hypothetical + DUF4760 + hypothetical + Plasmid_stab_B	WP_000686485 + WP_000236495 + WP_001068329 + WP_000193205 + WP_000211282
NZ_SCKD01000004	DUF4760 + StbA + Plasmid_stab_B + hypothetical + hypothetical	WP_001068329 + WP_000686485 + WP_000211282 + WP_000193205 + WP_000236495
NZ_SCKE01000035	StbA + hypothetical + DUF4760 + hypothetical + Plasmid_stab_B	WP_000686485 + WP_000236495 + WP_001068329 + WP_000193205 + WP_000211282
NZ_KE699572	hypothetical + hypothetical + hypothetical + DUF2158	WP_021526257 + WP_001454116 + WP_021526256 + WP_077252945
NZ_QBFB01000001	hypothetical + DUF262/DUF1524 + hypothetical + DinI	WP_001154434 + WP_022645420 + WP_022645419 + WP_001217562
NZ_CP034389	AAA_15/AAA_15/AAA_21/SMC_N + DUF3850/ASCH + hypothetical	WP_015979595 + WP_021529758 + WP_128896998
NZ_CP034389	hypothetical + DUF262/DUF1524 + hypothetical + DinI	WP_001154434 + WP_022645420 + WP_022645419 + WP_001217562
NZ_SAZL01000009	StbA + hypothetical + DUF4760 + hypothetical + Plasmid_stab_B	WP_000686485 + WP_000236495 + WP_001068329 + WP_000193205 + WP_000211282
NZ_RIZD01000029	hypothetical + hypothetical	WP_097408514 + WP_097408516
NZ_RIZD01000034	StbA + Plasmid_stab_B + Ead_Ea22	WP_001698485 + WP_000211256 + WP_001416413
NZ_RIZD01000007	hypothetical + hypothetical + hypothetical + hypothetical + hypothetical + hypothetical + DinI	WP_001154434 + WP_024199287 + WP_000049685 + WP_088545529 + WP_065275684 + WP_065275682 + WP_001217575
NZ_CP035325	hypothetical + S1/HSDR_N + KAP_NTPase	WP_001376441 + WP_001678413 + WP_023147874
NZ_CP035330	DUF5051 + HIRAN	WP_001774096 + WP_001774097
NZ_KE699580	StbA + hypothetical + DUF4760 + hypothetical + Plasmid_stab_B	WP_000686485 + WP_000236495 + WP_001068329 + WP_000193205 + WP_000211282
NZ_CP035339	RVT_1 + RVT_1 + hypothetical	WP_001605760 + WP_050516365 + WP_000993280
NZ_CP035350	hypothetical + Acyl_transf_3	WP_071940803 + WP_071940769
NZ_CP035354	RVT_1 + hypothetical + RVT_1	WP_050516365 + WP_000993280 + WP_001605760
NZ_RIAO01000033	hypothetical + hypothetical + DinI	WP_001154443 + WP_024221516 + WP_001217561
NZ_RIAO01000043	AAA_13	WP_128999349
NZ_CP035377	DUF4760 + StbA + Plasmid_stab_B + hypothetical + hypothetical	WP_001068329 + WP_000686485 + WP_000211282 + WP_000193205 + WP_000236495
NZ_RIZK01000047	SIR2_2 + DUF87	WP_032308110 + WP_027662636
NZ_RIZK01000072	hypothetical	WP_100729292
NZ_PXXQ01000001	DUF4760 + StbA + Plasmid_stab_B + hypothetical + hypothetical	WP_001068329 + WP_000686485 + WP_000211282 + WP_000193205 + WP_000236495
NZ_PXXR01000134	StbA + hypothetical + DUF4760 + hypothetical + Plasmid_stab_B	WP_000686485 + WP_000236495 + WP_001068329 + WP_000193205 + WP_000211282
NZ_ADUR01000062	SIR2_2 + DUF87	WP_000237502 + WP_000017834
NZ_KE699580	hypothetical + hypothetical + DUF2971 + hypothetical	WP_001576644 + WP_125093550 + WP_001576647 + WP_001576649
NZ_PXXS01000064	DUF4760 + StbA + Plasmid_stab_B + hypothetical + hypothetical	WP_001068329 + WP_000686485 + WP_000211282 + WP_000193205 + WP_000236495
NZ_PXXT01000034	DUF4760 + StbA + Plasmid_stab_B + hypothetical + hypothetical	WP_001068329 + WP_000686485 + WP_000211282 + WP_000193205 + WP_000236495
NZ_RIZL01000111	hypothetical + hypothetical + hypothetical + DUF2158	WP_072665384 + WP_072280528 + WP_072665383 + WP_001547483
NZ_RIZL01000007	hypothetical + DinI + hypothetical	WP_021561694 + WP_001217575 + WP_001154434
NZ_RIZM01000130	DUF2158 + hypothetical + hypothetical + hypothetical	WP_001547483 + WP_072280528 + WP_072665384 + WP_072665383
NZ_RIZM01000041	hypothetical + hypothetical + DinI	WP_001154434 + WP_021561694 + WP_001217575
NZ_RIZN01000127	DUF2158 + hypothetical + hypothetical + hypothetical	WP_001547483 + WP_072280528 + WP_072665384 + WP_072665383
NZ_RIZN01000065	hypothetical + hypothetical + DinI	WP_001154434 + WP_021561694 + WP_001217575
NZ_RIZP01000056	Peptidase_M78 + hypothetical + hypothetical	WP_000119270 + WP_001161722 + WP_001389947
NZ_RIZQ01000008	ParBc + DNA_methylase + hypothetical	WP_000559725 + WP_001143636 + WP_000142509
NZ_KE699614	StbA + Plasmid_stab_B + Ead_Ea22	WP_000686539 + WP_000211289 + WP_021526793
NZ_RIZR01000006	DUF2158 + hypothetical + hypothetical + hypothetical	WP_001547483 + WP_072280528 + WP_001161210 + WP_085022020
NZ_RIZS01000095	DUF3850/ASCH + hypothetical + hypothetical + hypothetical	WP_048266410 + WP_048266359 + WP_048266360 + WP_129445230
NZ_RIZT01000094	hypothetical + hypothetical + DUF2188 + DinI	WP_000232651 + WP_024146568 + WP_001472400 + WP_001622296
NZ_RIZT01000008	StbA + DUF4760 + hypothetical + Plasmid_stab_B	WP_001504475 + WP_001068329 + WP_025653443 + WP_025653442
NZ_RIZY01000010	hypothetical + DinI + hypothetical + hypothetical + hypothetical + AAA_23	WP_001059831 + WP_001217575 + WP_001154431 + WP_032193095 + WP_129445869 + WP_032193094
NZ_RIZY01000179	Fic + hypothetical	WP_021522894 + WP_016236400
NZ_RIZZ01000091	hypothetical + Fic	WP_016236400 + WP_021522894
NZ_RIZZ01000021	hypothetical + DinI + hypothetical + hypothetical + hypothetical + AAA_23	WP_001059831 + WP_001217575 + WP_001154431 + WP_032193095 + WP_129445869 + WP_032193094
NZ_CP035477	StbA + zf-C4_ClpX + hypothetical + hypothetical + hypothetical + hypothetical + Plasmid_stab_B	WP_000686484 + WP_001163782 + WP_032333640 + WP_000236495 + WP_000224220 + WP_001080492 + WP_000211251
NZ_CP034399	hypothetical + hypothetical + DinI + hypothetical	WP_048237166 + WP_001154434 + WP_001217575 + WP_000834899
NZ_KE705258	hypothetical + DinI + hypothetical + hypothetical + hypothetical	WP_001154434 + WP_001217575 + WP_021823668 + WP_021823669 + WP_021823670
NZ_CP034404	hypothetical + hypothetical + DinI + hypothetical	WP_048237166 + WP_001154434 + WP_001217575 + WP_000834899
NZ_CP026641	HTH_31/HTH_19/HTH_37/HTH_3 + RE_SacI	WP_071526056 + WP_000866882
NZ_CP026641	hypothetical + RVT_1 + hypothetical + AAA_21/AAA_15/SMC_N/AAA_23 + DinI	WP_001154434 + WP_032289563 + WP_023135320 + WP_089533099 + WP_001217575
NZ_CP035516	StbA + zf-C4_ClpX + hypothetical + hypothetical + hypothetical + hypothetical + Plasmid_stab_B	WP_000686484 + WP_001163782 + WP_032333640 + WP_000236495 + WP_000224220 + WP_001080492 + WP_000211251
NZ_RZIF01000032	hypothetical + DUF2188 + DinI	WP_000232651 + WP_001472400 + WP_129708480
NZ_RZIF01000007	hypothetical + hypothetical + hypothetical + hypothetical + hypothetical + hypothetical	WP_000196517 + WP_000086827 + WP_001080487 + WP_000951718 + WP_072668117 + WP_024211219
NZ_CP035317	hypothetical + DUF262/DUF1524 + hypothetical + DinI	WP_001154434 + WP_022645420 + WP_022645419 + WP_001217562
NZ_CP035318	hypothetical + DinI + hypothetical + DUF262/DUF1524	WP_022645419 + WP_001217562 + WP_001154434 + WP_022645420
NZ_CP035476	StbA + zf-C4_ClpX + hypothetical + hypothetical + hypothetical + hypothetical + Plasmid_stab_B	WP_000686484 + WP_001163782 + WP_032333640 + WP_000236495 + WP_000224220 + WP_001080492 + WP_000211251
NZ_SEKD01000023	StbA + Plasmid_stab_B + hypothetical	WP_023147091 + WP_000211275 + WP_001080496
NZ_KE699728	hypothetical + DinI + hypothetical + Trypsin_2/Trypsin + hypothetical	WP_000834899 + WP_001217575 + WP_001154434 + WP_001350593 + WP_000560513
NZ_SEKD01000044	hypothetical + DUF3850/ASCH + hypothetical + DNA_methylase + hypothetical	WP_000368931 + WP_001696366 + WP_000554771 + WP_001143634 + WP_001350076
NZ_SEKD01000045	AAA_13	WP_023146974
NZ_SERY01000024	DUF4760 + StbA + Plasmid_stab_B + hypothetical + hypothetical	WP_001068329 + WP_000686485 + WP_000211282 + WP_000193205 + WP_000236495
NZ_SERV01000007	hypothetical + hypothetical + hypothetical + AIPR	WP_001580533 + WP_104717683 + WP_001251691 + WP_087890510
NZ_SERX01000006	hypothetical + Hypoth_Ymh + DinI	WP_001154434 + WP_000497736 + WP_001217575
NZ_SERU01000026	hypothetical + DinI + SieB	WP_001154434 + WP_001217575 + WP_021548667
NZ_SERR01000003	hypothetical + HEPN_LA2681 + KAP_NTPase + DinI	WP_001154434 + WP_001518831 + WP_001518830 + WP_001217575
NZ_RCYD01000001	AAA_15/AAA_21/AAA_23	WP_028985815
NZ_RCYD01000006	hypothetical + DinI + hypothetical + hypothetical + hypothetical	WP_001154431 + WP_001217566 + WP_000893653 + WP_020218871 + WP_000402159
NZ_SAEC01000006	hypothetical + DinI + hypothetical + hypothetical + hypothetical + hypothetical	WP_001154434 + WP_001217573 + WP_000764102 + WP_000020716 + WP_001115044 + WP_061348270
NZ_KE699728	AAA_13	WP_000423308
NZ_SAEC01000059	StbA + Plasmid_stab_B	WP_085452402 + WP_000211267
NZ_SAED01000006	hypothetical + DinI + hypothetical + hypothetical + hypothetical + hypothetical	WP_001154434 + WP_001217573 + WP_000764102 + WP_000020716 + WP_001115044 + WP_061348270
NZ_SAED01000061	StbA + Plasmid_stab_B	WP_085452402 + WP_000211267
NZ_SAEM01000013	hypothetical + hypothetical + DUF2188 + hypothetical + DinI	WP_000232651 + WP_001394634 + WP_001472400 + WP_001544861 + WP_001222154
NZ_SAEM01000021	StbA + DUF4760 + hypothetical + Plasmid_stab_B	WP_129955767 + WP_001068330 + WP_001695006 + WP_000211280
NZ_SAEM01000064	AAA_15/AAA_21 + hypothetical	WP_053274948 + WP_000335230
NZ_SAEM01000065	AAA_13	WP_112880075
NZ_SAEW01000032	hypothetical + DinI + HEPN_LA2681 + hypothetical	WP_001154434 + WP_001217575 + WP_000354145 + WP_000859244
NZ_SAEY01000015	hypothetical + DinI + TIR-like	WP_001154434 + WP_001217575 + WP_023277642
NZ_SAFB01000001	DUF4760 + Plasmid_stab_B + StbA	WP_031609932 + WP_012907691 + WP_000686539
NZ_KE699729	hypothetical + hypothetical + hypothetical + DinI + hypothetical + hypothetical	WP_001622301 + WP_001622299 + WP_001622297 + WP_001622296 + WP_000232651 + WP_071589562
NZ_SAFB01000003	hypothetical + HEPN_LA2681 + AIPR + DinI	WP_001154434 + WP_000354145 + WP_021542068 + WP_001217575
NZ_SAFB01000026	hypothetical + hypothetical + hypothetical + hypothetical + hypothetical + hypothetical + DinI	WP_000232651 + WP_001407038 + WP_073507529 + WP_073507268 + WP_073507269 + WP_073507271 + WP_001222154
NZ_SAFH01000005	hypothetical + hypothetical + hypothetical + hypothetical + DinI	WP_001154434 + WP_040090158 + WP_042104940 + WP_130055671 + WP_001217575
NZ_SAFI01000060	hypothetical + DinI	WP_001154443 + WP_001217561
NZ_SAFI01000074	hypothetical + hypothetical + Peptidase_M78	WP_130066930 + WP_001389947 + WP_000119270
NZ_SAFI01000075	DUF3850/ASCH + hypothetical + hypothetical + hypothetical	WP_130075672 + WP_130075671 + WP_001531528 + WP_000554772
NZ_SAEJ01000001	DUF4760 + Plasmid_stab_B + StbA	WP_031609932 + WP_012907691 + WP_000686539
NZ_SAEJ01000003	hypothetical + HEPN_LA2681 + AIPR + DinI	WP_001154434 + WP_000354145 + WP_021542068 + WP_001217575
NZ_SAEJ01000024	hypothetical + hypothetical + hypothetical + hypothetical + hypothetical + hypothetical + DinI	WP_000232651 + WP_001407038 + WP_073507529 + WP_073507268 + WP_073507269 + WP_073507271 + WP_001222154
NZ_SAEL01000016	StbA + hypothetical + Plasmid_stab_B	WP_000686553 + WP_106378720 + WP_000211256
NZ_KE699759	DUF4760 + StbA + Plasmid_stab_B + hypothetical	WP_001539201 + WP_001504475 + WP_001539199 + WP_021528268
NZ_SAEO01000013	SIR2_2 + DUF87	WP_023352401 + WP_023352402
NZ_SAEO01000004	hypothetical + hypothetical + DUF4145 + hypothetical + DinI	WP_001154431 + WP_000516592 + WP_000245245 + WP_053274844 + WP_001217566
NZ_SAET01000003	hypothetical + DinI + Hypoth_Ymh	WP_001154434 + WP_001217575 + WP_000497736
NZ_SAEU01000040	DUF5051 + HIRAN	WP_001774096 + WP_097344552
NZ_SAEU01000062	hypothetical + DinI + TIR-like	WP_001154434 + WP_001217575 + WP_023277642
NZ_SAEZ01000023	StbA + hypothetical + Plasmid_stab_B	WP_000686553 + WP_106378720 + WP_000211256
NZ_SAFA01000096	hypothetical + DinI	WP_001154443 + WP_001217561
NZ_SAFJ01000069	DUF5051 + HIRAN	WP_001774096 + WP_097344552
NZ_SAFK01000017	DUF5051 + HIRAN	WP_001774096 + WP_080212117
NZ_SAFL01000001	hypothetical + DinI + HEPN_LA2681 + AIPR	WP_001154434 + WP_001217575 + WP_000354145 + WP_021542068
NZ_KE699798	hypothetical + DUF3850/ASCH + hypothetical + hypothetical	WP_157921753 + WP_004099442 + WP_004099447 + WP_004099450
NZ_SAFN01000115	hypothetical	WP_001165947
NZ_SAFN01000009	StbA + zf-C4_ClpX + hypothetical + hypothetical + hypothetical + hypothetical + Plasmid_stab_B	WP_000686511 + WP_001163786 + WP_001167297 + WP_000206716 + WP_000224227 + WP_001080499 + WP_000211273
NZ_SAFO01000029	hypothetical + DinI + hypothetical	WP_001154434 + WP_001217575 + WP_024235280
NZ_SAFQ01000031	hypothetical + DinI + HEPN_LA2681 + hypothetical	WP_001154434 + WP_001217575 + WP_000354145 + WP_000859244
NZ_SAFT01000138	hypothetical	WP_001165947
NZ_SAFT01000009	StbA + zf-C4_ClpX + hypothetical + hypothetical + hypothetical + hypothetical + Plasmid_stab_B	WP_000686511 + WP_001163786 + WP_001167297 + WP_000206716 + WP_000224227 + WP_001080499 + WP_000211273
NZ_SAFV01000006	hypothetical + hypothetical + hypothetical + SieB	WP_001251691 + WP_001580533 + WP_001580534 + WP_130075842
NZ_SAFZ01000128	hypothetical	WP_001165947
NZ_KE699837	hypothetical + hypothetical + hypothetical + hypothetical	WP_000232871 + WP_100224419 + WP_000235290 + WP_000609549
NZ_SAFZ01000009	StbA + zf-C4_ClpX + hypothetical + hypothetical + hypothetical + hypothetical + Plasmid_stab_B	WP_000686511 + WP_001163786 + WP_001167297 + WP_000206716 + WP_000224227 + WP_001080499 + WP_000211273
NZ_SAGD01000013	hypothetical + DinI + hypothetical + hypothetical + DUF4325	WP_001433252 + WP_001217567 + WP_052912896 + WP_016242317 + WP_016242316
NZ_SAGD01000043	SIR2_2	WP_061357923
NZ_SAGD01000046	DUF3850/ASCH + hypothetical	WP_001418896 + WP_001043197
NZ_SAGJ01000005	hypothetical + hypothetical + hypothetical + hypothetical + DinI	WP_001154434 + WP_040090158 + WP_042104940 + WP_130055671 + WP_001217575
NZ_SAGK01000007	hypothetical + hypothetical + hypothetical + hypothetical + hypothetical + DinI	WP_001154434 + WP_000764102 + WP_001115044 + WP_061348270 + WP_000020716 + WP_001217573
NZ_SAGK01000066	StbA + Plasmid_stab_B	WP_085452402 + WP_000211267
NZ_SAGQ01000001	StbA + Plasmid_stab_B + hypothetical + hypothetical + hypothetical	WP_021551870 + WP_000211286 + WP_000201250 + WP_000212745 + WP_000206723
NZ_SAGP01000021	hypothetical + hypothetical + Peptidase_M78	WP_130066930 + WP_001389947 + WP_000119270
NZ_KE699849	DUF3850/ASCH + hypothetical	WP_024187076 + WP_021519103
NZ_SAHB01000010	Ogr_Delta + HEPN_RiboL-PSP + HTH_35	WP_122989076 + WP_087603724 + WP_087603723
NZ_SAHC01000018	HEPN_Apea	WP_063267205
NZ_SAHF01000020	DUF5051 + HIRAN	WP_001774096 + WP_080212117
NZ_SAHD01000112	hypothetical	WP_001165947
NZ_SAHD01000009	StbA + zf-C4_ClpX + hypothetical + hypothetical + hypothetical + hypothetical + Plasmid_stab_B	WP_000686511 + WP_001163786 + WP_001167297 + WP_000206716 + WP_000224227 + WP_001080499 + WP_000211273
NZ_SAHI01000118	hypothetical	WP_001165947
NZ_SAHI01000009	StbA + zf-C4_ClpX + hypothetical + hypothetical + hypothetical + hypothetical + Plasmid_stab_B	WP_000686511 + WP_001163786 + WP_001167297 + WP_000206716 + WP_000224227 + WP_001080499 + WP_000211273
NZ_ADUR01000036	hypothetical + hypothetical + SIR2_2 + AAA_21 + DinI	WP_001154434 + WP_138974789 + WP_000200278 + WP_000959164 + WP_001217575
NZ_KE699865	hypothetical + hypothetical + Lactamase_B + hypothetical	WP_001752367 + WP_001752365 + WP_001752366 + WP_024187111
NZ_SAHM01000001	StbA + zf-C4_ClpX + hypothetical + hypothetical + hypothetical + hypothetical + Plasmid_stab_B	WP_000686511 + WP_001163786 + WP_001167297 + WP_000206716 + WP_000224227 + WP_001080499 + WP_000211273
NZ_SAHL01000031	HEPN_Apea	WP_063267205
NZ_SAHN01000021	StbA + hypothetical + Plasmid_stab_B	WP_000686553 + WP_106378720 + WP_000211256
NZ_SAHQ01000026	hypothetical + DinI + hypothetical + HIRAN	WP_001154434 + WP_001217575 + WP_001146828 + WP_000185756
NZ_SAHR01000024	DNA_methylase + HTH_31/HTH_19/HTH_37/HTH_3 + RE_SacI	WP_072276330 + WP_071526056 + WP_000866882
NZ_SAHX01000001	hypothetical + DinI + HEPN_LA2681 + AIPR	WP_001154434 + WP_001217575 + WP_000354145 + WP_021542068
NZ_SAHY01000035	hypothetical + DinI + hypothetical + hypothetical + hypothetical	WP_001154434 + WP_001217562 + WP_032235580 + WP_001384725 + WP_001384724
NZ_SAHY01000006	StbA + Plasmid_stab_B	WP_130058873 + WP_000211267
NZ_SAIB01000007	hypothetical + DinI + DNA_processg_A	WP_001154434 + WP_001217580 + WP_001324531
NZ_KE699866	DUF3800 + Plasmid_stab_B + StbA	WP_000654460 + WP_021529557 + WP_001504475
NZ_SAID01000016	hypothetical + DinI + hypothetical + hypothetical	WP_001154431 + WP_001217575 + WP_097289648 + WP_069345551
NZ_SAID01000028	ResIII/DEAD	WP_021570163
NZ_SAID01000006	AAA/HTH_50 + Peptidase_S8	WP_000502620 + WP_001140702
NZ_SAIE01000021	StbA + hypothetical + Plasmid_stab_B	WP_000686553 + WP_106378720 + WP_000211256
NZ_SAIF01000014	DUF4760 + Plasmid_stab_B + StbA	WP_031609932 + WP_012907691 + WP_000686539
NZ_SAIJ01000023	hypothetical + DinI + hypothetical + hypothetical + DNA_processg_A	WP_129942732 + WP_001217573 + WP_001154434 + WP_085456517 + WP_001324531
NZ_SAIK01000001	hypothetical + DinI + HEPN_LA2681 + AIPR	WP_001154434 + WP_001217575 + WP_000354145 + WP_021542068
NZ_SAIM01000001	DUF4760 + Plasmid_stab_B + StbA	WP_031609932 + WP_012907691 + WP_000686539
NZ_SAIM01000003	hypothetical + HEPN_LA2681 + AIPR + DinI	WP_001154434 + WP_000354145 + WP_021542068 + WP_001217575
NZ_SAIM01000024	hypothetical + hypothetical + hypothetical + hypothetical + hypothetical + hypothetical + DinI	WP_000232651 + WP_001407038 + WP_073507529 + WP_073507268 + WP_073507269 + WP_073507271 + WP_001222154
NZ_KE699867	DUF3850/ASCH + hypothetical + AAA_15/AAA_15/AAA_21/SMC_N	WP_021529612 + WP_021529611 + WP_015979595
NZ_SAFM01000114	hypothetical	WP_001165947
NZ_SAFM01000009	StbA + zf-C4_ClpX + hypothetical + hypothetical + hypothetical + hypothetical + Plasmid_stab_B	WP_000686511 + WP_001163786 + WP_001167297 + WP_000206716 + WP_000224227 + WP_001080499 + WP_000211273
NZ_SAFR01000002	StbA + zf-C4_ClpX + hypothetical + hypothetical + hypothetical + hypothetical + Plasmid_stab_B	WP_000686511 + WP_001163786 + WP_001167297 + WP_000206716 + WP_000224227 + WP_001080499 + WP_000211273
NZ_SAFR01000178	hypothetical	WP_001165947
NZ_SAFS01000011	hypothetical + hypothetical + DUF2188 + hypothetical + DinI	WP_000232651 + WP_001394634 + WP_001472400 + WP_001544861 + WP_001222154
NZ_SAFS01000021	StbA + DUF4760 + hypothetical + Plasmid_stab_B	WP_129955767 + WP_001068330 + WP_001695006 + WP_000211280
NZ_SAFS01000076	AAA_15/AAA_21 + hypothetical	WP_053274948 + WP_000335230
NZ_SAFS01000077	AAA_13	WP_112880075
NZ_KE699869	HTH_Tnp_1 + hypothetical + hypothetical	WP_000636369 + WP_021519102 + WP_021519103
NZ_SAFX01000003	hypothetical + Hypoth_Ymh + DinI	WP_001154434 + WP_000497736 + WP_001217575
NZ_SAGB01000001	Ogr_Delta + hypothetical	WP_089708991 + WP_068891945
NZ_SAGB01000004	PhdYeFM_antitox + StbA + Plasmid_stab_B + zf-C4_ClpX + Fic	WP_001561011 + WP_029488422 + WP_000211256 + WP_001561007 + WP_024169082
NZ_SAGG01000003	hypothetical + DinI + hypothetical + hypothetical + hypothetical	WP_001059830 + WP_001217575 + WP_001154431 + WP_024169233 + WP_096997786
NZ_SAGM01000032	hypothetical + DinI + hypothetical + HIRAN	WP_001154434 + WP_001217575 + WP_001146828 + WP_000185756
NZ_SAGN01000003	hypothetical + DinI + KAP_NTPase + RES	WP_001154434 + WP_001217575 + WP_129959506 + WP_077758113
NZ_SAGR01000001	hypothetical + hypothetical + hypothetical + SieB	WP_001251691 + WP_001580533 + WP_001580534 + WP_130075842
NZ_SAGS01000016	hypothetical + hypothetical + Peptidase_M78	WP_130066222 + WP_130066228 + WP_000119270
NZ_SAGS01000003	hypothetical + DNA_processg_A + hypothetical + DinI	WP_001154431 + WP_001324531 + WP_001059831 + WP_001217575
NZ_SAGU01000006	hypothetical + DinI + hypothetical + hypothetical + hypothetical + hypothetical	WP_001154434 + WP_001217573 + WP_000764102 + WP_000020716 + WP_001115044 + WP_061348270
NZ_KE699875	DUF3850/ASCH + hypothetical + AAA_15/AAA_15/AAA_21/SMC_N	WP_021529758 + WP_021529611 + WP_015979595
NZ_SAGU01000053	StbA + Plasmid_stab_B	WP_085452402 + WP_000211267
NZ_SAHG01000020	DUF5051 + HIRAN	WP_001774096 + WP_080212117
NZ_SAHH01000012	DUF5051 + HIRAN	WP_001774096 + WP_080212117
NZ_SAHJ01000004	DUF4145 + DinI + hypothetical + SieB	WP_032331032 + WP_001217562 + WP_001154434 + WP_077487305
NZ_SAHS01000012	hypothetical + DinI + hypothetical + hypothetical + DUF4325	WP_001433252 + WP_001217567 + WP_052912896 + WP_016242317 + WP_016242316
NZ_SAHS01000041	SIR2_2	WP_061357923
NZ_SAHS01000051	DUF3850/ASCH + hypothetical + hypothetical	WP_001418896 + WP_021517479 + WP_001043197
NZ_SAHP01000007	DUF262 + DNA_methylase + HEPN_MAE_28990/HEPN_RiboL-PSP	WP_000351260 + WP_001697730 + WP_000373633
NZ_SAHW01000003	hypothetical + hypothetical + DUF2188 + hypothetical + DinI	WP_000232651 + WP_001394634 + WP_001472400 + WP_001544861 + WP_001222154
NZ_KE699875	rve_3 + HTH_Tnp_1 + hypothetical + hypothetical	WP_032146212 + WP_139016470 + WP_021519102 + WP_021519103
NZ_SAHW01000021	StbA + DUF4760 + hypothetical + Plasmid_stab_B	WP_129955767 + WP_001068330 + WP_001695006 + WP_000211280
NZ_SAHW01000061	AAA_15/AAA_21 + hypothetical	WP_053274948 + WP_000335230
NZ_SAHW01000062	AAA_13	WP_112880075
NZ_SAIC01000032	HEPN_Apea	WP_063267205
NZ_SAIL01000001	hypothetical + DinI + HEPN_LA2681 + AIPR	WP_001154434 + WP_001217575 + WP_000354145 + WP_021542068
NZ_SAIN01000136	AAA_15/AAA_21 + hypothetical	WP_053274948 + WP_000335230
NZ_SAIN01000137	AAA_13	WP_112880075
NZ_SAIN01000024	hypothetical + hypothetical + DUF2188 + hypothetical + DinI	WP_000232651 + WP_001394634 + WP_001472400 + WP_001544861 + WP_001222154
NZ_SAIN01000048	StbA + DUF4760 + hypothetical + Plasmid_stab_B	WP_129955767 + WP_001068330 + WP_001695006 + WP_000211280
NZ_SEJY01000152	hypothetical + hypothetical + PIN_12 + hypothetical + DinI	WP_001154434 + WP_021513008 + WP_021513009 + WP_000834899 + WP_001217575
NZ_KE699877	DUF3800 + Plasmid_stab_B + StbA	WP_000654460 + WP_021529557 + WP_001504475
NZ_SEKC01000118	StbA + Plasmid_stab_B + hypothetical	WP_023147091 + WP_000211275 + WP_001080496
NZ_SEKC01000199	DUF3850/ASCH + DNA_methylase + hypothetical + hypothetical + hypothetical	WP_001696366 + WP_001143634 + WP_001350076 + WP_000368931 + WP_000554771
NZ_SEJR01000001	DUF3800 + Plasmid_stab_B + StbA	WP_000654460 + WP_021529557 + WP_000686499
NZ_SEJR01000046	hypothetical + AAA_21/AAA_15/SMC_N/AAA_23 + DUF4145 + hypothetical + DinI	WP_001154444 + WP_053887526 + WP_000245245 + WP_053887525 + WP_053887527
NZ_QKMW01000006	hypothetical + Lactamase_B + hypothetical	WP_021561351 + WP_021561350 + WP_001752367
NZ_CP035720	StbA + zf-C4_ClpX + hypothetical + hypothetical + hypothetical + hypothetical + Plasmid_stab_B	WP_000686484 + WP_001163782 + WP_032333640 + WP_000236495 + WP_000224220 + WP_001080492 + WP_000211251
NZ_SGUH01000019	Peptidase_M78 + hypothetical	WP_000208725 + WP_000636521
NZ_SHGX01000008	hypothetical + hypothetical + hypothetical + hypothetical + hypothetical + hypothetical	WP_000196517 + WP_001080487 + WP_072668117 + WP_024211219 + WP_000951718 + WP_000086827
NZ_SHGU01000048	RVT_1 + hypothetical + RVT_1	WP_050516365 + WP_000993280 + WP_001605760
NZ_SHGU01000069	DUF3850/ASCH + hypothetical + hypothetical	WP_054194099 + WP_021517479 + WP_097732467
NZ_KE699879	DUF3850/ASCH + hypothetical + AAA_15/AAA_15/AAA_21/SMC_N	WP_021529758 + WP_021529611 + WP_015979595
NZ_SHHQ01000012	DUF3850/ASCH + hypothetical + AAA_15/AAA_21 + hypothetical	WP_001461201 + WP_001396141 + WP_001396142 + WP_000906719
NZ_SHHQ01000025	HTH_36/RP-C + hypothetical + DinI + hypothetical + Abi_2 + DUF4297 + hypothetical	WP_040233356 + WP_094089130 + WP_130525415 + WP_162535726 + WP_094089143 + WP_152927279 + WP_089591243
NZ_SHHM01000008	hypothetical + DinI + KAP_NTPase + RES	WP_001154434 + WP_024242286 + WP_032176113 + WP_077758113
NZ_SHGW01000037	hypothetical + DinI	WP_001154434 + WP_001217575
NZ_SHHA01000007	hypothetical + hypothetical + Peptidase_M78	WP_001161722 + WP_001389947 + WP_000119270
NZ_SHHK01000018	DNA_processg_A + hypothetical	WP_053902881 + WP_126681267
NZ_SHHL01000021	DUF3800 + Plasmid_stab_B + StbA	WP_000654460 + WP_001613284 + WP_001613283
NZ_SHGZ01000004	hypothetical + AAA_15/AAA_21 + hypothetical + hypothetical + hypothetical	WP_063090871 + WP_001682736 + WP_063090872 + WP_127699595 + WP_063090869
NZ_SHHE01000011	hypothetical + hypothetical + DUF1863 + DinI	WP_001154433 + WP_000286099 + WP_000549632 + WP_001217579
NZ_SHHE01000071	DUF3850/ASCH + hypothetical + hypothetical	WP_001418896 + WP_021517479 + WP_001043197
NZ_KE699959	RVT_1 + hypothetical	WP_021530418 + WP_016243697
NZ_SHHN01000008	hypothetical + DUF3850/ASCH + hypothetical + DNA_methylase + hypothetical	WP_000368931 + WP_014640573 + WP_000554771 + WP_001143634 + WP_001350076
NZ_SHHO01000002	hypothetical + DinI	WP_001154431 + WP_001555842
NZ_SHHC01000041	hypothetical + hypothetical + DUF2188 + hypothetical + DinI	WP_000232651 + WP_001394634 + WP_001472400 + WP_001544861 + WP_001222154
NZ_SHHR01000035	hypothetical + DinI + hypothetical + hypothetical	WP_001154434 + WP_001217575 + WP_001292590 + WP_039023285
NZ_SHHI01000023	RVT_1 + AAA_21	WP_024248662 + WP_024248661
NZ_SHHI01000044	hypothetical + hypothetical + DUF4145 + hypothetical + DinI	WP_001154431 + WP_000516592 + WP_000245245 + WP_034167053 + WP_034167052
NZ_SHHX01000023	RVT_1 + AAA_21	WP_024248662 + WP_024248661
NZ_SHHX01000051	hypothetical + DinI + hypothetical + hypothetical + DUF4145	WP_001154431 + WP_034167052 + WP_000516592 + WP_034167053 + WP_000245245
NZ_SHHW01000001	DUF4145 + DinI + hypothetical + hypothetical	WP_023150399 + WP_001217562 + WP_001154434 + WP_000008839
NZ_SHJI01000012	hypothetical + DinI + hypothetical + DUF1863	WP_001154433 + WP_001217579 + WP_000286099 + WP_000549632
NZ_KE699959	StbA + Plasmid_stab_B + zf-C4_ClpX + hypothetical + hypothetical + hypothetical + hypothetical	WP_000686511 + WP_021530507 + WP_001163786 + WP_001080499 + WP_001167297 + WP_000224227 + WP_000206716
NZ_SHIG01000015	hypothetical + DinI + hypothetical + DUF1863	WP_001154433 + WP_001217579 + WP_000286099 + WP_000549632
NZ_SHJN01000007	hypothetical + hypothetical + hypothetical + DUF262/DUF1524 + DinI	WP_001154434 + WP_130534543 + WP_001404037 + WP_130534530 + WP_001404039
NZ_SHIA01000001	hypothetical	WP_061157862
NZ_SHIC01000001	RVT_1 + AAA_21	WP_024248662 + WP_024248661
NZ_SHIC01000027	hypothetical + hypothetical + DUF4145 + hypothetical + DinI	WP_001154431 + WP_000516592 + WP_000245245 + WP_034167053 + WP_034167052
NZ_SHID01000010	StbA + Peptidase_M78/HTH_31/HTH_3 + hypothetical + Plasmid_stab_B	WP_033544759 + WP_001603071 + WP_001603073 + WP_000211261
NZ_SHID01000001	hypothetical + hypothetical + hypothetical + hypothetical + hypothetical + hypothetical	WP_000196517 + WP_001080487 + WP_072668117 + WP_024211219 + WP_000951718 + WP_000086827
NZ_SHHZ01000022	StbA + Plasmid_stab_B + hypothetical	WP_130564133 + WP_001603069 + WP_001080496
NZ_SHHZ01000002	hypothetical + DinI + hypothetical + DUF1863	WP_001154433 + WP_001217579 + WP_000286099 + WP_000549632
NZ_ADUR01000026	StbA + Plasmid_stab_B	WP_000686495 + WP_000211267
NZ_KE699972	DUF3850/ASCH + hypothetical	WP_001418896 + WP_001043197
NZ_SHIF01000078	Peptidase_M78 + hypothetical + AAA_31/CbiA	WP_000208725 + WP_000636521 + WP_074400489
NZ_SHHV01000015	hypothetical + HEPN_LA2681 + AIPR + DinI	WP_001154434 + WP_000354145 + WP_059241720 + WP_001217575
NZ_SHII01000076	SIR2_2	WP_157846090
NZ_SHII01000087	hypothetical + RVT_1 + hypothetical + hypothetical + hypothetical + hypothetical	WP_001302990 + WP_000746343 + WP_000042038 + WP_001177885 + WP_000551925 + WP_001310277
NZ_SHJM01000010	hypothetical + hypothetical + hypothetical + hypothetical + putAbiC + AAA_17/AAA_18 + ASCH + hypothetical + DinI	WP_001154431 + WP_130570091 + WP_001369944 + WP_130570090 + WP_000333697 + WP_000904469 + WP_001555843 + WP_000020981 + WP_001217566
NZ_SHIK01000038	hypothetical + DinI	WP_001154434 + WP_001217575
NZ_SHIN01000001	DNA_methylase + hypothetical + HATPase_c_3	WP_029401229 + WP_029401228 + WP_029401227
NZ_SHIN01000001	hypothetical + RVT_1 + hypothetical	WP_097513309 + WP_000169432 + WP_058657309
NZ_SHIN01000002	hypothetical + hypothetical	WP_064556667 + WP_024234795
NZ_KE700006	AAA_17/AAA_18 + ASCH + hypothetical + hypothetical + DinI + hypothetical + hypothetical + putAbiC	WP_001555844 + WP_001555843 + WP_001369944 + WP_000020981 + WP_001555842 + WP_001154431 + WP_000671717 + WP_000333697
NZ_SHJF01000010	hypothetical + hypothetical + hypothetical	WP_000723541 + WP_000484450 + WP_000763711
NZ_SHJF01000021	DUF262 + DNA_methylase + HEPN_MAE_28990/HEPN_RiboL-PSP	WP_000351260 + WP_001697730 + WP_000373633
NZ_SHKE01000005	RVT_1	WP_130549351
NZ_SHJE01000020	StbA + Ead_Ea22 + hypothetical + Plasmid_stab_B	WP_001720221 + WP_025491846 + WP_000711112 + WP_025491845
NZ_SHJE01000004	hypothetical + DUF4325 + hypothetical	WP_032254602 + WP_032254618 + WP_126646822
NZ_SHJO01000002	hypothetical + DinI + hypothetical + DUF1863	WP_001154433 + WP_001217579 + WP_000286099 + WP_000549632
NZ_SHJJ01000006	DNA_processg_A + hypothetical	WP_053902881 + WP_126681267
NZ_SHJB01000011	StbA + Plasmid_stab_B + Ead_Ea22	WP_000686519 + WP_000211289 + WP_089618010
NZ_SHJV01000005	RVT_1	WP_130549351
NZ_SHKF01000011	hypothetical + AAA_19/UvrD_C_2 + hypothetical + SIR2_2 + DUF87 + DinI	WP_001154431 + WP_130564872 + WP_061355690 + WP_028985770 + WP_029364119 + WP_001217575
NZ_SHIQ01000017	hypothetical + HATPase_c_4/AlbA_2 + hypothetical + DinI	WP_001154434 + WP_001471283 + WP_000834899 + WP_001217575
NZ_SHJH01000026	hypothetical + hypothetical + Peptidase_M78	WP_130564533 + WP_097491544 + WP_000119270
NZ_SHJH01000033	hypothetical + DinI + Peptidase_M78 + hypothetical	WP_063099988 + WP_001217575 + WP_033817166 + WP_001747379
NZ_SHJH01000043	StbA + Plasmid_stab_B	WP_130564628 + WP_130564629
NZ_SHIR01000005	hypothetical + DarT + hypothetical + DUF4325 + Macro + DinI	WP_001154434 + WP_016239482 + WP_016242317 + WP_016242316 + WP_052773454 + WP_001217575
NZ_SHIS01000003	hypothetical + Ead_Ea22 + Plasmid_stab_B + StbA	WP_000711112 + WP_025491846 + WP_025491845 + WP_001720221
NZ_SHIS01000007	DUF3850/ASCH + hypothetical + MethyltransfD12 + hypothetical	WP_061348400 + WP_061348395 + WP_061348396 + WP_061348401
NZ_SHJY01000012	StbA + Ead_Ea22 + hypothetical + Plasmid_stab_B	WP_001720221 + WP_025491846 + WP_000711112 + WP_025491845
NZ_SHJY01000004	hypothetical + DUF4325 + hypothetical	WP_032254602 + WP_032254618 + WP_126646822
NZ_SHJR01000040	hypothetical + DinI	WP_001154434 + WP_001217575
NZ_KE700032	hypothetical + DinI + AAA/HTH_50 + Peptidase_S8	WP_001154434 + WP_001217575 + WP_001513123 + WP_021532214
NZ_SHIU01000004	SIR2_2 + DUF87	WP_097514442 + WP_112910906
NZ_SHKH01000003	hypothetical + DinI + hypothetical + DUF1863	WP_001154433 + WP_001217579 + WP_000286099 + WP_000549632
NZ_SHIW01000014	StbA + Ead_Ea22 + hypothetical + Plasmid_stab_B	WP_001720221 + WP_025491846 + WP_000711112 + WP_025491845
NZ_SHIW01000007	MethyltransfD12 + hypothetical + hypothetical + hypothetical + DUF3850/ASCH	WP_061348396 + WP_061348395 + WP_061348401 + WP_071337454 + WP_061348400
NZ_SHJT01000003	hypothetical + DinI + HEPN_LA2681 + hypothetical	WP_001154434 + WP_001217575 + WP_130553566 + WP_032144083
NZ_SHJT01000065	hypothetical + DinI + hypothetical + hypothetical + hypothetical	WP_000232651 + WP_001222154 + WP_115196412 + WP_001544861 + WP_130553851
NZ_SHIY01000013	AAA_13	WP_047669502
NZ_SHIY01000021	hypothetical + DNA_methylase + hypothetical	WP_000742296 + WP_025491973 + WP_001469928
NZ_SHJQ01000004	hypothetical + AAA_15/AAA_21 + hypothetical + hypothetical + hypothetical	WP_063090871 + WP_001682736 + WP_063090872 + WP_127699595 + WP_063090869
NZ_SHJZ01000006	hypothetical + hypothetical + hypothetical + DUF262/DUF1524 + DinI	WP_001154434 + WP_130534543 + WP_001404037 + WP_130534530 + WP_001404039
NZ_KE700040	DUF4760 + StbA + Plasmid_stab_B + hypothetical	WP_001539201 + WP_001504475 + WP_001539199 + WP_021528268
NZ_SHJX01000012	hypothetical + hypothetical + hypothetical + DUF262/DUF1524 + DinI	WP_001154434 + WP_130534543 + WP_001404037 + WP_130534530 + WP_001404039
NZ_SHHY01000007	DUF3850/ASCH + hypothetical + MethyltransfD12 + hypothetical	WP_001747928 + WP_001176391 + WP_000372780 + WP_001747929
NZ_SHKA01000010	StbA + Plasmid_stab_B + Peptidase_M78/HTH_31/HTH_3 + hypothetical	WP_033544759 + WP_000211261 + WP_001603071 + WP_001603073
NZ_SHKA01000001	hypothetical + hypothetical + hypothetical + hypothetical + hypothetical + hypothetical	WP_000196517 + WP_000086827 + WP_001080487 + WP_000951718 + WP_072668117 + WP_024211219
NZ_SHNL01000005	hypothetical + hypothetical + DUF1863 + DinI	WP_001154433 + WP_000286099 + WP_000549632 + WP_001217579
NZ_CP036177	ResIII/DEAD	WP_130624300
NZ_CP036245	StbA + hypothetical + DUF4760 + hypothetical + Plasmid_stab_B	WP_000686485 + WP_000236495 + WP_001068329 + WP_000193205 + WP_000211282
NZ_CP036245	HEPN_Apea	WP_032190067
NZ_CP036245	hypothetical + hypothetical + Peptidase_M78	WP_001161722 + WP_001389947 + WP_000119270
NZ_CP036202	DUF4238	WP_096167926
NZ_KE700049	DNA_methylase + HATPase_c_3/HATPase_c	WP_001538234 + WP_001538235
NZ_CP036202	hypothetical + hypothetical + hypothetical + DUF4325 + hypothetical	WP_001154428 + WP_052928646 + WP_130723475 + WP_086258518 + WP_032248694
NZ_CP035312	StbA + Plasmid_stab_B + AAA/HTH_50 + Peptidase_S8	WP_001673486 + WP_024242821 + WP_000248600 + WP_000970615
NZ_CP035312	hypothetical + DUF262/DUF1524 + DinI	WP_001154434 + WP_047662251 + WP_001217575
NZ_SJSV01000009	DUF3800 + Plasmid_stab_B + StbA	WP_000654460 + WP_001613284 + WP_001613283
NZ_SJTD01000019	HATPase_c_3/HATPase_c + DNA_methylase	WP_001279022 + WP_000598783
NZ_SKFL01000008	StbA + Ead_Ea22 + hypothetical + Plasmid_stab_B	WP_021545617 + WP_000036162 + WP_000711112 + WP_000211243
NZ_SMTA01000007	AAA_15/AAA_21 + hypothetical	WP_069914504 + WP_133265710
NZ_SMTA01000007	hypothetical + TIR_2 + ASCH + DinI	WP_021537501 + WP_021536371 + WP_133265732 + WP_001217575
NZ_SMSZ01000007	AAA_15/AAA_21 + hypothetical	WP_069914504 + WP_133265710
NZ_SMSZ01000007	hypothetical + TIR_2 + ASCH + DinI	WP_021537501 + WP_021536371 + WP_133265732 + WP_001217575
NZ_KE700068	hypothetical + DinI + hypothetical + hypothetical + DUF2188	WP_000232651 + WP_001222154 + WP_001507779 + WP_032143468 + WP_021532436
NZ_SMTC01000013	DUF676/PGAP1 + hypothetical	WP_000063128 + WP_000844440
NZ_SMTC01000001	hypothetical + DinI + hypothetical + hypothetical + RVT_1	WP_001059831 + WP_001217575 + WP_001154431 + WP_001034589 + WP_001320043
NZ_CP037945	StbA + Ead_Ea22 + Plasmid_stab_B	WP_000686499 + WP_001289969 + WP_000211289
NZ_CP037943	StbA + Plasmid_stab_B + Ead_Ea22	WP_000686499 + WP_000211289 + WP_001289965
NZ_CP029057	hypothetical + AAA_19/UvrD_C_2 + hypothetical + hypothetical + DinI	WP_001154431 + WP_134162527 + WP_001031670 + WP_134162528 + WP_001217575
NZ_SNTP01000019	hypothetical + DinI + hypothetical + Pribosyltran + DNA_processg_A	WP_000834899 + WP_001217575 + WP_097749171 + WP_016245841 + WP_106652083
NZ_SNTP01000043	hypothetical + hypothetical + HTH_3/HTH_31/HTH_26 + ParE_toxin + hypothetical + hypothetical	WP_029400443 + WP_029400441 + WP_029400439 + WP_029400438 + WP_024211219 + WP_029400442
NZ_SNTU01000041	DUF4065 + hypothetical + Nterm_IS4/DDE_Tnp_1	WP_072059142 + WP_001112381 + WP_024250060
NZ_SNTO01000001	hypothetical + DinI + hypothetical + Pribosyltran + DNA_processg_A	WP_000834899 + WP_001217575 + WP_097749171 + WP_016245841 + WP_106652083
NZ_SNTO01000041	ParE_toxin + hypothetical + hypothetical + hypothetical + HTH_3/HTH_31/HTH_26 + hypothetical	WP_029400438 + WP_029400443 + WP_029400442 + WP_029400441 + WP_029400439 + WP_024211219
NZ_KE700100	AAA_13	WP_001583661
NZ_SNTT01000002	hypothetical + DinI + hypothetical + Pribosyltran + DNA_processg_A	WP_000834899 + WP_001217575 + WP_097749171 + WP_016245841 + WP_106652083
NZ_SNTV01000004	StbA + AAA/HTH_50 + Peptidase_S8 + Plasmid_stab_B	WP_001673486 + WP_000248600 + WP_000970615 + WP_024242821
NZ_SNTG01000053	hypothetical + DNA_methylase + hypothetical	WP_000742296 + WP_001123601 + WP_001469928
NZ_SNTQ01000028	StbA + Plasmid_stab_B + zf-C4_ClpX + hypothetical + Ead_Ea22	WP_134235058 + WP_000211257 + WP_001163773 + WP_022631071 + WP_022631072
NZ_SNTJ01000020	ASCH + DinI + hypothetical + Mrr_cat + hypothetical + HIRAN	WP_021537502 + WP_001217575 + WP_021537501 + WP_016248371 + WP_023568565 + WP_000185757
NZ_SNTA01000043	HATPase_c_3 + DNA_methylase + hypothetical	WP_029401227 + WP_029401229 + WP_134254029
NZ_MTWW01000136	Peptidase_M78 + hypothetical	WP_089645699 + WP_000636521
NZ_MTWW01000089	hypothetical + hypothetical + DinI	WP_001154430 + WP_134240423 + WP_001217562
NZ_MTWX01000005	hypothetical + HipA_C + hypothetical + HIRAN + DUF5051	WP_021523854 + WP_021523856 + WP_024224407 + WP_021563624 + WP_050515810
NZ_MTWX01000076	DUF4760 + StbA + Plasmid_stab_B + hypothetical	WP_001068330 + WP_000686522 + WP_000211280 + WP_001695006
NZ_KE700131	DUF4760 + StbA + Plasmid_stab_B + hypothetical	WP_001068330 + WP_000686522 + WP_000211280 + WP_001695006
NZ_MTWV01000095	AAA_13	WP_023146974
NZ_MTWY01000047	RVT_1	WP_047657908
NZ_MTWZ01000073	DUF3850/ASCH + hypothetical + hypothetical	WP_032242139 + WP_001484278 + WP_001764709
NZ_MTXC01000011	hypothetical + SieB + DinI	WP_001154434 + WP_021548667 + WP_001217575
NZ_MTXD01000067	StbA + Plasmid_stab_B	WP_001525150 + WP_000211267
NZ_MTXF01000027	DUF4145 + DinI + hypothetical + hypothetical	WP_134266588 + WP_001217562 + WP_001154434 + WP_001583354
NZ_MTXG01000049	hypothetical + hypothetical + hypothetical	WP_134240226 + WP_004016846 + WP_024166900
NZ_MTXH01000022	hypothetical + hypothetical + hypothetical	WP_134240226 + WP_004016846 + WP_024166900
NZ_MTXI01000077	hypothetical + AIPR + DinI	WP_001154434 + WP_001723286 + WP_001217583
NZ_KE700159	hypothetical + KAP_NTPase + hypothetical + DinI	WP_001154434 + WP_001726290 + WP_000834899 + WP_001217575
NZ_MTXK01000018	hypothetical + hypothetical + hypothetical	WP_134240226 + WP_004016846 + WP_024166900
NZ_MTXK01000029	hypothetical + KAP_NTPase + DNA_processg_A + DinI	WP_001154434 + WP_000109153 + WP_001324531 + WP_001217580
NZ_MTXJ01000066	DUF3850/ASCH + hypothetical + Pkinase/Pkinase_Tyr + PP2C_2/PP2C/SpoIIE	WP_029392163 + WP_029392162 + WP_029392161 + WP_029392160
NZ_MTXM01000014	DUF262/DUF1524	WP_059329802
NZ_MTXM01000031	hypothetical + hypothetical + TIR_2	WP_001154428 + WP_000362292 + WP_001338411
NZ_MTXL01000016	DUF262/DUF1524	WP_059329802
NZ_MTXL01000035	hypothetical + hypothetical + TIR_2	WP_001154428 + WP_000362292 + WP_001338411
NZ_MTXN01000036	hypothetical + DinI	WP_001154434 + WP_001217575
NZ_MTXN01000046	hypothetical + hypothetical + hypothetical	WP_134240226 + WP_004016846 + WP_024166900
NZ_MTXN01000054	hypothetical + DinI + KAP_NTPase + DNA_processg_A	WP_001154434 + WP_001217580 + WP_000109153 + WP_001324531
NZ_ADUS01000062	StbA + Plasmid_stab_B + AAA/HTH_50 + Peptidase_S8	WP_000686525 + WP_000211288 + WP_000248600 + WP_000970615
NZ_KE700175	StbA + hypothetical + hypothetical + hypothetical + Plasmid_stab_B	WP_021533424 + WP_021533423 + WP_000236495 + WP_000224227 + WP_000211293
NZ_MTXR01000038	StbA + hypothetical + DUF4760 + hypothetical + Plasmid_stab_B	WP_000686485 + WP_000236495 + WP_001068329 + WP_000193205 + WP_000211282
NZ_MTXS01000026	StbA + AAA/HTH_50 + Peptidase_S8 + Plasmid_stab_B	WP_001673486 + WP_000248600 + WP_000970615 + WP_024242821
NZ_MTXS01000085	hypothetical + DNA_methylase + hypothetical	WP_000742296 + WP_001123601 + WP_001469928
NZ_MTXV01000096	StbA + hypothetical + DUF4760 + hypothetical + Plasmid_stab_B	WP_000686485 + WP_000236495 + WP_001068329 + WP_000193205 + WP_000211282
NZ_MTXW01000116	hypothetical + Pkinase/Pkinase_Tyr + Pkinase/Pkinase_Tyr	WP_125075118 + WP_000181134 + WP_000609262
NZ_MTXW01000087	StbA + Plasmid_stab_B + AAA/HTH_50 + Peptidase_S8	WP_001673486 + WP_000211288 + WP_000248600 + WP_000970615
NZ_MTXT01000056	SIR2_2	WP_157846090
NZ_MTXT01000057	hypothetical + DUF3850/ASCH + hypothetical + DNA_methylase + hypothetical	WP_000368931 + WP_001696366 + WP_000554771 + WP_001143634 + WP_001350076
NZ_MTXU01000065	hypothetical + RVT_1 + FRG + hypothetical	WP_001754918 + WP_023148839 + WP_023148838 + WP_016239054
NZ_MTXU01000087	HATPase_c_3 + DNA_methylase + hypothetical	WP_029401227 + WP_029401229 + WP_029401228
NZ_KE700176	hypothetical + Lactamase_B	WP_021533448 + WP_021533447
NZ_MTXY01000047	hypothetical + HipA_C + hypothetical + hypothetical + HIRAN + DUF5051	WP_021523854 + WP_021523856 + WP_001485637 + WP_021523861 + WP_021523857 + WP_050515810
NZ_MTYA01000150	ResIII/DEAD	WP_000012516
NZ_MTYA01000076	Fic + hypothetical	WP_021522894 + WP_016236400
NZ_MTYC01000038	hypothetical + PIN_12 + hypothetical + DinI	WP_001154431 + WP_053903775 + WP_001059831 + WP_001217575
NZ_MTYD01000025	hypothetical + RVT_1 + hypothetical + hypothetical	WP_166740923 + WP_119682762 + WP_000042038 + WP_001310277
NZ_MTYE01000068	hypothetical + DinI + hypothetical + hypothetical + AAA_23	WP_001154431 + WP_001555842 + WP_032193095 + WP_032193093 + WP_032193094
NZ_SORR01000028	hypothetical + DinI + hypothetical + hypothetical + AIPR	WP_001154434 + WP_001217575 + WP_000207842 + WP_166783778 + WP_061350925
NZ_SORR01000029	DUF3850/ASCH + hypothetical + hypothetical	WP_001704921 + WP_000355825 + WP_001704922
NZ_SOPT01000010	Peptidase_M78 + hypothetical	WP_134350808 + WP_064165005
NZ_CP042336	hypothetical + hypothetical + Lactamase_B	WP_001752367 + WP_001752365 + WP_001752366
NZ_KE700179	SIR2_2	WP_021514374
NZ_SDPS01000024	DNA_methylase + HEPN_MAE_28990/HEPN_RiboL-PSP + DUF262	WP_001697730 + WP_000373633 + WP_000351260
NZ_SDPS01000039	hypothetical + Plasmid_stab_B	WP_000711113 + WP_000211256
NZ_SDSG01000010	DUF4760 + StbA + Plasmid_stab_B + hypothetical + hypothetical	WP_001068329 + WP_000686485 + WP_000211282 + WP_000193205 + WP_000236495
NZ_SDSG01000022	Peptidase_M78 + hypothetical + hypothetical	WP_000119270 + WP_001161722 + WP_001389947
NZ_SDSF01000012	AAA_13	WP_021038201
[truncated: 16,152 more rows]

## Sheet: Table S5B
Table S5B. Summary of genetic systems encoded on P2-like, Related to Figure 4
System #	Pfams	Occurrences in P2 hotspot	protein1	protein2	protein3	protein4	protein5	protein6	signal peptide	transmembrane domain	notes
1	Plasmid_stab_B | StbA	4592	MTTPTRRISFYLKPAAVKSEQEACNYLDSLPASERSRAQRAAFLAGLALIKRNPAFAYWMAEWPEDNLPFNTVSIKETYQDNQPSGVECNFYKIKKNIQTLFPE	MKICIDDGSTNIKLAWTENGERRNAISPNSFKSEWSAPFGGSQPANYMLDGVRYGFDPVSDRFVQTTDTQYQYSDVNVIAIHHALVKSGITPQEVDVVVTLPLSEYFDTNAQPDMANINRKKANVMRPVEYQNGEAFTIRNVRVMPESIPAGFKALADMSPFESLLIVDLGGTTLDVAKVQGQLAGISQVFCDPHVGVSLMADAVLSVMATNGMRTSHHIANTIIEHRHDEAWLRQHIHNDAHYASLMAVIREKEETLKQRVIRALAVFSGYGRVMVVGGGAEIVAPAIREACGVNATFIADGVPQFALVNGLYAMDKE	-	-	-	-
2	HEPN_MAE_28990/HEPN_RiboL-PSP | DNA_methylase/MethyltransfD12	1136	MKIFKIGDIHPSVPHLFADLAELATVINYSGRYDLHKNDLITIRTQSNTSVDDIDQEYQEDENEGCDAERNDRLERQVEDVWTQLDFRQNFLKDIYPFIINGDFISLKENLTEIQRIYIFLLACSRLRSFTKARQGIIQFWAKNFAVVSKFCATALLPAHSTVRVFDANSDDRRKYYGTDLRKALKRLGKDLAVPYINEQECERADPRGDGGFDIVATIEFEDKLSSNFAFLGQCGAQERDWPKKTLEAHSLKLRTYFQVHFDIPTLMFTPVFYRNSDGQWVDNSPCAGVLIIDRARILQLLKKTNHCPKIVSEQWFLDFEQIINDLKVE	MDNKIVEIETNKLDFDPKNPRFFRLNDASNAATVIEEMLDDESVHDLMLSIGQQGYFPGEPLLAVKSNGNYIVVEGNRRLAAVKLLNGDLLPPKRKLKGVQEIIDDTTNKPKKLPCIIYENREDVLRYIGYRHITGVKEWDSLSKAKYLKELCDTFYSHEPKEIVLKNLAREIGSKPHYVATLLTALNLYEVAHDHEFFNLPMKASDVEFSYITTALGYSKITNWLGLQDKKDFLDPNLNEENLKRLFSWFFVPDQQGRTIIGESRRIKDIAAVVEKPEAIEILMKSSNLDEAYLYTSGEREALDKALNAASVKLRVVWDMLLKAKELTLEHEEAASEIFEMSKNIRNQIRSKREDD	MTVKVIDLFCGAGGLTHGLQLAGLDVVAGIDLEGECRFPYERNNKSKFIEQDIAKVTKEELLRLYGDASVKVLAGCAPCQPFSKYTQGKDKADDKKWPLLYEFERLIREVSPEIVTMENVPDVTKHKVYNDFYNSLLKLGYYVWASKVDCVEYGIPQNRSRHVLLASKLGAIELVKRDDVILKTVRDAIGNLPPLEDGQTDPNDILHRASKLNPINKKRIIHSVPGGTWKDWPKELIAACHMKSSGKGYASVYGRMSWDKPSPTITTLCYGFGNGRFGHPEQHRAISLREAALLQTFPMDYIFVEDKDKFVIRSIGKMIGNAVPVELGKAIGQSIKNHLE	-	-	-			RM-like system
3	DUF4760	1102	MNPITLQIISNAIVLLGVLVAIGTIIYNVRTAKKTQTANFLFESRQDMQYIESLHTLKQVHRSGKSFRSYVFPCDGCIITDEEMAERRKFQYILNFYERVAVSIREGIYDEKMIKRTSYTTVVETYDIAEPLIKAIRESINSDTTYQEFEWLVRRWKANPLRKNK	MTQNPFSFYDFLGYLIPGGLFLFILFLFSIEINPVYIEGILNHILKYKEIISVFIYVVLIVLSYISGHFISILSSCLIEKYMNSKLGYPSIYLFSKRSSLKIKRHNTKFSIVNFIRGVFLFPVSAFDKAEHHKTTLHSILIKVFWPQIRDGYINVFSVSTLYRRKGLRGDLFRLAYHYVYEHSKNHQVKMQNYVALYGFCRNITFVFLASVWLLMFLLLLSFLIDINIRLLPFCFLLLFCIAASRVFYYGFVKYYRRYSLEVLMAFAVLQHDKKTSAISS	-	-	-	-		1 TM in protein 1, 4 TM in protein 2
4		470	MRTVKNYSYPYLTFVTLSVLGGIFLFIWWRNDVYRITYLYSFTTNCLVSVSVVLSVFVSLCLLKKNLVDRSKFTGVTSYLKFFSGMCLLTWMILFTLLVTLIYFLPGEDSFYSAPYEYSRGSSKSCSGAFVDDPDLQKTIFICYPYGDYQDGNVIYVKKRVNALGAVVTYAYATSGRFRFD	-	-	-	-	-		3 TM
5	AAA_13	420	MELSLKNVTSYDKNKYTKISLEKRINILYGQNGAGKSTISNFFYNPADDDYRDCRCTNINNYRPLVYNTKFIEDNFFDKDVQKGIFTLSKENTEIEKEISKKREIVKELKIKLEATKANCRKFKDRNNEAETSCTESIWLNTEHIRNSDINSLMTGYLKNKRNLFTKVKSSIRLSDIDLNQLLTDYRELLNHKNTTIQTISPYNPYIISFDEEQLLKTPVIDSSNSYLSETIKKLQNLDWVKKGKEDYLVDDTCPFCQKETIDDKFKEALEQIFDKSYAQRITSIEKLKHIYESTTQEQLQLLKTQLTDCTAITIEERKTSLAHISSLEKMLKSNIELINNKIQNPSLSVTLDKDNDIEESLLKDIKQYNVRINTLNEKVKQFNLTQSKIQNQFWGALR…	-	-	-	-	-			RloC-like
6	DUF676/PGAP1/LCAT	402	MSMVEWISHEKKDSLILFVHGLNGGLETWNFNKETSFPKLLAEDEDIGNVFDIACFNYFTKFTQTYAKTSGLWARIFSKKNKLERNLPTDEIAELLYTEIRVTLSDYSRIIIIAHSMGGVISKNLILKKVEHEEQSNIIGFISLAVPHFGAKLANITSMVSSNAQLVDLGLLSEATDTLNRRWINCSKKLPITRYVYGSHDTIVDKKSALPMDSERNNSIAVNEGHSSICKPENSSSTVFVAVKQFIQQINLEAPKKICVERFSDEKQYDNEYFVLKMIVADIHQDIAMHAKEYYYNAELARNIFTSDYDRKLLGHLYSKIREIYQEEYEQYIANSISPDKFIAAVHRRIAQEDKSSLDSLIKSLETIHKKGMLHQLANKNDRDIVWSSETSVETLEQL…	MKSYLNINSLILVGVRKNYVTTFYKGLNVIYGDSDTGKSSILEFINYLLGASSIDLADEIKTSVNYAALEVVINDTVFTIVRDIYDHKKAIEVYRCKFDDLHKHFPKKYAPNYSPLSNVDGVFSEFLLDSLNFPKIEIKVSPSKAHSQMRRLSFRNIYKFVYVSQDDIGSKSFLRLGDWSRYAFTKEVFKYMFNVLDESIARLQGEISAKSSLVTELNRKYQIISEFLRDTDYETIESIDDEINRIDLVLEELVAGLSALDKNMKADSIQYTELKDAHNFISLKYKECILNITALEDKIDKYSRLKNDYDNDIEKLKAIKTANSRIGVLDKEVFSCPVCDSHIKIDDSDFPFEISSEKDLNEELNSLSRRRRNINDMISEMSFKLKKESGYKKELDERL…	MLAIAISILSHSKKGVLSLDINKIQIFMYLIKNPSKIDYALTVSGKKPACVESQLTYTIKSFSTNVDILFDNSKVKYLIKIMSLRGLLSAEKKNNESVKLFLSEKGKEFASSLTDGYFKEIKRLSEALLPLQALPTSKLNSVINQVFKEK	-	-	-
7	Peptidase_S8 | AAA/AAA_5/AAA_2	400	MMERNLLLGNGHVLTKKEPLPKGRDGKRYPYTLEEVREHLNPEIDTLLSRFRSLDDAAKPRGESVFNLTLHPAFLGKSYFPEGLLRATGLRDVGSRQVIIRPRKAARQCDQNKDLVTAQLFVSGDDDAVIRFKEILNSPTAPKGVQKDLIEIESVSFFEGKERARNFEHAKSDLIKFEVVLHAGVEDDDIVKAYISYAAQYDVSVDYKSRIQVGGLTFIVAHARPEDMKKTLDFSLIRVVRPMPSLRCTQPNIVRKLSNIVTPELPNSKAVLESERIAIFDGGLGTADLSNWVTEYVYPDTKETSGLLLQHGNEVTSTFLFGRVEENAPSFKRPFMNVDHYRVLSPTSGDNGNWDLFDVLKKIQSVLDSGDYKFANLSIGPHLPIGDDEVHVWTAVLDQ…	MVNVREDELFKLIEQGIKGNANAFTLLCRKMINNIRKNDEALASKLASLVAEGTVLRGASSKAPMPVDGDSRRNLLQETSVNAIVEEPVWNTDISKKLESIVNERENAVSLFKAGLEPVKTVLLSGPPGVGKTMSAHWLAAKLNLPLLTLDLSSVMSSLLGKTGNNIKSVMDYAKEKPCVLLLDEFDAVAKRRDDDRDVGELKRLVTVLLQTIDEWPATSLLVAATNHPDILDPAVWRRFEHILKFNMPSVELIDRYLVNHNIEPELSKKLAPLLDGMSFAIINRILNFSKKNEVLRNIPFESSLIEAVITERVSLDEFSDNDLNIIKYHFDGFSNRKIAELVGVSHPTIANKLQKWGIK	-	-	-	-			ietAS (Gao et al, 2020)
8	KAP_NTPase	306	MHNTYIKDYIEYYLSLKTEPQYAIMLKGAWGSGKTWFIERVLEEYKQKHSEFKFLKVSLYGVNSIEQIEDEFYRQLHPILSNKALIFGANVLKNTLKATFKIDFNGDNKSDVDVNASVPTINLSDFSREPDGFVLVFDDIERAGIDLPILFGYINHFVEVNGYKAILVANEEEIINREKRINNDDEKSSSEYIRTKEKLVGKTFEVTSDLHSACNIFLGVISSLHVANIFKEDMQTIEHLYVSAKYNNLRHLRQFFLDVQRIISLLGDKYVSNDDFMKVFFQQLLIFSMEYRGGNLNYEDFNSIGNVNYSMFLDKGRAKTKYDMIVEKYSSPVLTETLLDGAYWRELICDGKVTHDLLAQLDITRFFRSTDAQAWEYLWNYRELNETILNEQYAIAKDN…	-	-	-	-	-
9	DNA_processg_A | HAD/PRTase_3	246	MNNMYLKAVIFSIADVVLPLTSNTQPQELKSRIDSELRKLFAFLSSKGIKVIFLTNKNRNVRTHDGIVTLDEYLKRKFPESIHFCRELDNNIPAKQTGKAIDFIMAALELKRNEMIYVGRSQEDLQAATNGNTLFINATWYEPVTEYGFQFSEPKEIARFIDVFCLREQLWGWQGHFNEDVHYYALAPFSTYVPEFTMYSANARDLAKLSVGSPDFWIRYLGASIYFSGLSEGASFITTYVGHNAEDPYKLANIMEHDLKGLAVSFKGKYLKDLFLRHTTAIKSQQARIAKQEVNITSQINTVNLNPAPIKNLITGERYTNPPKLKGKKILVIDDFCTEGNAHETARMYLKAAGANVINISWLKTINRDVSICEPTRKIRPWEANTLDVDDINYVGTIG…	MTDIETARWNTESAALLALSEIHGVSYWTLYKVAQKGIRFRDIVTSQTLANFEYLLGVKLHRQPYYLNEGNWSVFRDSMISTAKILLTHYHNSGYKIIHHGSPSYPDKLNDLSEPPFWLFAQGNVSLLDKKCVGVVGTRNPTALGIYLTQAVISQFIDSDYSTVSGLAYGIDQSAHEASLLFKIPTIAVLGTGVNSNYPKNSGEMRGHIVNNGGLILTEYLPNQKPSQENFVRRNRIQAALSDVLIPVEWGLKSGTSHTVRYAAQLKRAILCPLLRGTTPQEEIKHALSEYSATIMNIPLSDFKDVQSLIKSASGVKTQQLSLLGDE	-	-	-	-
10	DUF262/DUF1524	231	MELHAYTRTISELLSVNRKYVVPRFQREYSWVKEQINELWYDVISNIKLESDFTYSNNEYFIGSLVLVGDETGREMQIVDGQQRLTTLTIFLSVLCEAFKSNNQSDLASALFENYIEGRDDDGKKFFKLINETPKPFFQKNIQHINKADDIPQTQEERNLLSAYKEITSLASKEKLEKYFSVEINTEDNYSSVLKAIRDQILRFLKIIFITVNEEDEAYTIFETLNARGMNLSFVDLIKNKLFKALNDPHPNDDAKDNWKAIRTTLMQRNGVGTFENYMRHWWVSKYAYVSNENLYKSFIGKWRKGEINPATFIDELKQDAELYVRLSSPLESDYPQMEDKQLFHSLNAIRLFGITQCRPFLLALLKAKQQKRLRQCDLLKAVKYIENFHFVFNAVCSL…	-	-	-	-	-			Type-IV restriction enzyme
11		218	MQGKVDEQQSNDIEAEFGYYPVEVNVETDDFSLLTLPGLAEKTNLINNHRNVINGWIYPGNQEVYNLNGGISTMPFSQRVFGLPKTHSLKLKNTSSLETLNFAVWCLSFFKGIRLTTTDAGFLDATPIKPSKLTDFILVKCSEKEVIELALKYMSSEKKTKHAPINIAAIVHALFLSQNPQYLSFEKFQYLYMALDSCFALTWAEKNKCTEKTLNHSRRLKWICKTYGIPRPSWVTGKKNITNIRNENFHEAMFHGQPLGFTTINNYQYGDDILQQMQALICRLLVAILGVNAPDYITSNVNSREYHSLTLKI	-	-	-	-	-
12		210	MDTIIAFLSLAFFVAFFIGLIKPSLVRMPNRKRASAVYLGGGFVLSIIGSILYPTEKNQPVAKTETSTVAGHKAQKTFEYGEKTLKEYRNESKKTRHDIVNSYIDFKEVPATASDAFYACMSEYTFTKDDELKLGDVLGWCFNDYENDPNSLNNKINLDTFQSNFSGWDGSYRPLEKLIKDNMNDDSSYKHVSTVYHLVLNKDPHAIVKTTFRGTNAYGGMVKQTVAARVDVRTGEIDSILDN	-	-	-	-	-		2 TM
13	DUF4209	193	MNDIFVLTREELETLDYSVFMHIPVTFHAHKIKKYLDGIAESSENPKEKKLASLFGMLYSFNLQVVNNTPSFEPQMIWGNKRSILPEDFDEQVNDCLLYVSQKITNPFLLSRIYDVVWCNNRKNKDVAIKAIDSYAEMLNIAIERLIIKNESMDESDLNCFIFARDYIARALHINKMVYPRKSEGNMAIKNAIHSLYSIQNERLIFEGFNNLTWFMVRDFDGDNLQYAENAEKMAEQHKDKKYYDAVKSLYMTSAVIYEKNGEYERAKRCKLASANITIKVATDRPDNMGKISWLRTAISELRQYGGDSQQIEDLKEQLANLREEVRSEYVTLSHSIDISDLVAESEKKLTGRSLPDIFKVLMRETPIENIESMREQVLRLSEKSLFSSFVGTEINDES…	-	-	-	-	-		1 TM
14	SIR2 | DUF87	188	MSHFKLSELSAIGYVVGLEGEKIRINLHEGLQGRLASHRDGVSSVTQPGDLIGFDAGNILVVARVTDMAFVEADKAHKANIGTSDITDMPLRQIIAYAIGFIKRNNDGCIFVSEDWRLPALGASAVPLTSNFLNTIYSIDEDELEKAIELGLDSRTKSVKILASIDKLLTRHMAVLGSTGYGKSNFNALLTRRISEKYPNSRIVIFDINGEYSKAFEGIANVKHTILGMSPEGIPPRPPFVRGQVFSEKHVYYKQIPYQALGFAGLIKLLRPSDKTQLPALRNALNAINRTHFEGSNFYLEDSKGTQFRIYDDCREEGQFSLGLWLDGLRNRTLAKTDRWPPFKSIASLVAEFGCVAADFRSGGSKRDAFSYGNVLPLVKIIQQLSEDIRFKNVVDMKG…	-	-	-	-	-			SIR2 + HerA (Gao et al., 2020)
15	CDtoxinA | CDtoxinA | Exo_endo_phos	186	MANKYTPIFIAGILLPILLNGCSSGKNKAHLDPKVFPPQVEGGPTIPSPDEPGLPLPGAGPALPTNAPIPIPVPGTAPAVSLMNMDGSVLTMWSRGAGSSLWAYYISDSNSFGELRNWQIMPGTRPNTIQFRNVDVGTCMTSFPGFKGGVQLSTAPCQFGPDRFDFQPMVTRNGNYQLKSLSTGLCIRANFLERTPSSPYATTLTMERCPSSGERNFEFMWSISEPLRPALATIVKPEIRPFPPLPIEPDRHSAGGEQ	MKRLIIIVTMLLISGCSSSQEAVNNQIDELGKENNSLFTFRNLQSGLMLHNRLDLHGREITGWEVVPVKTPAEALVTDQSGWIMIRTPNTDQCLGTPDGKNLLKMTCNPTDKKTLFSLIPSTTGAVQIKSVLSGLCFLDSKNSGLSFETGKCIADFKKPFEVVPQSHLWMLNPLNTESPII	MKKYIISLIVFLSFYAQADLTDFRVATWNLQGASATTESKWNINVRQLISGENAVDILAVQEAGSPPSTAVDTGRVIPSPGIPVRELIWNLSTNSRPQQVYIYFSAVDAFGGRVNLALVSNRQADEVFVLRPVRQGGRPLLGIRIGNDAFFTAHAIATRNNDAPALVEEVYSFFRDSRDPVHQAINWMILGDFNREPDDLEVNLTVPVRNASEIIFPAAPTQTSQRTLDYAVAGNAVAFRPFPLQAGIVYGARRTQMSSDHYPVGVSRR	-	-	-			Cytolethal distending toxin
16	RVT_1	184	MKKIYELTTGRALKYFLQHDSYTTLELPSYVDFSSLLEEINSAIDEGKINFQPDSKSLMGKNINYEVLVSKDGLYSWRRITLINPLYYVYFCKLITSPSNWKAIKNKFREFESNDLFLCSSTPVSKKNTSNVAASVLNWWEDFEQKSLSLALEYEFMFSTDISNFYPSIYTHSFEWVFISKEEAKKKENNNNPGRLIDTHIQMMMSNQTNGIPLGSTLMDTFAELILGEIDLQLRKKTEEQKITDYKVVRYRDDYRIFSSSKDDLDKISKCLVEVLGEFGLDLNSRKTELHDDIILHSLKSAKKEYIIERSFNSLQKMLYAIYLFSLKHQNSKITVRYLNDFLRKLFRKKKITNSGHQLDAMLGIISSIMAKNPTTYPVGMAIFAKLLTFLYDDDELKF…	-	-	-	-	-			RT-Abi-P2
17	HATPase_c_3 | DNA_methylase	169	MEKSLFLSFHGRIIDHLGIQMYQSPTAAIAEMVSNSWDADATEVKITLPTHDDFSITIQDNGIGMTLEECQNKFLTVGYDKRKNNAKTLSRDLKRPLMGRKGIGKFAGFGIASVITVTTISKDTGEKTSFVLDIDKIRDSSNDDYINTSKLTIDVIERVEPNNELKKAHGTTIKLTCLKIQRLISADFFATSMARRFSVNAAAADFYVSIDGKLIPTEDFLSKSEMSFPKDYKQDEKPKGLTEIDKDGWGTEMVGDHQIKWRVFFLKETIKEEELQGISIFSHGKLAQRPFMFNLAGGLPSQNGPEYMTGAVLADYLDEFDEDVISTERQRLNWGHHHLATLEEWGKARIRNLLKIWKDRRAEEKTKLIEDKVSDFSSRIEKLAPSEKKTIMTALKKLA…	MTVKVIDLFCGAGGLTHGLQLAGLDVVAGIDLEGECRFPYERNNKSKFIEQDIAKVTKEELLRLYGDASVKVLAGCAPCQPFSKYTQGKDKADDKKWPLLYEFERLIREVSPEIVTMENVPDVTKHKVYNDFYNSLLKLGYYVWASKVDCVEYGIPQNRSRHVLLASKLGAIELVKRDDVILKTVRDAIGNLPPLEDGQTDPNDILHRASKLNPINKKRIIHSVPGGTWKDWPKELIAACHMKSSGKGYASVYGRMSWDKPSPTITTLCYGFGNGRFGHPEQHRAISLREAALLQTFPMDYIFVEDKDKFVIRSIGKMIGNAVPVELGKAIGQSIKNHLE	-	-	-	-			RM-like system
18	MethyltransfD12 | AAA_15/AAA_21	166	MTKPSHFRTPLRYPGGKAKFLPHIEQILRNNDLIGGCYAEPYAGGAGVALGLLLNGLVENIFINDIDPALYSFWFAVVNHNDLLCEMIDEVPVTIENWHTQKEILLNNDKYSMLEVALSTFFLNRTNRSGILKAGVIGGKEQKGPWKLDARFNKKELIKRIELIGAYKEKIYVSNFDAVDFLLHQKALLPQNSLIYLDPPYYVKGAELYRNFYKHDDHVKIANTLREIQLPWVVSYDNVPEIKSIYHEFNMTDYTLNYTAQDKKKGLEIIIYNHGIKIPDI	MIKEISFKKFKKLIDIDFSFNEDINIISGTNGTCKTTLLHLISNGFQMPPSRSQNYSNSNCVRVIKSINKIANPKMEAIVRESKNYTDPAEGTKGVLFSINYLDHSTLDFRKHNSKNPDEAQRYAIKPVYPRGKEKQSLPAKPVLYLGLSRLFPIGETKDDALTKIPLNLPEEYVGYISKIYNELLGINIINIESNNIGDFKAGPLFDTDNPAIDSNTISSGEDNIFIIIKALVSLRYYFESLIQSTDQKESILLIDEFDATLHPSLQIRLLDKIYQYAKDYKIQVFFTTHSLTLLEYAFHKKYHVVYLINNITKALLLDNPDILKITMYLKTQTKDEIYTRNKIPVFTEDEEARFLFNEILGYWISKYPNFAIVSNSFHLIDCFIGADNLKTIFNDSH…	-	-	-	-			RM-like system
19	HATPase_c | DUF4325	155	MKKINKEDSKRTFLRGWLRFLRSVERAKKKKPAQEKNGSLRFSDETTPVQNQVATFIENISIIKEYDSSILRRDAEKILIPKYFDLYDNPEKSLLFISAATKLIARGKWKSYIFDYKKNKKHCLGLECLLGVALTAARQSNINFKDTMIQINGIYPKDEQYLEIIRDVGLVKEISNAAPGKVLDSTEASKKANPKKRIFSADSIGKENASAFAHDRKNVTAEKFTAYINECLNDHNLKLVHEAEKHLTSCMGELLDNAERHCGLEQRPRWYLRGFVNNNVRNPICELAVFNFGKTISETFDNLPEDHFSLSQQVNPYINKHIKKKGMFKEGLTTVAALQGRVSCKNEKETDSSGTGTIELLKLFQDMHDNLKKMGRDIKGGIKMTLISGSTHINFDGSY…	MKMADITIDFNKLVKDSNKKLFAGRSNGRQAYDYFNIGKFCTTSNDRLYLLIPKGIVVSSSYFLGMLETVLPKFSSPSEFYSRTVLDGREYKEGMLSELDRAVRRGLHKNVPFF	MFPSFKNIFQIKMTALSVIFFIFPAACSVTDFSNKENIECNESLYPNTPFYISDSGLSGISSPFLLSGNPNDGLMFCEKANDTFHKLSLARDNKKDLFANYFKDVPNSHDIYNIVKVPENGPEWISIGISLFALVSSFVIPYVQHRKERKEAINEGYWVREVIMPKINGLAFDVVQSFKNSMALSEEEFLSVFSNTLLPKLGELRDSLYLFNSFPELNADIENLESICDSLEEEVSNHIDSPNEIRISDISMFHSKLIQKLILLHKKIG	-	-	-	Protein 3	1 TM in protein 3
20	HipA_C | HipA_C/HIRAN	150	MPYQLVELSPVANDLEQLGTKEKFWFYFSDDTVNLQLFKYSRPDTGEHWSEKCAAELCHLLNIPHASYDLARYNGRFGVVTQNIIPSGFRMVMGNEVLHSSTFDYPGPLQAGEKPVRVREHTVTRVLGCLDRESIKPPPSVYDLTGLNAADVFCGYLMLDALVSNQDRHHENWAIMLNNETGEQFLCPTYDHAASLGREMLDDERNERLNTKDKNRQIPCFVRKARSELFKAKTDKKPLLTVEAFQHAVEGRVAARDHWLGKLSVLTEDSITDVFNQVPSSCISDSARRFATLMVMENRRRLLE	MTNTNSVYVAWQAPDTRDWHVVGNLQERKSGYVFRYTKGALKSTKFTKFSGMSDVRETYVSEELFPLFKNRLLSPRRPEYPSFIKWLGFEEDKVNPIDILARSGGLRSTDQLQIFKKIDVDSDGNFEHFFFLHGLGYLNSLANARVSELKPGQILRLCLDLQNEYDGDAVVVRADKPAEIVGYCPRYLSNDIKKMLLDDPKSITLTVEKISDDAPHNYRLLCKLSGVLSQACQSTLIPQDEFEPIE	-	-	-	-
21	Peptidase_M78	148	MSYAAKKLLDRYWDRRLPVDPFKLAKAWGARVEALEESAYNNDGLSGLAVIKKGVHRIYFDSSEHSNRQRFTVAHELGHHVLGHTQDGEYHRDNVGNYSTGARDYREVEANKFAAELLMPESAIRQLVSREGIDSTLRLASIFNVSEAAMHWRLKSLGMAY	MRLVLSAVVLCFACTFLWQGLNFALAVGNGLLEAKSSIATAITQKVDAQTCVSAEKCSALSADPKMADERITPSSDTNKVRKSISGLSTDWLSASSLIAIVAFILGVGLTLLLTLLKSAFQHPTDKDFRTKSTSNTIELATPISELIIGVLNIIKDKLSK	-	-	-	-		2 TM in protein 2
22	RVT_1	147	MGRPYVTLNLNGMFMDKFKPYSKSNAPITTLEKLSKALSISVEELKAIAELPLDEKYTLKEIPKIDGSKRIVYSLHPKMRLLQSRINKRIFKELVVFPSFLFGSVPSKNDVLNSNVKRDYVSCAKAHCGAKTVLKVDISNFFDNIHRDLVRSVFEEILHIKDEALEYLVDICTKDDFVVQGALTSSYIATLCLFAVEGDVVRRAQRKGLVYTRLVDDITVSSKISNYDFSQMQSHIERMLSEHDLPINKRKTKIFHCSSEPIKVHGLRVDYDSPRLPSDEVKRIRASIHNLKLLAAKNNTKTSVAYRKEFNRCMGRVNKLGRVAHEKYESFKKQLQAIKPMPSKRDVAVIDAAIKSLELSYSKGNQNKHWYKRKYDLTRYKMIILTRSESFKEKLECFK…	MNANIRLLKYIVGVSSALFLIFSLISLFETIQNEKLYERDICFDSQCLKFFAEKTSGIVMYFQAFGWLITTFVTVFGVMIALMTYNAGVKNNNNSNYTSHLTMFREFASAELTKRSSIYPEKVNFFRWYRVMFPEAQGGDISVSRDYLEIISRIKCVIEEANAHITEENKDYKYKTHQRKMMAVLDEIGISISNGPKNIFIEVESQILDYIDTINLSFCHSSSVIELSRVKRKYI	-	-	-	-		2 TM in protein 2	Type IV retron (Mestre et al., 2020)
23	HSDR_N_2/KAP_NTPase/NB-ARC	140	MSSKINKVKETESDIEQKIIYPFLTKKSVDGLGINKEYILTKRNIKSLEIGKGSTKKIYYPDYLVIINGVPVLLVEAKTPGEDLDSAFQEARLYALELNAKYESGMNPLTKIIATDGYEWLAGEWDNNQGSYRLNEISPVDKNCANFLEEFSFTALSKLSEEFIAKSKPRKFWKPRRMMGGKAAQNEEVGHNSFGATLISEYGNIFNPNTLNDRQFIAREGYISSKRRDRYTQPIDKIIRAAQPVSNSDSKLIEDTDNPKEIIEKFRGRSPLENKILLIVGSVGSGKTTFIDHLKEVALPNDIIKTTLWLRFNMNESPVSSGEVYDWLRGKIIQQCKLAYPDIDFDLLDNLKKLYSVEINKFNKGEGQLLSGDEYNKELFKIIRECKSDLHETALAYTR…	-	-	-	-	-			NLR-like protein with a N-terminal nuclease effector
24	RVT_1/DUF4435	140	MTKTSKLDALRAATSREDLAKILDIKLVFLTNVLYRIGSDNQYTQFTIPKKGKGVRTISAPTDRLKDIQRRICDLLSDCRDEIFAIRKISNNYSFGFERGKSIILNAYKHRGKQIILNIDLKDFFESFNFGRVRGYFLSNQDFLLNPVVATTLAKAACYNGTLPQGSPCSPIISNLICNIMDMRLAKLAKKYGCTYSRYADDITISTNKNTFPLEMATVQPEGVVLGKVLVKEIENSGFEINDSKTRLTYKTSRQEVTGLTVNRIVNIDRCYYKKTRALAHALYRTGEYKVPDENGVLVSGGLDKLEGMFGFIDQVDKFNNIKKKLNKQPDRYVLTNATLHGFKLKLNAREKAYSKFIYYKFFHGNTCPTIITEGKTDRIYLKAALHSLETSYPELFRE…	-	-	-	-	-			Putative type-IC retron (Mestre et al., 2020)
25		137	MLDARKNIDLIKDIDEISEKGIQAFGLLYDESGHSNLHDPLLRWCDFLLRYIAPQKRIILKSDRFPENIHDGARVGLQRIEMLFTTGGDVNPYQSKTLTLFNDTSGKKATKRTDNLWADWGIHHLHLPLNPVSSSKKYSDRAEWVLFLKVYSNAVLFIDIKHHDKNIEPNLFSQRDLVETFIRNWPEAAEIFEMKGISGLACIHPTTDSDIANLRKNGINLPVVMDGKAYAPLGMGITTARTAVSVSTYRNKIYHCAKHIEKIFMDEDSPYIKEIKSLGVNNPEFKMHMFNDGGLGIVEINTRKGWKFLRKNADASHDVFSFLNNALMPEWASPVVLQFWEKTHCKMEGIEN	-	-	-	-	-
26	HTH_37/RVT_1	132	MKSAEYLNTFRLRNLGLPVMNNLHDMSKATRISVETLRLLIYTADFRYRIYTVEKKGPEKRMRTIYQPSRELKALQGWVLRNILDKLSSSPFSIGFEKHQSILNNATPHIGANFILNIDLEDFFPSLTANKVFGVFHSLGYNRLISSVLTKICCYKNLLPQGAPSSPKLANLICSKLDYRIQGYAGSRGLIYTRYADDLTLSAQSMKKVVKARDFLFSIIPSEGLVINSKKTCISGPRSQRKVTGLVISQEKVGIGREKYKEIRAKIHHIFCGKSSEIEHVRGWLSFILSVDSKSHRRLITYISKLEKKYGKNPLNKAKT	MLHKALRLIRQYHKESIVELSSSLGIPKDKIVSLESGVWSPSIEVLERYASHFDIPVSSLVFFSESLGTQGRLSKRLRLNLAGKVLDVLEWVSNKNEKTEKA	-	-	-	-			Type-VI retron
27		131	MWGLILERKIIFNNGFLSINREVIIIFLIYFILVGLGISGVIYSRYVDEGVKYLLVTPSFLNNSPLNWTTSVWAGVLGIHGTIAALSITFMGMFVSQVSNYSEHGFENICKSMLLRKTSFLKFSLNSIFSLLSGIVLLSCGGGMITYAISIFVSLYFIFNYGSMYLKLYNVTENPTIITDRLFFELDKAKNDYLLIDERRRTIENKFLNMINDFEYIHYGWDSDFINKGQRKLNIFQNNQNVIINDFCPICFKEINNELERFSKVVRTDLRVNLNFIYPLSTSSVHIEVQDGASIDELLISNVTKLLKKGLVFSSAPESFLNYGKYEDAVVISLRNSLFSGNELALDFSIRAIFTLVSETELVKVIHNLNHSFGYTNKKNNIEYSIFAAFYMKVSSEVS…	-	-	-	-	-		3 TM
28	ResIII/DEAD	130	MSGFFLDLTKLSPSVNSDTAIPPRDIFTALPSKDTKFQYPRDVQSEVWEKWYEARRSPTNVIKMNTGSGKTSVGLIILKSCINEGEGPAVYVVPDNYLVEQVVLEANQLGIPVTQDERSPKFIAGKEILVTNIFKVVNGRSAFGVGDDGQKIPIGSIIIDDAHACLSSIEEQFSISIQKNNPAYDKLFRIFENSLMTQAGAKTLEIKSGDRNAYVRVPFWKWQESINDIMTILLENKDHDDLSFKWPLIKDNLILSKCVVSASKIEISPHCIPIQMIPSLSNARRKIFMTATLVDESILASHFGITDESLSNPITPKTIGDIGDRMILMPQVINPSLSDVDIKAMCKEISSKHNVVVIVPSDYRTRFWQDVADRILDKNTIYQGVQELRTQHVGLVVLV…	-	-	-	-	-			Type III REase
29	zinc_ribbon_13/DUF4145	125	MVMLVDDCPRCGSQKIAFDVNGLNCTRVYNALGGGKTYEYEVYCVCRECHKTTMFLCRPLTKNKTLDGYNWESGIFGLKEVAEVVRPISPADLAVEEPPEFLPEHINSAYEEGAKCLAIGCYNAAATMFRLCLDYATKGLLPDGEQGPAQKIRRSLGLRMEWLFDNHLLPEALRELAECVKDDGNDGAHEGILDKAAAEDLEDFTYLFLERLYTEPQRLIEAKTRREQRRNK	-	-	-	-	-			Putative nuclease
30		119	MRRMEAAWTWVIHMNLKIFGIIVLSALMFVLGFFLGGFNWEWADKNYAGEVALWSMLGGWLSAIATLFAVLVSLYMAYQATQNEIEKIRVTHGVSMSVTHGNGLSCNLIIQNLRNMKVNVTGVFLSLGKSSGKYSLDKVIGHRNITLSYKGETEKVQFVIHSGSIWWSMYELFDMDKNIGFEKGKIFITTNLNTYEFDLPKEYLRAFEEAYSHYQTIK	-	-	-	-	-		2 TM
31	Hypoth_Ymh	118	MFVKNNFNTNNFDAELVEAIGNRLENNQFSDAILAGTKYLTTLLREKGQCEGDGAQLVGTVLGGQSPRIQINSLQSVSEQDEQRGFEALLRGYYQCIRNPRTHDNFPDTEDSCMRILIMLDTFIKYLKRDVAEFDYTAILERIYEVHFVNNSDYAEALISQIPEKKLLDFFQSLISRFNERPTKEIDSIFKAINQRFSGEEEKAAMRLLGDELRKASNNVEFANVFRIIKPSAWRNLPDDVLIRMENIIIEECKKGYLDFYSDATKGAIGTWGNTFGSKFKRRGDLGDALIGLLYDSWYTQNYVAKYYVFSIPSIITDDVKVKELADALAYATIVNGAKLLRTKLIDACKNYPDKLKEHLRDAVQQRMDSDKKYAEELLGQIS	-	-	-	-	-			Putative nuclease
32		116	MAKKLYFATDKNIYDALHHKRITPAKLHELLLNRGVFLSPELDKEILIEEISKLPHGFNELEHIKKMVKTYDPRESITSVSFQTTTNQAELKSAAEALKKTCSPSKGQSLNIVAKKDGSLTVEYNYEEIDLSKTALRQIDKRNVIIELRPGVDKVEVRMPQNPEAKKVIEGLQNELSKIKSEPIERFEISLMAITDPTLRSQFFQELMNGLHGYETDDVTKVELNRSIDASEDEDKEETIDTGFVKKAVLNGEGVNSSPIFSQLHEKGYYIGRIAWSSKPTSGVGDRINVEAFFKDSENCCDFAYQIKGINNQKEDGFNVTIRAATAQEKRHISELIESAAENAYNIIIGPEVNEHEEG	MGGETSAIQRVAGKISDDIFSVFKWDRAARADMNWECCQEVHSKKTHPSDVVFFYTDPYEEEMVYLNTDLKSYAEGSIGKKMVEGALTSLALATECANVSKEWRLKYVHDDSLGYNVRGLLFLYNHDNLYDKDFYENITKKLDHSVINCPPNIKLHLLDPYKISDLINISSDITKLIGSGKLPQPDKFTYYYPDLSLTRIKHPINQTTPATIELLTSPYIIIKHEAFSWLKKDIPEGYVVYYNQPGDSLDEFVYFFDMLSTYQILTEGKPILLRHCHIHPNENAIHHFEKAKKKYSTDWLLGEDERLFLKFDFEKTDKVVVEYNLEKIGMEQR	MSQLRLKWMRLKIRTNYEAVFDFIKNTPYSDAIGAGFTKYEAIYNGVAATFNKKTIVLEPVSDPFGEILEFERVAFDQISFSIQIISNKVCLLTFYNPPKSVKPFIDFLSQGEGLSVAYGNLSVDLKVFMNVIRENVGVKVFGISKVKVSNLPVTEKTRASLELNSSADALHDLKVFIGDNDFKLDKIKAGGFYHDSKFSFELTSGASAVIPEEHVSIFNDVIALMELDKF	-	-	-
33	Peptidase_M78	109	MTNHNQMSQIYSKFGRAGFNLSYIRRLLPDWWDEKLADTPSGRQYACLHLARMFSILPDSLKDGSEGVCFNFGGNHKYKHRQNVAENDLDIATAVAYTAAGIVASNFKVPYDASAVLDPLAIRTQILTKESWVSLDSLVTYCHSIGIPVVYLKCFPQAAKKMAGLALMSHGRPVIVLTQPQKYGYMLFDLAHELGHIARGHLNAENGQCHIDAKIENASTDNVEKEANEFAFQVISGQKSLRIVPTAGRLNGPGLARAAQKFGSDNHIDPTHIALNYGFAQNCWGVAVNAVKSLCAGEDSDQDFVRAMMKSGMDLENIHEDDLKVLENLIGE	MIVLSDNDVILKLAQCNLLSQLPVVFNQPPEQIFINPAARFQLLPKNPDKAIRKCGSQVVYEQVGAFIESVQDIPEVQDSQLIELLGSVPGIDVGEQLLLASCIENPEAIFMTGDRRCLTAIVANQPTLSVIHQRLLDAVVTFESSLLLCVHGLDQAQVYENLVSNPKPDGMLKLALSNAGAAMCECIFSHTREFYDYLAFKDRLPDRDWGR	-	-	-	-
34	Lactamase_B	107	MGYEIDFLAVGEKKSGDAICIRWGNLHGSRDEQKVVVIDAGYASTGEQVIEHIEKYYRTKTIDLLISTHPDGDHVGGLTSVLENAEVKEFWIHKPWEHNQGLASEFADGRITDASIANRMKENLQKAYDAVKLAEKKGIEIKEPFQGMTWDNATLVVIGPTQSYYETLIPDFARMPKKAEDTAGFEVLKAVFESVVEKTKKFIDYVAEWFTDEGIDNDDTTSAQNNSSVILKLEIDGRTLVFTGDAGITALDQASQYINKESLRFIQVPHHGSRRNVGPDVLDKLVGNIVNEGEKREITAFVSCAPGSDKHPHQAVINAFTRRGAKVIATEGLGKYHFYNAPERAGWKTATPRSYISNYRTEE	MDGLWEKISSYNIFNNLFPGALFIYLLERMTKIVLSGDDLIKNVVLYYFVGLVIGRIGSIVLEPFLKLSRLIKFAPYKDYVSACGVDGKIETLQEIANMYRTIFSMSIILLATLCVVGRFTGETYGLSKITLAVFAILFVVSYIKQIRYIIYRVNAVNNKLP	-	-	-	-		4 TM in protein 2
35	DUF1863	107	MYRLWVLWSCIFVLLLIIMGSIPFSPFEKWWFIVNFMSNVSIIRAFLSVLILFLVAYILLVGAFHQRYSLRLEQLSFGGINILLNKSDLLFKKSVKNYLDTKRTLFKFDPNYDSIEEVLNSYYECYKFIRDEMKLLDVKKKRDKKLYLLSNEILKTLNSFLTKHQNNYRRWHKYVSDHDKVTTKDRDPNGEFISLPYHLTPISIIQKHYYHFSQVLEGFKEVNDFFNDKVVKEFDINVDKWSE	MHKTFLSYHHANEQDLKDEIIDLFGGESFIDKSVSDGDISTTNTDETIMRTIREDFLKDSTVTVVLIGTETKNRPFVNTEIQASLWGENYNGLIGVIRDEIYDSVFTPAVCADPSCGCSISLRTPGLGYDYYLPYLVRKNHVYEKTVPHYNDSDVYCALVKYSVFIKNPEYYIDQAFNKRKLMEPAAKRNPSDVPAIRSSSIFNW	-	-	-	-		2 TM in protein 1
36	AAA_15/AAA_21/AAA_23	105	MLINIENATPEKVLNNSFAIAVENILRAFAEQKHLVIGARVFFKTIINDQSGLYSLSSKSYAQEALSGLTEYYAILDQVSFYVSVDFNISDKSFKWVQIGESFKFVCGPLYFNDSAQLQKTKIVCENPLDSDFFKVIAAHYAEGINLSRCEMGFIALNGGGGSTKDIFERAIQNNEIVFCIVDNDKKHPGAPFGGTCSHFLGSQITRSGFVEILDVHEIESLVPLSTIEDVLRSQSQLQQKEKSLIFFKHLCSVDESVKFYIDHKKGFDFKTALELDRKHGAYWRPILKKLDIKYDCEYIESKRCSCNAACVSYDGFGENLLSNTLKYIQKGSLKKYNPHLTPVLSDKWYKLGKNFFSWSCGPYKKARVG	MRAPVKDIKIVSKSIDFIELMELGMIKGIGLQNFRSFVNKTFIDLKPITVFVGKNSSGKSSLLRTFPLLRQSVEENTTGPILWYGRYVDFGDFTDVLSRKSEKKEITFSFSLSIPPEVSQRYTYYRSTDLAKQPTDIEAELTVYSKDKKTKTKTIKLILADLTIFISMDESSNVKLLIESDDKTIERDGIIAKNLGQFIPNLILKGKEDSPPPSTSFYLRHSRHDRALELSFIDSAAKYIKKYFHTKSDINQVTEAFKRIGFIPKAYASKLVAFLFKEQKVFSRNFEFQHDEIMNELYPFIIGWNINNLIDIINTSLSDSFRNVKYIAPLRATSERFYRFQDLQVNEIDHTGSNLAMLLNSLRPADKSKFEDWTKLNFDFIIKVEQSGSHFAILINTGE…	-	-	-	-
37		104	MADKTQSVSIVYQGKALDDHKMDILSFAKSLQGLGEAIYSANEIVNGGRDIEVNVDAELIAGSFGFDIEVVQHLANAKDVVQILGLSAIPLAVGGATVLEVLKKLNGRKIDIVEKANGSDKVKLKVDGEEIVCSEDVEKIVNAPEIRKAVDAFVRQPLLQDGIDNFVVKKSRTSKKEILKIHKDEAEEFKSPKVLFETKEEVDEFETTVTFVSAHTDKKSGWRVEFGGEKRNVRMEDNEFIKLVTGPDAPKIFGELFAVKMKKIVKDSGGQVDEKLSIIKVGRHFAAKDRKIKPDAD	MPEQKKTSGKAVGVTGGGGVGLFLIKLASFITDPTWKDLYIASIPMVSILLSEVFTFAWTIYAVDPQEIKLKRRLKALKKQAEAVLNAPSSPVSPEMREKAQARYDVICGIEMGIYPLSIVNTLDGKVSPTAQTPDVK	MSIDISVLGWLGLLVAAPAIFIGARVAIRSLLDRVIVETKVSITYTDANKNVYKTNIYINNDDELIKLIDDIAEKNKRERKESASHA	-	-	-		2 TM in protein 2, 1 TM in protein 3
38	DUF3800	103	MKDNNQKKMIWHVACDESGVDGQPFYGFGSLWMSYQRRAELTRMVQDLRKKHGCSDELKWQKAHSKRNAAFYSDVIDVFFRHNWMAFHCIIVEKSKVEKSYHGGDYDLAMRKHFCKLIETKIGNVIQRWPHAECEFLIEVDPLPSRYKKADEEFHIIANHSLARKYGRKDIIKLVETKDSKTSEHIQLVDFLLGAVMCAYQRKATSPAKLAMAEKIASYLGWESLRHDTWPTERKFNIWLFFDKKKGPRDIETKEVNLRYKLPPLRKK	-	-	-	-	-
39		103	MDLVFKILASLGGVSFVASGIFVWIGKVYLERYKSRLNKDIAEFQSQLSATNERIKAKLDNSVYVTKAYFDKELSAYSLIWNSMFETRESVLKLRPALDHFDPNEPFEERKFRRLKVFFDAFNTFVTSVESNKPFISPEVYIILDRFRKECFSESISFQHGDPEFDWQNYWKEAELNRTTIIKLFDETCDAIRDRMHTLTVVT	-	-	-	-	-		1 TM
40	RE_SacI | HTH_31/HTH_3 | DNA_methylase	102	MKVLVNHEQAYNVIINAINDAKKLTDYKTNNQWVSIQNVILGTHLTYRYILITGLLAKATDPRVNPLALQANAPVDGAYDARSLCHSVIVGKVEGPFLEGKLGASNEPFLNKPARYMLHSSDNPVRRGNDKVLQQLSIDILHAATTQTLAYEMLVIALYFTLQRTNRVITPNSINFDFHKIIYNIISHPCDGETCAIAAAISLHLLGEQRGWIIKAHPVNQAGSSSKEILDIDVYHDDIVFLSIEVKDKPFNYQDVNHAVSKASASGISKVIFLKGPRATNLDIDESLAIENAATKGVSLSFSDVMTFTTTCYALSPLLSNDRIIDFINNTLKDIRAKDSTIEYIQSIFKN	MAKRQPTIHDHRYRCLVQLLTKLRKEASLSQSELAIFLGLSQSDISKIESFERRLDALELFELLEVVASRLGLPMDILLKDTYESISKS	MTVKVIDLFCGAGGLTHGLQLAGLDVVAGIDLEGECRFPYERNNKSKFIEQDIAKVTKEELLRLYGDASVKVLAGCAPCQPFSKYTQGKDKADDKKWPLLYEFERLIREVSPEIVTMENVPDVTKHKVYNDFYNSLLKLGYYVWASKVDCVEYGIPQNRSRHVLLASKLGAIELVKRDDVILKTVRDAIGNLPPLEDGQTDPNDILHRASKLNPINKKRIIHSVPGGTWKDWPKELIAACHMKSSGKGYASVYGRMSWDKPSPTITTLCYGFGNGRFGHPEQHRAISLREAALLQTFPMDYIFVEDKDKFVIRSIGKMIGNAVPVELGKAIGQSIKNHLE	-	-	-			EcoT38I (Type-II RM)
41	DUF5051 | HIRAN	102	MNNLMLDIETLGVSMDAPLISIGAVFFEPLTGKCGDEFYRVITLSSALENSFVDPKTLQWWMIQSDSARAVFNDPSAVDLHEALQEFSLFVRSRSNDDVQVWGNGASFDNAILAAVYRKHAQNIPWRFRNDRDVRTIVELAKSLKNIDVRANFSINVTDAHHALRDAKFQVAYVSAAFRALAG	MLWSPNDAPEGIKPEWPYLFKLSRDAYPDQYWMETVAYIVGDVMGVPVPKALPARRMMENGEYEYGALLEWFYDQSSQLFVHASDFFHVLISDFDDSSGRHHNLVDLRLICRAFSIRGLISPDWIQWLYDMLLFDALIGNSDRHQENWGFVFVPESAPGITPPKVKGYLAPYFDNGTSLGHERYVERIRGWNHQNVDEYIQRGCHHLRKNRADTHERLGHISSIQDLALDEQSKAYLARRLEFDFQELVDKIDSLCEISSDVPFTRERADWTIRLLRRRYLRLSLILNMRTINRIMEPTRLLLTWQPPTGGTRYVVGQIDRQQGDNYVFTYHFQSEDYAKAQEKGFAGHPAFSLKSEEHTNNVLDPFVRRLPPRKRKDFAEYLAQHLLPHPFEGSDFAL…	-	-	-	-
42	AAA_15/AAA_21/SMC_N	100	MTVRLASVSISNFRSCKSTSAILRPFTALVGYNNAGKSNIILAIKWLLDGSLISESDVYDPTHPVSVEGVIQGITDDTLSLLTEENQQKIAPFIIDGTLTFARRQEFNKETGKAKKSLDVYDGTTWKKNPGGIDGAISNIFPEPIHIPAMSDAVEDSTKCKNTTTIGKILSAIVSEIKQEHEENFSKNISEIGKYLSHNGENRLESLNKIDSGVNKKVNQFFPDVSVKLHFPTPTLDEIFKSGTLKVFESREDEPVMRDISRFGHGTQRSIQMALIQYLAEIKKENSESKKSNTLIFIDEPELYLHPSAINSVRESLVTLSESGYQVIISTHSASMLSAKHAANAIQVCKDSNGTIARKTISEKIEELYKSSSPQLHSAFTLSNSSYLLFSEEVLLVEG…	MNNMDIVKAVKDGMKKSADATYLMDFRSGAKINTEYVATVSIGLSLLEIKSFRHGDYKVIFEYHTNKFINATVPLSKRSDPQKTFSKKTVRKNTNTTRSGRIDIAILDSRPFFDIPICAIEVKGNAPCKSLLFSDIRRNLEYFKHTGPTGNSSLGLALNCSFHSYNDSTKKNYCTTIHHKEDMIRKLKNKYKKYISELNEEIPDDISVTIDVFTAAEHLLPPDADQYEYESHIDDLHLTLGVMVIFERKSILN	-	-	-	-
43		93	MGPLVIMVVLVCGFWYTENHYQSRIRQARSNGWNSYFYVAMHGCKFAIQGFTLMAVTFVILLVISSVINVFGYFWPKLHVDFYSWLTDVKIMSYPLFFVLSMLLAVFIAYDQGNNARRAIENEEIRQSAYREMAAQDGIESLLVQAIDEGKLIFVTLKSRKVYIGYVAAPRMEHQETQHLALIPYISGYRDKDTLRYHEQHRYYELYLSKNITADSTPLNLNHFRHVIPMDQVESISIFDTETYKSFEDFSTPDQTKVTA	-	-	-	-	-		2 TM
44		84	MKINHIALPISLAVILTGCVPHASNRNITAIEVVKPAIGQSATAYMGDPIITSATGYKTDALELGAANGALSSISAGTYCSEGNGIYRNHHNPQAVALKNIYGQIGTYVDYVSYDAAKNEISPPNGTSYTASEISIKRVPDGLCRVSNSLVKTIEYNGNAGGVMKFTYREFANDMARAAFTTDFSVDSKGSDVIAYKGAKFKVNKADNSSISYTIISGFDKAVTF	-	-	-	-	-	yes
45	HEPN_Apea	84	MSALRDEVSMKVAFSNGMINKLCKSFFYSHGKEQPCIQVGKALEDFVFWLAYNDEEIAKCASRLLKAYGPQLGISDLHNAKRLLLGFCSEAFNRIDADFLSLNPDKICVDDIITQVHRKNLSEMFKYYILSRIKSCPYIYNLGCAGFDGKLELRENLFLYGPGLGVELLSDIKDKTDIKVPVDFYDDEYMRHKPIGKYFRQSKSCLVVAYASSEDKAVKMFDSLFGALCLAVDNPFAINRVAVNNLVESFGVGKYHESEFRVNIPSVYNLNITDSALAILTKILSSPDKRMLSALSFIAHGWRDDKRERFLNQFIALDAMYGTNNGNKNSIIGGVCRDAAKIIDIDSKIGIIYELRCKFVHGDISSLSDNDGYRKFIDSYGVDPIVSLFEILKECVLNY…	-	-	-	-	-			Likely a RNAse
46	AAA_21/AAA_15/SMC_N/AAA_23/AAA_27	83	MKLTELTINGIGGIKSLYVKFRPDMNIICGPNGVGKSTLLLAASFPFLHGYTNRIKRNVTSETGSVSLIIEDNSVNFNSVLDVNVHLPTETIHNFNNNGFDKRKLIKFEILRNFDYKHLEALNADKSLSDDAVSQQINLGVNLHDIKDWFAKRDLFEKVDNGYGPNTIKNIHLARECISILNPQFSYNRVDPKSYDIFVNTPTGVIWYEYLSSGFKSCMSLLLGIIKEIELRYPEKDIYAQEFDGVILIDEIELHLHPEWQARITEALTTTFPSAQFIVTTHSPHVVQNAKPHQIIALVPDNDGTVRVKELPENGLGYSAWTVEEVLLDVMGMESTLSRKLQELLDNFERFVDEENFDKAKEIYDYLDMALHQNSILRKSLKISLMSIREREE	MKYLSRQMPGPSVLNKFDYRRDDWNSLSSNDKKEIWEEIIKMQGKLCAYCEKKIEHHKSGDKNKVERHIEHFYRKSYYKNLTFEWSNLFGSCGEPQRCGFYKDKQKYNDDDLIKADRQNPDVFFHFLENGDVHIREGLNEKEHKMAEVTLRVFNLNPSSGGVKAERRRAIELSMTLIKELVGCASQLIESGCEIEDVRSMVFDEFKKNVKDRCFTTAIKHVFENRMP	-	-	-	-
47		82	MAFRAEEAAASNFENAYRYLVPQGSNQEMRSKVRAKLKEIVEECGPVVDGYPAWHPFLLERDKAIWAPMTPNNTPSFKYLDHTVYFRNGILTCPYGHGVDEFIAGIKRLKHTDAHFSIEKIDDVVLYNDNAVPLLIKCHWLISEDMEEDGTIPAKAAIGLMLESEVPNWRHAVYCENWEDMRGQLMGYPHGARSSLFVNQQTGQKMKNFWNQLIKTGILGEER	-	-	-	-	-
48		82	MAFVLLVGGFSISESVKYSYVVDLLGVLQNTSAMIFAIAGIWLAYLYPNAIAGLMKSEKVDFLASKSEAKRIEGMILIIIMSATVLIFIIAFYAFNAVLRGTDFYANNRHLIKGVSCVYILSILLTQLSCVIVLIWRNVSFINRLYTVINEKELEEKL	MAEEAGRLTFFDVTKAGFYNLKDEVQKSTDIVNILDSLSNWVCSRSFEETLPLVDDSRLRKKVYCRGVHKDEKTGDYFFVLWKSELDGNGNLQGVAPDSQVNSSSSDVKMLSDDMTDGVKYIWGKPCYYWYIPEFNKFAAIRFPHSNSDTYLFSRYIRDYANFRMPYPGRKIAEVCRPNPGGKDIKFSVVTFESDDGSSRVRFLFEAQQYMKKAGRINIKKIRDSITHIVIRDTIGAKVPDKRAWWVKAFDKFPVLRDEVPKTHKERQIELIIEERPTEKQIDELFDFYEEDYAFGSSWNNIGFKQDGKNGQTKWLDEYVMRDYLNATYTVNDNAHISAEKLAELINDKRKELVSGLDGYEIDKTQVIPSGNNNEVAIGG	-	-	-	-		3 TM in protein 1
49	DUF977/HTH_9 | SSB	81	MTRFHCVLQRHDFSTIMSGRIPALTLSGVSVRPQPGDELEITIANPDRSTDTVMTDILTARINADRSAFIVAVRPRRAISEPEPLTPVGKIMQAYHEKQTRKLNEELARTLAVVNRKAAIARYVHSAANRQSRR	MNMTKNTKLKEHTMNDIRKISDKDLKKMIESAQQLLSRRNPVVEETWWENLLAALTELRERRNNEGAAK	MKTPRMTGKEIILRYLKTHARFSAPELVEKLGVKRTVMNQAAGKMVREGLLVVDGYTDKITHYRKPTKKELRELKRRAEWQQEPSVIEACKRSEIMKRILFIYGAGEELPVI	MPTQVATEGRLAADPNTRRTAKGTSVTTAQLAVSLPCHGAEQPTTMWLYLIAFGKQHEELAKHRKGDLILVHGNLQVNRYQGKYGQQKEGWQLLTQSIISSRTGR	-	-
50	DUF4238	80	MSVARHHHFLSQCYLKGFTSNGGKKSKLTVIDLKERKTFESNTRNVGGVRDFNRLELDGVDPNYLESSLAEFEGSVATHLRKLEEGGEFSGETKDVILEFISLLAIRTPAQREHLSSPLKQIAKFIMKSSVSSAERWDDCKLAYEKEMGESLPYDLAYEKIKNFVDGDNFEINVIREFMIDMEMKCVPVITKLLHQRNWSLMTISDGQGSFITSDNPVCLMWTNPELARGPYSPGFGVKDTLVLFPVSKNLLLAGEFDGHEGVFSCNEEQAAVFNTSVIRHTAERIFSSNDNFKFLDSSKKMKQGKSLV	-	-	-	-	-
51	AAA_13/DUF3732	79	MNGIAYALGMEKALGVGSGKIPFPPSLTRALTTKDNVEVSVISSYVLLKIKNHKGIEASLKRNIIGHDNNNVIYIDEKNNVKSKSGTYFLHREGDTERERGFYKWLADFIGWSLPNVPNHNGKDTILYPSVLFPAWYVEQKKGWSSIMATVPTQFGIKEPKKRALEFLMSLDVNDNILLRSSLRNELDIIYHDWKLIKHNAEVIASKLSSVVTGIPEQPVAKFDHYKIDLIIKNGSVVRSIVDVRNELEKELQEIKFDTLGEQEEQTLQLSVVKLLGQKNDEINSLELKIKEICEHRSYIQYQIQATKNRLYNLLEDKRKYEDLKKISSSDAYKSTDLMSNICPTCGASYNDNLLSFSSQENLMTYEDSLNFIKEQVKAFEFVLSDSEKQLKLKDVERS…	MHITIDEIIGRPFTFNKRPEHLPCDMRPLWRCSLLLIIFLVTGRAGCCSLKKLHLINWMLKSENNEAMFEFWLLNKEGLKPEVRLDPTLDRAIQLLLAEDFILRNERAFKINEKGLKVAEKLLSLDVFKEERLVLNKHKAGLSETNINKIFQVG	MYNDPYSDPKAWESYFKNIVWLHYKPANCCDLPDEHGGDFGLECYTLSGHVFQCYLPEQSSDIDKLYKAQQKKIYTDIKKFSQDNIKELEELFGTLKISRWILATPYNKSAKLSQYCTKKSLKVRELGISYVADDFQIVVQTDRNYIEEAFFLRKNNYQLSFNINDATAENAANFISENTSFLDKLNLKLPKINDDVSRQGLYREFLIQKYLDYQNLLDALKRDWVDIYEIIYNCVQHRERNLVGLFLLTSSDAKPSDIMKDEIALLKKCIEEEVSTLKQADLDKITWGVISDWLIRCPLDF	-	-	-		1 TM in protein 2
52	PhdYeFM_antitox | Fic	77	MKTVTDDEFRENLSEILDYLSSGGSVVITAQGGKDVVLAGSDLSPEIRAVLGKTKKLRDQINKMKQPLLINAVRDLEKRHPALVAQRKKGLSFEDAMKRTREKHADIIKKLEDN	MMDIVFLSKEQVERIHAETLPQSGNANDGLLEGALNRVRTLHYYEGVDDIHALAAMYLIGIAKAHAFHDGNKRTAFQAASIFLMMNSSELSNSLLLVKLTVFSAMGIATLEEVTFALKLLSDYGNELISDYEEDYI	-	-	-	-			Toxin-antitoxin system
53	Peptidase_M78/HTH_31 | DUF4411/PIN	77	MNIQQRIAERLVQARNDAGMSASAVADAIGVVRQTYSKFEQALGVPSVTQLIMLCKIFDKPIGYFYEQDDGEFRFAMRADSPDLLDAKLRNELIEKLKNINAIEEAADANLPEDLPNSMPIFTAKAEDLRRVEDKAMEERFRLGIGNATCVGDIVAILEASDIRVIPFNREETDKGMVFGFSAFSNKYGTAIYVNVHDSISIERQIFSICHEYAHLIFHRDEYHGPAKSYKTNGKAISPEEKVANHFAACFLVPESALRKQFVMQGGGWAYEETVLRLKSIFRVSATCIIDRLSKCNLINQQNTRYLWATANRKGWKRHEPNPIREALNYKGRLTVLSRKAWEAGSASETFISELLELDRKALSNLLDEWYDEQEAGEDAV	MPFECPRCVIDTNVLSDFYEGKCLDIIWQIYPGGVWIDPYVCEELKAKYNLDVQEQLTRLQLPYNFTNDYEPEHFIEMAEIKNRRRALKYADISCVVNARIHDATCLSADNAVYKTCAERGVKAARHGGLLQEAVRRRLIHKQQALMHFQFFLDRGLTMKSSVREQILASFE	-	-	-	-
54		77	MSHFRDLYLANKKSRDARREVTGILRNQAEKLVAFYEQWLELPSETWEDKDGEHHRYVDTGFPCRNDRDFRPFPVNMIATDTDNIFRMAVRTWVDSHDEGESVNIVLAMELHSVGKDGVSLRVRVEDDTSIRVVINGDGDREWLPIVNSMKIHIISKLQRRTPSAFR	-	-	-	-	-
55	DUF4209	76	MSEFDVFSISVDDFKKSEYASILSSPRSYSHFDMESYFVQLLSSYKLKNDVSSWRLCYLLRALFNFKFSRSGDIIGFEPKIILYPERGYRPSDYKESFSTILTCIKENSDNPYIISRVCDVLWINNRKDIDSANKAIESYSLMVNDACDTLIEKQESGDIHIFDVVDCLDRGIAISRMLIGRKKQLQGGIVDSTLRLYHVLIDSGIFTGVLRVSEILYKNNLLCPLQLAENAEKIADEHCGASYFDAVKKLFYFASELYVKNDMEEQGRRCRIKASEITLAQFEQSSSSILKAHWLRVALGEFRAIGGMNEEIKKIREELNSIRDQINDEMHFFAIPMDLSDVIAQKEHVYNQLDFSRVIKTLIARFKIVSASEIMERARSDAKKHFFLNMSETVVYDD…	-	-	-	-	-		1 TM
56	FRG	75	MINLIMGGFPDHYDHWKPFSQNNGEFSFLLSRMFENTSDGIRKKLSPLSSNVLSYLEKLPTIFMSEAYQIEGAKPYYVDIRIGRISNIHIKGKEINFQFAITHTHNEIKISDAKSVESSLELGTYGLKRTHWAIKDKNIDDILKTFGINQNAQVDSSPAPLPDEDSTLLTVNSLQEFIEKVLHITADMDEEIFYRGHSDSSYELAPSLFRKYENGNYKFLHNEINLVKEALSARPSEFIDDTSMLDKLVRMQHYGIPTRLLDITSNPLIALYFACSSINSDKNDIDGQVIIFKTHRENIKFFDSDTVSCISNLCMLSKDMKDKLSFEERNNDFNNSHACLKLLESIKHEKPYFQSIINPDDLEKIIFVKSRINNERISSQSGAFLLFGNNAVFPEISND…	-	-	-	-	-
57		75	MFALLIIPLLVSGYIVLTTHPYHFYRLHRYDGQLLYMKSAAFGLWCFIWTLIIAYLIKWICPSFHPVTMVREQLDLKLSDNGTERIIGWMILLSCGTIFLAWIWSVGARYLVIYRAKIINYIQGVKAANIDYENLVMLRMRQELINDNPMDEIFFDSLVDRRSILITLQNKKTYVGIVNALGEPNEKEGPNQYVSIYPIISGYRDKDSLKVILVNEYRELEDADTSIIFPLKEISQVSWFDMDIHKIVENNKV	MMNIFERIIGKAAIEKERELARRLEASGTNTVEVVGRGAIITSKEDLASSDTVKLMKIKARKIVSEQVKQEEKMAKGN	-	-	-	-	protein 1	2 TM in protein 1
58		70	MLLMNEKKRQKYLKIMFECQKRLETLHALSSGRIDGIYFQVLIEMEALQLRKLLELIAFSSLISHEKAYEKVTKKIDGVWKAKNIFKELEKINPNFYPVPISGVTKTGWTKLTGGFLTKKQFIKLYDECSKHIHVRNPYRVRENSLGFHKKVPEYLSRIETLLLKHIVSLAGNEELLLVDVPHYEDSVTAIKMSHLVKMG	-	-	-	-	-
59	HTH_31	69	MSTKSERMSNAPVYYALVQVKFTPIAAMSKYVPDIQDALRVEGFPLFEVSNTTQLKFEIKNPNEPPVHSFEPVTSWLMIDADRRSGFVLGNDFITFHTTYYDNHVSFISSLILGLSKVLEFAKPSLLSRIGLRYLDAVFPEKSETIEQYLVKELHGVDFGWTPIQSIQESVYQTCVEPLIPNGFMVSRIHKMNGQLGFPPDMIPNGLLPLPRFSNTEHRMHAIIDTDHYVEGNMSTDLQLIEKQILSLHSKVKEAFEGMVSDFARTKWH	MYAIPTGSIGSVDRYTPNLQSSSCVSGVVAVAASLLLVGTGASYPVNAYKQWRQYVQPRVQFAFDSIESTYTPAISPEVDVRSVAQHLANIREVLSPSMSELAKDLGITRQALYKWLSGENQPDDASKVQFITNLSNVADSFSKAGLHDAKLLVKMKAFNGKSLMDVVKEGEDWNRAVQVLIDEAKAMNAAAESANYLASKAKPTDDWKSSISIPGTVEE	MLVRGTSWRQGHVLKHDDAVSLGILQPDETNHKVVVITHDCDLQSNSEKNVELMFGPLKKGSSRMKRAKHPRILDLCFENPESAKKNAVELRHERKVIIPKEAFCCEENDPAFSISTEEKQALKQWLAAKYGRPAFPNSFEERLWAYDEDKKFIFEKEVADIIATNAEHLIGVFFDLGEERFNDLEEGIPYELSINVVYDATEGGPDARRAAEQTCSDLKALFYKFYGDPTLGHSELIELNTCIAVADTHFSLYALRRMDQWRVEYISLEEDSYGDFIGAGV	-	-	-		1 TM in protein 2
60	SIR2_2	68	MSDRDTTKEQLVAKKRTVKDLADYIKIKSGTSPNYSLFLGAGASVTSGIKTGQELVAKWREEIYTRLSNEEYIDAEEAKKWLSKNHPVWYDLNNEYSSLFEKKFDLPSQRRRFVELQVDKKLPSIGYAYLVELFESKFFDTVFTTNFDDLINEAFYQFSSDRPLLCAHDSSIKGVSITSSRPKIIKLHGDYLFDSIKSSLKETESLEGNTREKLTEFTKEYGIIFVGYAGNDSSIMDVLKHLLKQDDYLRNGVYWCVRQNDAIPPELIRLLGQEKVYWVEIEGFDELMAELALELGCALSFGGNQKSTKREMMIQNFITDEYKLSKNDIIKSDLSKLKRYTLTHDISSLINELSQNDLDDQKIPEENFKNLLYIDNLIRNKKYLSAETKLKELIDNADN…	-	-	-	-	-			Likely a NADase
61	DUF4325	68	MKRLTEEQIEHSLIRARKIAKRESRKLSGGRRMLQPMRVFSRVRIPAPASLDLFNTKNYKLFIEFITLIRDYINDGEKILIDFRNTKSLKACAVIVLYAHIDFLQRQTKDKNIISITTCGSPRANNWFKICGIWGITGFQRIAADKLNSMEIVSAVAGKTRDDHESAEARQKIKNILRYIKDTIYEGKISASDGVKLYAALTESISNVGLHAYSNEEQFSEFIEDIGKRWWILAHKVEEQLFLMVYDMGEGIPVTLVKKDFFTFIAQIFNPKTDSDKIFAAVQYGETRMNSQKHGKGLPDMKRYVVDNPEGQLHIFSGMGRYSYDAENNVEDKFDLPYSIGGTLIQWNVSLRGAE	MKEIHVAEDFSDVPYGRYDEDGPDNGQRFREKYLLKAIQDYDEVHVYLDGAMGYGSSFLEEAFGGLYRTNNIDKAIIRKKLKIFTDLDFLKDSIWGYISDAKKE	MEPNYNYHYMMSNNELYFRAGYDAQQYGVVFSHSAVDNVDLIHIINGGFSSVAEAISNSGNTTLSDGIILALAGALSAFFFNLIQKGIDAKAKRLTKSGEAMLSLINELEDIAVRYWVRGHDSSCADNESNICDEINIKAMLMTLDKNIRFMVDNLPLKNKSLNKNKLEKFSSDIYDLASGEDFEAEVRPPNKTKAFAISKKCSEAKAIILGLI	-	-	-		1 TM in protein 3
62	RVT_1 | Nuc_deoxyrib_tr	68	MKSAEYLNTFRLRNLGLPVMNNLHDMSKATRISVETLRLLIYTADFRYRIYTVEKKGPEKRMRTIYQPSRELKALQGWVLRNILDKLSSSPFSIGFEKHQSILNNATPHIGANFILNIDLEDFFPSLTANKVFGVFHSLGYNRLISSVLTKICCYKNLLPQGAPSSPKLANLICSKLDYRIQGYAGSRGLIYTRYADDLTLSAQSMKKVVKARDFLFSIIPSEGLVINSKKTCISGPRSQRKVTGLVISQEKVGIGREKYKEIRAKIHHIFCGKSSEIEHVRGWLSFILSVDSKSHRRLITYISKLEKKYGKNPLNKAKT	MNKKFTDEQQQQLIGHLTKKGFYRGANIKITIFLCGGDVANHQSWRHQLSQFLAKFSDVDIFYPEDLFDDLLAGQGQHSLLSLENILAEAVDVIILFPESPGSFTELGAFSNNENLRRKLICIQDAKFKSKRSFINYGPVRLLRKFNSKSVLRCSSNELKEMCDSSIDVARKLRLYKKLMASIKKVRKENKVSKDIGNILYAERFLLPCIYLLDSVNYRTLCELAFKAIKQDDVLSKIIVRSVVSRLINERKILQMTDGYQVTALGASYVRSVFDRKTLDRLRLEIMNFENRRKSTFNYDKIPYAHP	-	-	-	-			Type II retron (Mestre et al., 2020)
63	DUF2158	67	MKQYSELENNVKRFIVEHEKGISIDDIHHKFRMKDGQNRKMADYLIDNKKIILEMKSLFSDRVKNVNDKLNELVKTDSWLAKNWHGAIHLEELIKRHPDSKRFRNDIMNFAYENIKTKVVKEANKQINATKDVLDLNDSIGGLILLNDNVFSHESNYLSDEILYLLGTKRYPSVEFVVYIAKLIDKQVDVCVLLDSQSKNKNYIEWYMNNVFLLNWASFNKYAIKM	MLKPADVVCLKSGGFKMTVSDSTETHAKCIWHDKEGVLHEESFSIDLLEIAESKSGMLCRPRK	-	-	-	-
64	AAA_21/SMC_N/ | RVT_1 | HNH_5	66	MKLTELTINGIGGIKSLYVKFRPDMNIICGPNGVGKSTLLLAASFPFLHGYTNRIKRNVTSETGSVSLIIEDNSVNFNSVLDVNVHLPTETIHNFNNNGFDKRKLIKFEILRNFDYKHLEALNADKSLSDDAVSQQINLGVNLHDIKDWFAKRDLFEKVDNGYGPNTIKNIHLARECISILNPQFSYNRVDPKSYDIFVNTPTGVIWYEYLSSGFKSCMSLLLGIIKEIELRYPEKDIYAQEFDGVILIDEIELHLHPEWQARITEALTTTFPSAQFIVTTHSPHVVQNAKPHQIIALVPDNDGTVRVKELPENGLGYSAWTVEEVLLDVMGMESTLSRKLQELLDNFERFVDEENFDKAKEIYDYLDMALHQNSILRKSLKISLMSIREREE	MKSAEYLNTFRLRNLGLPVMNNLHDMSKATRISVETLRLLIYTADFRYRIYTVEKKGPEKRMRTIYQPSRELKALQGWVLRNILDKLSSSPFSIGFEKHQSILNNATPHIGANFILNIDLEDFFPSLTANKVFGVFHSLGYNRLISSVLTKICCYKNLLPQGAPSSPKLANLICSKLDYRIQGYAGSRGLIYTRYADDLTLSAQSMKKVVKARDFLFSIIPSEGLVINSKKTCISGPRSQRKVTGLVISQEKVGIGREKYKEIRAKIHHIFCGKSSEIEHVRGWLSFILSVDSKSHRRLITYISKLEKKYGKNPLNKAKT	MKYLSRQMPGPSVLNKFDYRRDDWNSLSSNDKKEIWEEIIKMQGKLCAYCEKKIEHHKSGDKNKVERHIEHFYRKSYYKNLTFEWSNLFGSCGEPQRCGFYKDKQKYNDDDLIKADRQNPDVFFHFLENGDVHIREGLNEKEHKMAEVTLRVFNLNPSSGGVKAERRRAIELSMTLIKELVGCASQLIESGCEIEDVRSMVFDEFKKNVKDRCFTTAIKHVFENRMP	-	-	-			Type I-A retron (Mestre et al., 2020)
65	DUF2971	65	MYLFKYYRPDFFFEKAIRYNELYFSAPAQLNDPNDLNIDYRFDNKLKLWDILLRSPCDKSYKNLSHILDLSNLKIHKGLNRIFRGKKIKSSIESLDSLFDSHVDEIRKIINDGLLPINVINSAIYGNIPEPRQFLVSLCENSIKERLYRKIVPAVFSVSFSANALDRMMWAHYAAGFSGCVVIYETQDFNINGVPHPGMKLRENLFSSDKINFPVKPIKYSNQAKEVSLLDPSANVAELFLTKNRFWRYEAEYRMFIPEANAGIGSERHVQRHVNRNIGHVFHHDANVVKGIIFGPRMCEMKKESIWNCIKSNMENSNSTICYFFDSELSASGKITISKGQRAEKMKNFPLFRNKLSQTEMAKVLKEIGITN	-	-	-	-	-
66		65	MSFLDIKKMSKERFNAFVDWTRMPNTELLGYEFEWYCSPREFLLGALLLDQVDEDYSGIVLARDLSGRYRCIDLFTSVSEMNSARAKLKKLMRKHTKLNVKVFPQGDETYKAMDLFTPIVTPDKLHHHFSLFGKYANWSPATGIIKEMMNHFEDVDGNFIEQFQTTGFDARLWELYLFAYLREEHFWLDRQFNAPDYVARKYGNTICIEAVTVNPTGNDINQSSEMLSEPKSKEELLEKIENYMPIKFGSSLYSKLKKKTRYWDLEHVKGNPLIFAIADFHEPNSMIWSHSALWQYLYGIRYEHVKSEDGCYSLATKKIISHQFEKKEIPSGFFFLDESENISAVLSSNSGTISKFNRMGKLAGFGRSDLRLFRSGYCHDHDPEALYPAAFSFEVKEGD…	-	-	-	-	-
67	DUF4062	63	MDKRYQVFVSSTFADLEEERQEVMQALLELDCMPAGMELFPATNSDQWSLIKKIIDDSDYYIVILAGRYGSIGPDGISYTEMEYRYALETGKPVIGFIHKDKSNLPAKRCESNPEGVEKLKAFEELVKTKLCRFWESPAELGSQVSRSLIRLIKECPAIGWVKGNLVTNDGDAKEILKLKRRIEELESQLVSSMTEAPAGAEKLSQGDELFELDYEFCVSPTEWRHNGEEYTDKVKLSWNDIFSYVSPLMIDEIVDDKLYSALNNCVRNAVQDIIYEDFKDMNLLSLKVSNSDFQTIKVQFRALGLIIKSEKSRSVKDKGTYWTLTPYGENLMTTLRAIKKTLV	-	-	-	-	-
68		62	MKVINQLKKFDKKRTPDDGRISLLYENAIKYDMYSVYIKDKNDTEYLFDCLVDGKIKAFKWDDEERRFHISSCLDISEVTPDSFFGVYYYRAHELRFNSLNDLTFLRELFFRVKSNYENIKFSREKYIYRQQKKEITDVMFVLSTIIRMYREWDAQTVFSEFSIMTEVAGSLWVYHDDKNRMRKELRLCLNSLVQNGDLVETSSGFRPTGKALNTISTFNKDEVRYRENLSTQKKMFWATFFAAVGGVGSMIAAIIGLLK	-	-	-	-	-		1 TM
69	AAA_15/AAA_21	62	MLITFSGQNYKAYESFKLSLKPLTILLGANSCGKSALINSLLMFSQSVDSMSLSDSALRLNGPKVGMGEALNIIKNKDDSKTLSFSFDFSDNTVVKNGIDTLRRETLESFAMIMRFTVQTVKNNDALVTKANDLINEASNAIVNFDEFEEAELKVIADKLCQLLLLFREAGDNVTFSRATSENLRKFIYECPLKRIKDCLTKVISISGNKLSASKISYDFKYDKNKGVIKVSRLVLLNKNDEKIVELLPKKNNVVVLSDVIPQEVFRGCQSDILEIINPYSLGLFPVNNGRGFYVFFGNSYNPVVNFLSHVVSLGVLMLSKMFDGENVNHVSPLRAFPQRYYLLDKTVNHAQLNSADGSELAEILKKNTKITENINLLLAEFNLAVDIVKVNDIIHKIV…	MYCAVCLCPDFVAANISDINLFSGFFIGTIVNGENQLILDADEKIRLGYLKSCKNNKDSFYLLQKWEAELSKASSGKILLAPVSNSTDDIKDIVVCAVANAATTFDKHIVVLDNNSYSGYVDELIRQRVNLLNLNSISLISKEDRVQRPLNFIKFDSDLSWVLQRLGRRSAKGYGEDDFNDFIRDMLLAKNYEVKDQTREGESQSGKKAGELDLVIEDRGELFAIIEALILNSLDQANILKHYSKLIDNYNPIHVKRLFLIAYYTGAKFDAWCERYIEYLKGITSVDIGVESHQIVEVKEVDTPYIGLRKIEHHFRYAGEHYFCIHYAVKMAR	-	-	-	-
70	Pkinase/Pkinase_Tyr | Pkinase/Pkinase_Tyr | PP2C	60	MINLTPGIQVSRYTILREIGEGGMQKVYLAMDNILSRHVALKTPKNKSAEKRFHRSAILASRVNHPNVAKTLDYFIDDEGREFLTEEFIDGVDLDKAILDTYSSVDPYLTAKIFHNLAKALSASHHVDVIHRDLKPSNIMVGGGINATEIKITDFGISKMAGDEIDEAARNGQDSISSSQTAIGALPYMAPEIIQSQGKVSKPTDIWALGAMMFRILTGKYPFGIGYMAIPKILSGTHVPYPDFIFSNRQYAPLANEIIKLIEDCLKLEPSERPTADELVMRCGELCYPVSTRVFGVIGDTRVKYGFIRVPHLPNVFFHYDSVYGQKPFTNEKVIFSKHRGGGHDRAHPVVKAKK	MINLTPGIQVSRYTILREIGEGGMQKVYLAMDNILSRHVALKTPKNKSAEKRFHRSAILASRVNHPNVAKTLDYFIDDEGREFLTEEFIDGVDLDKAILDTYSSVDPYLTAKIFHNLAKALSASHHVDVIHRDLKPSNIMVGGGINATEIKITDFGISKMAGDEIDEAARNGQDSISSSQTAIGALPYMAPEIIQSQGKVSKPTDIWALGAMMFRILTGKYPFGIGYMAIPKILSGTHVPYPDFIFSNRQYAPLANEIIKLIEDCLKLEPSERPTADELVMRCGELCYPVSTRVFGVIGDTRVKYGFIRVPHLPNVFFHYDSVYGQKPFTNEKVIFSKHRGGGHDRAHPVVKAKK	MSRDSYEILHEQIHAWLHRKNISSSVRRVSMLPAAIATDIGLVRKENQDRVAVLKFRPFSKNKDMIVIALADGMGGMEGGANAASLTVSSFFTEIIKHSGLPIRQCLEIAVLKANESVLKVYNGNGGATLSALAVDDSDNITAINVGDSRIYSINAEHIKQISEDDTLAVLAKKYNEHLGSDSGVIDSRLGGELVQFIGLDGVLEIHFHDIRLVPGVVALTSDGAHTIDSNNLRKLYAHSNNTGVFAKRVIDLASWFGGFDNASIAVVEISNILSALDVSSGDVINLWDPFGEMKVISVQPAPLDIPNSATVENVIDRKVTELECSNEISNKKNVSKRKSRTKKKNSNIKSDEGRNVIEANNNDKLDNISQLDISFSEKNSTKGDKDD	-	-	-
71	Peptidase_M78/HTH_31/HTH_3	60	MIHITKPGILFKYRKFDKNNLKLLLNRELWFAKPDTLNDPFEANSSFSNVLDAVWKHYPLPLDMRIKYERYLKQSLQQVGICSFSKARKNQLMWSHYADEHKGICIGFKEEYLKKAGVSFLEADVEYQDNYPFDDIVKRIHYFEDNECLNGFDNICGDILLSILTTKYTSWKYERERRLIVENFGARKFEPLAVNSIAFGLRMKERDKKTLLTLLSGPEWSHLKWFQSTKSSIKYSLDFIRIK	-	-	-	-	-
72		58	MINNTLQTYAKNIASSIVIGLICGFVIVFVYSKYSFLIDFDPIISKGISVFSAVIISLMFKRLIDADDKIKELELPANTPSRIKDYFDDQRTSYILDTTKNKVTIAYIFTLILFFLISLTLSASITKVNVYYGVFFNSALTTTCLVFSVYAILFINRQTDISRNAKSFLSEIIKTEQERQKLIDTINKNIRDGVSKVNTTEIRKNKAFNIREYVDNLEKEVPPPQDKQ	MATQDYKSKMLHYRHAIMLPKKDALLTSNLQDRLANLVKIKVPNVADRLFFPDVPDNNGNVAAHAHMVLSNSKEIHGMFFAEIVYIEPGSSIPVFSVSDYAKTALTYETLNLSSGNAREYLESIAYIGVIKNHFIILQSRSIRIKDIENYINFILQDNLSITDDNFIVLQANNLSLNTDFLKRNIVKNVSLKLPLTYYGNNIDDTASELLKTLVGEHRINEMKKNTILNDGSPDRESLSIDISIGYKYKASESEQDMLRKITQGLVDNRDESLTIELKGAGILRNDEIQLKDSVNIEYSNGMLIADNVAEEMISWLLRLLDTGVINP	-	-	-	-		4 TM in protein 1
73	AAA_15/AAA_21	57	MRIKINNFGTIAEADVSVGGLTVITGENDTGKSTVGKILFSMVKAISRYQEDLEEDKEDRITSIVEKIYFNLRRRINIAATPEIRELFNPRKFYASLKIDISKTLAERESYLYNLIEEGLLPELMADSVLSDIRKIRDIMLEPDDELSAINRALRKAFYSEFRGEIIQKGNQNPVKASLEVVDGVSQLIDIKWTKDGISQFDYTDGLGYVDATYVDSPSIMQFHNLVRFAKTLFDSNGESGRLTVPLHVKDLSIKLSDSVYNLFVHSDIFDDGSFLKESLRISNKINATFCGEVVYDIEKNDFFLEKQGYKVTSGNIASGIKSLGILDMLVKCGAAVDNSLLIIDEPEVNLHPKWQVFYAEIICELVSMGVDIIITTHSPYIIDALKHYSDKIGIENRF…	MISNEELVFRKLCEVYPDSMVDVTGLSYNDAGARNFIICDSKGFNYDTVLNCSPVYKREFKEKSPDALFLYEDKLYFIEFKEGRSQKDDIRLKIHEGVTTLFHFVCKHLPELTRQNFVELNLNYAVVCRASGHRDMRSSAMIAALENSSQRYSLKNLEGFIIKKTAVMEEPQQILKFLNKISAGKVTSITVFEHLGQTETFCLSA	-	-	-	-
74	AIPR	56	MAFVTDIRLEDNAIAAPATAQVMAQRLGSVLRKRYEEFIHKRECAPGQADYDVKMASRALAAFTMYQLGCVDDKYAGESVCDSSEDGGIDGIAINHNEKIVVVVQSKFHQSGNGTWTRADFMCFKDACEKLQSERYELFDSILQNKSGEISAALSSFEYKFIFAMAHTGKKGAAEEILNDMREWQYQLNAAAFTPEDEPKENWGFQVHLISSEDMMHWLQNGSRNQIDLNRVEIERFGFLNEPYQAFYGAISGDQVAEWWEEHGARLFTKNIRNMLGKTEVNEEIKKTAIDNPDMFWFYNNGITVLVKEVVPHRRNAAPNIERGIFDFRDVSVINGAQTVSSIGACKDALGENIYRLKVPARFIVIDDDTDNLTANAITKANNFQNRVLGRDFASQQAD…	-	-	-	-	-
75		53	MNKSKAISRIERVLRRLKDGSFTDSDIDVLFVTVRELPSAPKCIFEIGSFVAHNHRRDQGEIKDIMLRNHLLLSLKFGRDKHAVKPELNEYPKYLPTLIRLQLRMFSDEFLKEKLNLKGGQVITARKKLNNKKSYIVNDGVCKLTPEIGSNEGRMINEALLLLNCSDAIKFDSLFNELKILLRKEIPGVDLMPLDNNRRAIAGILLCLLNNIDFSLMPEVKAKTVLSLNDADKSANVYGQYYITHEKEPFTDVAIMSPVFQSGYDVSDLFDEHVTNENIVNGDVEFSFDLGKIVVSKS	-	-	-	-	-
76		51	MGAEINILETDFKITLEGFATEQEANNIGNFTLEAIRALTKNLNLDISKLKCVIVSYNFSEALQKVTSSYQHKSPSSFTNSKQGAAVGQLVTKIGNDGLCEEYTLVLSIDFFVELFNDGSFLKLKEEGYLAVIHRIHHELVHVHEKNLLTCLAQNFTVNEYGSALLISATRAWSEYLANYMSSGSAPQETIDLFLENLDTVVNEVSDEIEKLIWGYKYGNISLNDMYLEVKKRIRLIINSYAYAMGYVHSLNINIKEYDPKLSLTLSNSKIRYQLSELGIAFQNLYGKFNDQHITGFGDFREITIIIDEIFKQFGLVLECPDWSGDGELYIHVN	-	-	-	-	-
77		50	MKRIIYISFIIIVVVISMYFYNFNTGKGLSKSTEVWGQFGDYLGGVVNPILTFLSIVLLIKSIDLQRDANASIINENKRQEKLDYLKNFEMRFYSLIDAQRTAFEKFTLLNVDGVNIKGVEAVNKLEDFIFNMKNEGKSKEVVSKFITDCDVSESIYSSVRRFYLLVRLIDEKLEREERDEYYEILINMTDFPLVRLIVLALCVYDWDIIKYIDSSSVLAKDELVQYRAYFQL	MNINFDVVIKSDDHQVDMDYGLKTLAGTSRVVSTMAEAILKKEVSERRTSINDIRTQLKQSFKSSYGQNFCIEVNDPVLKRKLKKMGHDVFCEVMSYYISESMFLEANKLSSAAQDVVNDLNDIEDKLLEVLRRGLIDMHKITTMSSFNVELNHHPRGNRQRIATLTPKTAKHITETEEGTSEYQIDVIFTRFNSMTGNGRLIVRNDDKTTAFGLAKGLRFVPLHFKKKITENLHKNNGLTKQNWQYVTLTVHDLKLAGGEVVKYFIHEIS	-	-	-	-		2 TM in protein 1
78		50	MNKPKIELATIPVSPDDISTNLQVGVIVVSEDKLIRILEKDRERTKKNMAWTAPASFFITLIVAILTTDFKSRWGMPAEAWQALFYVGAGLSAIFAVIYWCKVDRKDMDKLIEEIKGK	MTQQYVKDVMIGQRKLLSSNTFIIPKGEMCDFKLNISDDENEFNFPIRIAFDDDGGSTQSVEFKPDPSSSSMKMILHNWNNPLGSALKEFYPIVNIENRTTIEMLMVNKRLGDVNELVIQFWRKVEMS	-	-	-	-		2 TM in protein 1
79		49	MEKYQDEEYVDDLTERVFLIKQQLEAGKLKIAHHLVEGFIESFKRIRLRQDGKVDPSTVDGRIRAMGAAVNHFLEREDIKNKYSIQDLQSSYFNILFSNFGELFYLMKKTNATPHKASSFFSQQEEYVKQIEDIFPELYNQVIEFWQVTSDIGVIHLQDGSQFKANFSGDLFPAFDENAVSIAGLYVDTISLPCPILRVGRLYEKSDKAEFTRILLKHVLTCMTYKEVALEDIEPAIVLILPDRRDFETESKKNLMSFCEPYALSHAQYLYDRRFESYDEFRDFSYSMNDIDAVLKNIKRADRLIFDTAWGLNPKTQLEKLLSDKKRISRNVVGDHAGMEVFLSCIGRMPQAYSAKCNAQELGSTPYINADTSWLYYTWLIEYESLNFDVNDIELKNLH…	-	-	-	-	-		2 TM
80	Fic	48	MSKKVITIQVRGGHAGAKPVRRSKLEQSVNRSLRASFSLEGNHITNTSWSKMSQAARFLTRVAVA	MHSYSKHDTFKTFFNNTNKKNKMKHQKVNIVKKNGEFSLSLLSFKLVHIKRTQENKRSINYYWNSRTKEVICGSGSLRNHHSIPSIAHLFNYKKKTCDLSREEIQLGDSVCVLFNTTAALFLFGSIVGVDKLKKETYFHILPHDKNFPFQRNHVIKVKHQKDNIFLLRDGKNERYEYMATKNLVFAKYQYQVEFAEMVISYIKSTQLIINYVSDKNKTINEKTILECHKALFGHIYDWAGEYRNHPVVVGDKERPTMEHNEVKKSLKACLRGCTKKELSKINSKAELVHKLATLHAEIAWIHPFQDGNGRSIRLFLQIVATTMGYEFDMEKLDGDVRNKRAYHYAVRRAIHDSNRNLIALISRAIKEL	-	-	-	-
81	AAA_15/AAA_21	45	MCKNCKGKTKNKIIVLSDKGTSTQLSVTNDNELEVEHKLIDGCAIVVGERCDHYLKIYNNQDVSHLFVELKGSDVEKAVKQIVTTLKSGVINVGAKEKKHGAIVSTRNPLNSTETNRLKKKILLSDGVNLHFYKMKAQQKITSFT	MENIKIDKFLTIQKVDIPLKKVNIFIGPQAQGKSVIAKLIKYFKDYPMDILRASTEGKTKRDILKEQKNKFSKIFPQQYWADDEFFIEYSNKHYWVRITNRKNSKGSLKIALSENLTKTIAKLRLIVRKDLDENIENSLAESVTRRRKRGIEHELRVCLSLGLFSEPETKLESVFYIPAGRSFFANLQKNVFSFLSSSIEIDYFLTEFGSLYEQTKKLFNQDYMIRMLRGAVPQHVNKLVEELICGKYITEKGEDFIRHAAKKTNLNNSSSGQQEALPMALMLSSWPYLQSMTSKSFIIEEPEAHLFPSAQAKVVSLIASAYNQAESYCSYTITTHSPYILSAFNNLIQAGNALKCIKGKNNTDIERLYKLVPESQIIDFDDVTAYMVNAGKVTEILDS…	-	-	-	-
82	DUF4760	44	MDLVLSALSYIGKIFSSIWESSPTFYPGAAGALIAVISIRNQRKTSREKNSLDFEAAYKRNKDIVDAWSEVLRIHKDRHNFPIADWGKEEYSQTDGAKALKLIFNEWERCANAVNNGLYDERYLYRVYGSTLIFLDVHFEPYMEECRKRNPRFYRNLKCLALRWRVRRAYEDQENDSREYQKLLNEAKRLVDKLHTKF	-	-	-	-	-		1 TM
83		43	MSVWVSDSTDFQDESVEKIIVALATTMSEPATIDLVWLDSQWFEDKGIDILRTEGNTLYKSVNHLHRDLSELNHRKLAEVGEHILEQLKSKGSYKRILKSELIALVFKWQQRDGDFDIDDLGQKWSKSLSKLIN	MKLIEQTHQINFFTNNNDIVPNTLTIGSMLDKIGKFGFVPTFGQEINAITGEKKQILIMVDTNQTVRVEFPSHGIIFNGLGGEPQAFSEMVLSISRELQNVFPMKKGNRIAVLNSRIYQGDESVYSSLYNALFTYKGVNPFEWDNRIAVRKNIEEYQEEINSISTIRRAEISAPFLNNGMPSDCVLFETDTNTLPQNGYMRFGWDEYIRVLELLCQDNLKTIDNLQRYTSL	-	-	-	-
84		43	MQITKGTVWHTYTTQSPTYDNAEETASQLIKTGMFLAILTPDNTFKCLSGCNVLSTKLSMKYENNGVSVNLGDANFLNSPGLCDLTIHSFYNCINLRLSENKLFHITEQSYYNNIICYQKPILFGCGENEFFLIPIIRLYRNGISHITFIDEERYDNELNYFIDTKINLPFNASSSIIASTEYTNRVIELDLSPMNLVQRVIAKRLLSTQIKQVEAKSRDISCDNLTINGKYINYAKEFKLQNSLSDIARTTIAIIHNTLRKKTLKDILFGRKTTDFYHGWQGKPNIYIFSHDNQKSNANKNSKYNKQLISSLLSKSTFFNDEKDKQNHIDLRVFNDFNYYSEQGATLTLCSKKVEFKNITDSYSESNIIWDNQVKSDLRDFISFFYESKIEQVKNENN…	-	-	-	-	-		1 TM
85	HNH_2	42	MNNNSKKTLSKKRTKKAKKKSLTPEQKALQAEQAAKKTQIIENRRSITAHAINLFQQYTALRKKGLDSSTATLQAYADYEKVHGHKFLSSISMWTKIKTGAGIRIYDLERQESRKSLNLAKIPTRLEAKRSVLTQNQKKVHNQNANTLRLIGGKKLPVTSMGLIVCPVCEIHIKDSAIEWHLRHNHVDHVDNPLTNPIVAPIDTLEETVEIRDLLIGDKTLPIKSSTINMGSDKKDKRYFNKQVYQTALLTMTQSEAWKLATDEESSMTFLSNQYISPLTSSEPNNEISLIMDGTDIAINESLTNPFKAANDTCATGRTVEVTHKVRHAGDQADFKRRVWDNFNGRCAITGYPLPEGILEAAHIEAITESANNNTSNGLLLEVSLHRMFDKGLMGINPE…	-	-	-	-	-			Likely a nuclease
86	putAbiC | AAA_17/AAA_18 | Acetyltransf_7 | ASCH	42	MCGAILRNIKRYAIIYSLLFLAFILMLIVFVSYVCKFGMYSWSDSVEKWGQFGDYIGGVLNPALAFISIMLVCFTLYSTSRQSSIQSFESVLFELLRFHKDNLSEIKTTYSDGKVYVGREALSLYITEVKFNLLNIVDDSLPLDERLELSVNMVYLEGDNFANVGHYFRNIYHIFKHINDSNYLTEKEKTKYAKLVRAQISSIESGAMLLNGFSSVGKPAKKFIEKYSLLQGFSLSKEFKQQLHDLGALKLYDDVAYEDKKGH	MLIFIAGVHGVGKGYLCSFAKDDFGVTHVSASELIKNNSNIKFDNSKLTATPDKNQSILLTALNALKSKVSNILLDGHFTLINKNGDIEVLKQEVFEEMGLDGVILVEESPDTIRERIMKRDGSDITYDLNKLMEAERENAKYVTNKINVPLIILESPTTNDLSIALEKLGMVKKHAQITL	MSIEEKFFSDIDLKDPFFNSLRADYEGFDVWFLSKGKNKAFVSRNELGEIDGFLYLKIEDEELSDMTPTFPKMKRVKLGTFKIDAHGTKLGERFIRIMFQFAMRNKLKEVYVTIFDKHSGLIRLLTKYGFVLKARKNLSTINGQEGVYFKNLVWKE	MSYANYPLVKLQGRNYLLSIYPAWHTRLFPESKLHNESAGIIADISHTNSIEKVYLTKMHGVASLKPGDNLLIYRTSDGQGPARFRSVATSVCVVQEIKDIHDFLTYEEFKNYCEPYSVFDEDELQLLYMKKNYPIIIRFTYNFPLEKRVIRDEIMNITGYTNSDYWGFLPLTDSAFKQIVLQGGVDESFIID	MKFQAISILTPAVENIINGSKSIEIRSWYPETIPLKNVILVQNDKYLKNQSDIDHGVAMAIVDFVSVRNWSYEDYLKQNQETTLNKPWSPGYYVWEIKNVRTLKKSIPCVARKGIYTIDLNMDYI	MKVLLSIKPEYAESILSGKKKYEFRKNIFRNKNVDTIVIYATMPVGKVIGEFKVGDILALSPSELWDKTKAHAGITHSFFKDYFHQREKAFAISIKSPKRYKFPVDLNELIPGGVAPQSYRYL		2 TM in protein 1
87	DUF4145	40	MTVHKLSGAFFHDMQVEWPCPNCNQKTLQIIKESFVSYDTHDTRKFRSEDWFEPEMDSSIFSCMARCSRMQCGEVVACTGKSGWEQGWDEERNDIEYYQWHRPFTFYPSLHPFEIPKKCPEEITEPLEASFSIFLIQPGAAANLIRISVERMLTAMDVAERNDNGKRITLHHRLGMLPELYGSFSRPLMAIKFLGNAGSHTYDEVKVKDIEDAFEIMEYVVNDLFSGRKESVEVLTKRLSEKFKEN	-	-	-	-	-			Likely a RNAse
88	AAA_23	39	MTLIKPTLIVTRLTVFQHGHRAFDCEFHKGVNIIRGRNSSGKTTIMDMLAFSLGAENIRWKPQALKCTRTIVEVLLNNEKACFKREISIEQMRPLYIYWGAMDKALNAGEHEWELYPFKRTESKISFTQAIFNALSMPLAQGAGSSNLTLHQILRVLYADQPSLHSPIFRFDRFDNALTRETVGGYLCGVYNDELYNAQLSLRDVETELTKKVTELKSIFTVLGRSGQAPDLQGIDEKIKHLNKLRAIENVKLTNRAIITNEEGADSEKRMGTIREELNEAKRKLSSLKDKIQSLDFEISDSDMFISELNERLKNLEQSGETRAIFDSMNFDFCPSCLSKIDKAHNDHVCHLCKVEQLDDKAENQLLRMKNELTLQIKESLQLMDRRKEELVRLKRDVP…	MFSKQEQSGNRVRNGSIVGGSQTNHITNIVRSSNRTLERLYQKFSQEDGTMGGQDFCDKLKHYLASDTNPDIRDLATKLTDSDRTELIYFATALKEQALKAIMKCQSSKTAQEIYAFILDKIHADFMLKIIPLIQKDEDRVIVDEKISLVLENISEMLGDNLLNLSEKDLLGLLYFLGGNCYIRWDKC	MLVYHPAYDAYHCLFRMMAIMENTNRLEIDKLKILDFYILFPALLSEVKMPREFIKIKKTAKLHHNEYHDPLSPRIIFKEMRQIQDAALKCMLATGYIDSNDFSNGFVSRTNKQLPLNLALEMGVFLERKEPFSSFITQKMAKFHLTGPDGLKARTKLMEYRYDTY	-	-	-
89	SieB	39	MDVITGVAEFFRKVPAAFLVAITCVLGLILFLPDSLAVKVAVDGFRNEYRIFIGPAFLLSVSYLVARVYLSFYDLLGERQAKKVRTSYLEKLTAEEKGYLKSYITEGVNSLMCGPEDGVMGGLVAKGITYRATSVGDMIYGFAFNLQPWAREHLEKNSHLLDGAIGRAMTPREKLNFRLGR	-	-	-	-	-		2 TM
90	AAA_15/AAA_21/SMC_N | RloB	37	MAFTKIRIDNLFCFENSILDLSFSRPPINSSLEGEYIDGFEKFYFKKVCIVSGANASGKTSLGRVMLSVLRFLSSGVFNPEPLKITDKRKPAYIEVDFFQSHLKCLFRAGVWLRAMDESVVVEKIAMASVDLRSSESCAKTTKRLDAVWDAQKFELNGQNRFFSTENANSKEFSQYLEGLDFVLGWHFILSENQENTDKISRIKKNVLNSILKTFDNTVKSVSGLTLKDDEGKEDLQGYSVVFNNGDRVIIDMEGDITNKDRLSRGTYEAVKISHLLSGVLEDKIEEREFNFPCSGVYFLDEKMAFTHTELEKMMVTLIISKLCRYGQFIYTTHNYDILSLDLPTHSYTFTKKVDGVTTFVEATTHHKKNDRNLLNKVKNDCFATIPDVSLIEEMLFED	MAVKKFAIILVEGDTEKALFQDFKTLLGYPIKKIVIANLWNVNINKYMPALTENSEIIVVFDTDRIENLDRFKNNLNLLKAKKHTIHLFQQTSNFEDELANACGVSNRKLYSCFCPKIISADNFKNEFIALRNRMMKLDGLGLNKTLLWSRGIIPQLRDYNFHVSSHDDYFL	-	-	-	-
91		36	MTGSVPVVLSKSELKSILTLTERFTWNVARPIIASLGLPTGRGREATNEKILESLIDLKSKDRQKFDGIMANVNDLIFGQVVYGEKAIFSLTVDNSVIKTLNDRFSFQWNLMNQPSLLVDSILDDVQLQNAVKNQPELVNYSIQNTQSILVFSSVRELVVREKIPPSALAQYKQFDEIIAKRKEKRQCFDVCILDSVTNKIHVLVDTNGNIIGDNVTFAKSNIIRELYNHVGYEFKSSEKDFYPLIEPIFKQNSLPYSKLSYKVFDLSFLTNEGTTHKEKKNVATKDLRDDLFNKEGIKAVGSIGLYRIGIRVDRNNPKLQLADNVELIIPGTLRRHLGGSSCSPVNYAILSKCISKDDFETLTKLIL	MKDGDMPKIIKEMCAERPEIGALACYLYDEIEARAKKSSNIALSYKDLFNIAGGYNKVLQPETYEQVIYPAIQILCSPKVDFLKLNYWFVDDFHDPVELEIEEVIEAEISQSLANPFTGELMYDYKSFVFPFFTLDESKSKDII	MLKMSAAMSLADIDNDIFLQRINASITRVRFALQSYDNFKQFVRIELDSAVKEIEENSNKLNFDLTEDQLTLILLANIKNKDMGIEAYHENNQRGHCDITIKLKDYIWHGEAKKHTSSYSYLFKGYAQLTERYSTGTVDSASGGLIIYTRNRKCNEMMSNWKAHLDKFAPRIHACKSITITPCQKNPLVFYSQHVHTVTQLNYEVIHYPVNLYHEPVDPDL	-	-	-
92	KAP_NTPase	36	MRMTAPTKSFTDGFCENDDIFERKKLHDIIMRVATNAPDKSLVLALDDKWGNGKTSFVKMMESEINKNHSDDFEVIYFDAFKSDYQSDPFVALTSSIYSLINKSDGKLKTLCKELLDIGKKLGASFAINGAKFAISTLSGGLLSGTVFDKATDTITDSISSPVEEYIESKIKNSESEIAIIERFGDLLTKICEQSGKKIFFIIDELDRARPDFSLDLLEKIKHIFSVKGVIFLLVVNREQFEKSIECRYGNINARLYLNKFVHYWFSLPKRSYLSEDCLNRFNHSTIKQYLLTIDNGNNFFVRNGSLVNTLAYLLEVNGCSLREAERCYSVFAVIANPNKINEYSTDAYKVAMGLVAFLKVHNPQILSDIIYKRYELKEILPKLSIKREHLEYISEVYL…	-	-	-	-	-
93	Trypsin_2/Trypsin	35	MIAIPNEDAESWLSTLKTYQSSSVRNFLENGDEEKALELWLTASGPSSVAQFGGDNSKMPGRKAFVEQFKLEFKAFVCGGDKYAEERECLGALTGDVKTYFVGVISSAIAGSLGATATFIAPAVVIMLIAVSKMGINAWCSLETTTES	MIGPEYVVVVGVLNAGLVSFLGTGFFISKDKIITSRHVINGFSSNLVISPSNINNFNSYQDTSVDKFQCIGVDVIDEDPIKDLCVLKIKNAPVYEPCLKIATLDDVNVGEDVGILGFPHCNENRKVLTFQTAKIGAKVLLSSSNIQSKHAVINIQTRPGQSGSIVFNLKNDSVIGVLVGAYANNSGGSVLVGGINPAELHQTTYAVSAEYVKDML	-	-	-	-		1 TM in protein 1
94	TIR_2	35	MLTVLFYVLLGLGAAHFIYERIILPSIRLHYRNQLFALRDVARRKIIDGGSDTSMQAATLVHDSLNNAINRLHLLTLPNKFRAQKRMAENHAIRQKIRREIDVFKRCDDREVVDVLFKSGRILENVLLFNSLMLLLYMFPFVLAVWFCVRVIKTASSLVQWVKGRDLEEAIMLLPDTQVEKVVYA	MGKMGKQGKGKGNKNQVKVTWAQAWRDVMIRAMSNGQLIPITISIILMIAAWRLPKTDLSNLAFSIVDGFKEHSLVGWAISVIVGLAWSAHARIMRRCFSSEAQRIGNEKTKYQQRQTTQALGTSDK	MDYTSYIIGQLQVEDIIDAIKGVNNTNVIKDYVLPVVLPIISSVLSYFIATRLFYRQEYLKAQRRKVSVVNKCIYDYFSAMTTLLQIKGNYYGGVSISENPIERALAFPVVVFSGAPLSSDLSELACILSQKGVGNNREPAKTTNWGDAFAVSDIARRFNSLLAALNVRNDFDDTYRGMIIESTGSPLPTMRFKNDDIVNAIGSNKAAYYIDITEQIMIMIDVLLLDINLLLKELPLYAESLFDKRVMQEDSGILKFNDLHERFPLLMKPVTPPSIKLMSDYLGYSEDEILRRYPYPFFNMHDCE	MKIFISWSGQDSLEIAKVLRDWIPNVIQVAEPYVSAEDIDKGTRWATDISKELDDSSYGIICLTKNNINAPWINFEAGALGKKVDKSRVSPFLFKIKPSEITGPILQFQYTRSDDKNDILKLMLSINNQAGFLTEERLTKAFEQWWPSLERELDNIQDINPVDKDSTKKTKGDSTSEIQNLSKIVESLLDISRTNHQLLRDPASLLPEEYVSKIINREGRKETVLKIVASDLLSMHHSLIRVKRRFIRRGIDETSRSELIESLNKMIMDCSRVIAHLDNYCGASSNNMFNSALRLRTRNLIDMMDEEDAERDEME	-	-		2 TM in protein 1, 2 TM in protein 2, 1 TM in protein 3
95	AAA_15/AAA_21/SMC_N	34	MLDKLIFNSGSNPTSKSSLSVDLTPLTIFVGPNNSGKSRALIDIENQLTTRNAAQGEVIKQILIKPLSEDEAKKEIESLQVEPNQDEKHAGHVVLSRLNLRGEGISRILVYLDGMLREFQQPNELNREHLYQYYSLLTLRLDGRSRLSLTSSQGSSDLQGEPTNNLSFLFKNNKARMELRDIVFDAFGKYLVIDPTNIGYLRIRLSERAPETEQEERGWDEKSVLFHSKASLITEASDGVNAFVGMMISLIVGSPKVTLIDEPEAFLHPSLCSKLGKEISRISAHSNKNVFISTHSANFLMGCVQGKVPLNIVRLTFDGKSGTSRLLTKEQLTPLMRNPLLRSIGVLNALFYNYVVVTEADADRAFYQEINERLLAAGDPRGIEGCLFLNAQNKQTVWD…	-	-	-	-	-
96		33	MKKDKALEFYEKLYFSEIENKDKIHTRAQAEFGLVVITATILTYLAKNTSYESHPRLACLVFLCTAISFGLVLVSSILLKQVIWGNEFKYCPAPKALHDYHIDLISYEVKYKKYCDDNGLTYDESYNPDNKLWEFIHQEIRECASWNSNINEERSSKLFESTKY	-	-	-	-	-		2 TM
97	PIN_12	33	MLKTNKVFIDTQTYVKAGLHFEGVAFKAFHELCAKGDLVLITTTVVEREVKGKIEESIKDALQAINTVQRKARLLNSIDNGPLHGFFQQFNEHEIHEAAQKVFDDFLKGCHAKLATIEVIDLNEVLDKYFGKEPPFGQNKKKSEFPDAINLAAVERFVNDEDVYIISEDSDLKNYCDGKNNLHQIDSLDKFLGEYNTHTNELSNKLMQFIESKREDIRADVIAQLNDADGYNVSTWEDAELDSFEVVNIDDFEPSIIKIDNNYCLATFSVSVDFEVTVSGPDFNNGYWDSEDKVMIPMETTTRTEVQEISFDIEIEVMYEIEDGELTDIAFDVNIDKLSRGIEFSIEENNFEY	-	-	-	-	-
98	LDcluster4/DNA_processg_A | PRTase_3/Pribosyltran	33	MTTVFVAGSITIKNLDTLIVDRLKKIVNSRFRIVVGDANGVDSSVQRVLLELGCEKATVFSSSEKPRNNLGSWPVHVVSTSHAAGTRAFFTAKDLKMAEEADYGLMVWDTKSTGTLSNVIELLKRKKCSVVFVNKYKKFFIIKSPEHLDALINCMSPASLEKADEKIRLREKINQLKNEQIQMFM	MKVNIKQIVGNWELGLAMDKHSIRSIPIGYDEWGHMRFETERTEVGESLFQLKYRDDWSQVKPLAQCLAEHAFPHFSNVGFIVPMAASNQRARQPVTEIAQELAKLVGKPCFDDLLLKAPGGASLKNLNTKEEKITALGNSFSVNDSIENNGNWNVLIIDDLYHTGASMEAACAVLNDYTKVRSIYVAALTWR	-	-	-	-
99	RVT_1 | AAA_21/SMC_N	33	MKSAEYLNTFRLRNLGLPVMNNLHDMSKATRISVETLRLLIYTADFRYRIYTVEKKGPEKRMRTIYQPSRELKALQGWVLRNILDKLSSSPFSIGFEKHQSILNNATPHIGANFILNIDLEDFFPSLTANKVFGVFHSLGYNRLISSVLTKICCYKNLLPQGAPSSPKLANLICSKLDYRIQGYAGSRGLIYTRYADDLTLSAQSMKKVVKARDFLFSIIPSEGLVINSKKTCISGPRSQRKVTGLVISQEKVGIGREKYKEIRAKIHHIFCGKSSEIEHVRGWLSFILSVDSKSHRRLITYISKLEKKYGKNPLNKAKT	MLIAFTIENYKSFRDQQTLSFVSSAGDEHLDHTMLLDNGLRINRFAAIIGGNGAGKSQIIRAINDFARSIHRDTLNELHKPYMFDSKNRLSPTSYEVIIVNKEKDTFLRYGISVFEGKVVSEYLYSREVKKGAKESCIFIRNGDELEFKKPTYKKHETLIKPIIKDSGAVITFAKSLQSKEMTNVRDWAVSQLPYNPEIFFGKGLEFFESKFEELLTKDDNGKVTINDNAKNLLGLYGDVILKAPLHIDGVDFLPVGSDKKYHFVYKIKNLDGGFTTIGPGERDEFFSQGTMNILTFMAAVIWTTDCGFTLYVDEVDASIHHSLATTLIKSILTYHLEKNDMQFILSTHNIPLLDECFRRDELNIIIKDKEKASNIINASKFSIRKDAKVSAKYFRGEF…	-	-	-	-			Similar to Type-I retrons, missing the HNH or TOPRIM domain
100	HEPN_LA2681/RNPP_C	33	MDINYVVSKMGFVDDLINAGSFDSAYKNVKDILNGIDEINTIKENRIIILSNLAGNLIDIGSFSNVKNIAEEGLNIFINNKNEFLTIMKESLYYYNLANGMSAVLDFNPNDNADIDSFIKLNDVKNNYWKAFKLSQEDGWVPPDLIVNLANVLKKQYRISESMDYYEQAISIDNSIPQAWVNRSEALELLNELSTTYTYKMIKEVIRGYECAIKSGKCFPSWKVALQRKIKYNESILSESCVYGIEDISTDERLTQEEYDTLSNYQRFCIDNNLMLSDHSLYCNCYASSKDNITIATTEEGVFGDFIVPMEMVLNRLKAEYSLARKMFFEYKVDSEFFDEDSEVCYSELYNGEILYENVEKLRVAFRACFGILDKIAVALCQLFDLKPDRGHIYFHNFW…	-	-	-	-	-		1 TM	Likely a RNAse
101	TIR_2	32	MGHAMIFLSHNHRDKRFVSVIAEKLADVYGRDNVFYDSWSIQPGEGIIDKMNLGMENVSFFFFFVTENSLASNMVKMEWQNALIKASSGKCKFIPIRCQNISLPALLTQTLYIDLYSYGIDVAIRQIIDVINQQNTYIPNPEKYSNLSYDIKDGDGGKIVKLSAMDFLEPIADFMMIMDNTIKHDDVVVMVNGESTFTQGFIENASLENGMKVSGATVGLNRGLTPTMPMYVSLRLKDGSPLNIFAVLHRVSTERYAPIPHKADDAFRVK	-	-	-	-	-
102		32	MNEEFQKTINSLYSLKKAVEKVATDETNLSDVKGVKAPALYPVDFLDMIGFIIRKIEKYGEVELTDDEISELSFLPIRIDNIKENIVPHLFGNNSSDAISSFVETIAFITQYLDDIFSLERLDNANLLPRNMTRKIKSMEARLNKAAPDIESLENKINKINDAHVAAENIPIDLEELRSYNKEAMELKEKINKSMFNLSVLEEKGRDILDKMTQQNVEAAKYLEMCEQAIRASTSKGLAGAFEIKANKLNNSIQLWVLGLASALATGGYVGFERLKVLSDVLNNANPNAVVIVTQLLLSVFSIGAPLWFAWLSTKQINQRFKLAEDYAFKASVAKAYEGYRNEASKVSNGEFERRLFDSALSRLEEAPLRFVKDDDHATPWNELLNSKAFNKFLDASVE…	-	-	-	-	-		2 TM
103	LPAM_1 | Lysis_col	31	MAMSLSCPLILLGLALFFYDWDRDMKKLTGVIAFALLLTACDKPKIDASSDQSMKESIQKVRESLPADKKAQFDDAVKVVAFSQINMRELMQAGTSSGDVYETKIKSALEGKTGDEVINYAQTIRLEREKREKEQALQEIKELEAKQTSATQAAEKMKAFKVERSRFYFQKEDYGNDQPILDISVENGTDKAVARVFFKGVIASPGRSVPWFSDVFNYKISGGLEPGEKANWKLAPNRYSDWGKLKVPTDAIFTVTVIGLEDADGKSIYGDAEFSERDADRLNQLRDKYLSK	MKRITFSFTLVAIIIALAGCALPDKDGDFGAYVHACQQYAYGKSYAFENRDFAYKVCKDAAKLWSEEVPGYIIRQIQLHPEIPSEEIKYAAMAGSLGNN	-	-	-	-	protein 1 and 2
104	AAA_35/NB-ARC	30	MEIFDTNDIFGLSRDLPLNYIERPDVDFKLKQELQAKKHIVIYGSSKQGKTCVRKHCINSDDYILVQCSNRSDVSELNASILKRAGFEITQSTKKGITGKNKIIASIKTSILGFVASAGGEIEDTKSHEQVTAPLEIDVDDVNDVIAALKSINFKKIIVLEDFHYMPFETQRDFSIALKAFHETSSIIFVIVGVWLEDNRLIVYNGDLTGRIISVNADKWQDSELEMAIDKGGLLLNIDFDPTFKADVVTHCLNSIYLVQEACRRACIECGISETQQTKRTIGAGLDGKDIIAKIVNDQSARYNSFLINFSDGFQDTELQMHKWILYPVLSSTISELELGLKFKDIRAILQSVHPRGEKLNLGNVTQSLQSTASLQIKKNIMPIILDYDQTNRKLNVVD…	-	-	-	-	-			NLR-like protein
105	AAA_21/AAA_15/SMC_N | HNH_5	30	MKLTELTINGIGGIKSLYVKFRPDMNIICGPNGVGKSTLLLAASFPFLHGYTNRIKRNVTSETGSVSLIIEDNSVNFNSVLDVNVHLPTETIHNFNNNGFDKRKLIKFEILRNFDYKHLEALNADKSLSDDAVSQQINLGVNLHDIKDWFAKRDLFEKVDNGYGPNTIKNIHLARECISILNPQFSYNRVDPKSYDIFVNTPTGVIWYEYLSSGFKSCMSLLLGIIKEIELRYPEKDIYAQEFDGVILIDEIELHLHPEWQARITEALTTTFPSAQFIVTTHSPHVVQNAKPHQIIALVPDNDGTVRVKELPENGLGYSAWTVEEVLLDVMGMESTLSRKLQELLDNFERFVDEENFDKAKEIYDYLDMALHQNSILRKSLKISLMSIREREE	MIKLERNFIPDFFTRVDLLSLTQEFKDNGTSVWHHPEVKSACLKLSNGKCAFCEVKLEEASTYNEIEHFKDKKNFPDDVIRWENLLPSCRHCNGSKQRHNVVLNPIINPCNDLPSEHLYMIGYRIKGKTDLGKTTVDVLNFNHREHKFIPRCKAGELIDSSIDDAIEKLNWFNENPSTRRKNILMNLVEAILGECQKTSPFSAVSATMLHRSVEYSYLKETMQMQGLWSDYMQELHDESLSLTLPSIR	-	-	-	-			Septu (Doron et al., 2018)
106	BpuSI_N/NB-ARC/S1-like	30	MTSLDSSEKKFLKIMSDVNHNITKIQSEEDAKIQIITRILTETLGWMHSDIACETAHDNGFSDYILSTDDHPSFVVEAKKIGILEVETAQKNTVRHLKISGSALKKCETGINQAFSYASPNGIPLSILTDGLCWVIFKTFIPGENFKSKEAIVFPSIEAVEKSFSVFYELLSKEAFNKRLYNTIFDDIHNKRLLLNNELTAPIIGSDIKITRKSDMAYDLERVFSSFFSRLEGDDEMMMECFVESYESRIADYSLEKITTSVLSNINHNKNKVGDELSDLIMSNIESDINLESEQSVFIVGPTGSGKSTFLDRFFSRTLNKTIRERCLLIKINCLEATGREDTVLDWMTEEIIKTLETQLYKDGVPEWNDLLGLYHNEYKRKSRGADAALYNRSKDEFK…	-	-	-	-	-			NLR-like protein
107	ADK_lid	29	MFDEEQREQEVIDFISNKIKRCRKCGNELHYKEKYYFNDRICCTCKGLKPFDAPEDIALSESCEPEPARLADEGHDARTSTERELFSRYPEWQLMNERAAKKWREEHPPEESSLPSSRSAVNSAGPLSVERINELMAKYDASEAVDIRQEELISLLWEVLYHRKINPVF	-	-	-	-	-
108	HEPN_RiboL-PSP	29	MNKYKLFAQLSRYSFEAQIDDFEKYILGAGGQNRVDLSELKKAYEDEKKNAPDDYINYLEDYYSEQYDFLVNIQPNIFNKSALVSLYSCLEHNLNDYCNICQRIVNTNISVTDFNGDGIHKAKRYLTKLMDINFGLSQEWRFMTEFNKVRNCIVHANGDIKKMSTAVALKDIIDKTPTLSLNNENNIIISLNYLKDTITKIRKLFQWLYTHLDQSSK	-	-	-	-	-			Likely a RNAse
109		29	MGRKSRLKKERKETFPKVNIKMNSKILTKDEPIRPVYRFFKEKIHAEALCDGKVWLSTLETCRAYEDPLQGDRGEAMHSYSVDNISGGSSDAGFVEMCSRLGIGIGEGCSNVSIGQGKSFYSIKDAFVLCTTKEFNPSKLNSTFGNYCVEIAYPSIFFEEVTEALNKIIRLKSAKMGAVIYDKREFTGLEPIPGPIGFVKPKDIYSDQKEFRFLWETIEHVEIKPLEVHCPSIARLCKLVS	-	-	-	-	-
110	ParA/AAA_31| RelA_SpoT	29	MKIISIFNNKGGVGKSTLGYHTAHALAEKGIKTLMIDLDPQSNLTLQCISPEELEKLWLEEEPFIEDFQSALEESKLSYQDFLSKPRSIHCLLKPIEDGVYESSSLSSVYELNDKLGIIPGRLSLHKYEDKIAKGWSDAFMGEPQALRLITSIRNLCLEAEEKFGYEMVIIDTSPSLGMLNRVIISTSTGFFVPCMPDMFSTFGITNIGESLKNWKNQFDTMYKLLPDKKRNVFPKNFVKFLGYTIYNAKKYEGRNELDLATAHYSYVQKIPNVIKKHIPQECYQEQDLADISQPIGGKSVIHSHNTLPSMSQKYRVPIWKVPFIQSMSAEDRATVSGNRQTFLDKQQAYSDFADSLLARIDKIGEE	MVMALKEKYADIYRRLKDEIDAYEYFMKNIKNFFESTKVKAHVHSLRFRLKDIDHLLEKIERKNHEDDQLPEAERKGHITAENIFNRITDIAGIRVLHLHLSQMEDIHRAIMRAVDEGEYALFEEPKAYTWDPESKVYFESLGLKPHVKQSFYTSIHYVLKPNREGSVTCCEVQVRTLLEEVWGEIDHTMNYPIQHVDENCKEQIKILARLIGAGSHLADSIMKRYQ	-	-	-	-
111	SIR2_2	28	MKSHLIYMIGFIMDINFTELIISKQTIDYAKLVTNICSGKAMLFLGAGFSKEATNINDTNPSSSIELSHILCGLCSIPKNDNLRFSSDYYLAKNSSLKLIELLIYNYSIKTTSENQNIIASLPWKRCYTTNYDRCFEIAAESSGNKFETIDLEHKTKEYYKRKNLCIHLNGSINNISTETLDDSFKLSDSSYSSPDSFTDSEWFYYFKRDLDRCGAIVFIGYSMYDIEIKKILSTLPQLKEKTFFVTSLNPDIELEFTLEKFGTVLPIGLSGFANRIRDNITSVSEEQEYKLQSLFLHDITNESSSIRDEEVEKMLMYGDLDDHHIDNFILGNTKVPFLVKRSEIDKAVSLIEQSKNVIIYSALGNGKTILLKELRSVLSVGGYDVYTVADIDGDFISD…	-	-	-	-	-			Likely a NADase
112	DUF4325	28	MNKIAYKLPEGDLASRNQAIPQRHKIEVLINEGNFVDLDLSGVYSISESYSDEIFGVLVVKFGVTKVLSQVKVRNASPSILKSIAKVIQRRSNEVASKKVPSVGFDGVYAVC	MGFGLKDGIHRIAIFHDRGEGKLLLPNDHCHPGYIAVLAAYINHNKLSEDACNLPGAGYMNAIGLHKAVWGEDRYDQKRVNVGTNYSLVTALKNVEAVDSATSSINSCIRQLTFPERKVYPQGINDLTRVVGELHDNVWSHGRDTGFSFAQKWAVPRTGGKEHYLEFALADCGMGFFRELRRAGIKGIDNHRDAIAWCIQEGNSSKHADLIDDWAQQLPYDNMGGSVFGASVPVAVKEKENNHQGLGLYHLMKLVKTYNGELQLATGNVCLEAVGDQLSYTELHKEWSGVAISCRFKIHELAIDKDYDNEENDPQLMEIMRALGGE	-	-	-	-
113	DUF4365	27	MPTVLETRQFNSVNGSDAESYAMSQFILACRGEGHWGSREDDNSKIDLILSFEHPWASKERMLILSQVKSGATYGHLLEKGFVLNSAAKKAAKRTTHHICVVWVDRTNRKAFWAYIHPNTTLKNQTYGEYHLITPATRFDLARCMSMVRAGETGAKGIHVRRRNSLLNNRRAFVKKRYSEQKEITSPVLGKIELTRLGWRHMFRKSRREENKATSLDIIPYLRNLLVRFPSTHAITSSDVRDYGCFTYQRREHLLKFNNLEVTYAKGEGKNKVCAYIRVIEEIRYPKDWTNAVMLSQQVERRVVLKSAYYK	-	-	-	-	-
114	DUF262/AlbA_2	27	MAELLPQTTSIQTIYSWFTEGKIFVNRRYQRKLVWTAIEKQKLIESIQKKYPIPAVLLAERENDPGTYEIIDGLQRLHAIMSFIETGYESLDGKRFNLDAFPTAKNRADEGKFVAVKADNLLSQREVTQLLDYSLAMSIMRNATENEINDVFDRINTYGHRLSDQERRQAGIQNKFSNMVRDIACSIRGDVSDDILLLEQMPSISIDLPLTKHGYQIQSEEVFWVKHGILRSTDLRDSMDEQCIADIAACIVGGKLIDRSKDALDQIYNNEDEEYSRISSAINVYGEGKFAEEFKFCIQEITKVCNSDGEIKLRDLIFTKRTTNAFPAIFAVLFIAFHELLIKENKKINNYKGVKDNLNNIVTRLDTKRSATGGEERRKNINSIIGLIKDNFIDSADSS…	-	-	-	-	-
115	AIPR	27	MKSSGTISKIRNFAKGCLMHRIVKAHLDSFVKSYGIENHEEDVQFELFCNKAMLSSRISMDFEIDDVTTGAGDDGMDGIAIIIDEELCISPEDASSVFSSQRKNHDVDIVFIQSKRSESFDLGDFLKFKASVFRFIDESPYSCLDDIQKNAREVFDVVIKNVPKIRGGRPSFTAKYVATGIYKSPKELESARKLFIKEIEELGYFCNVSVEFVDRDELTRTWIDTYSVVNAELPLFSNAPLPKINGIEEAYLAVVKAKDFVSNLLMTEEGSLRNHVFVENVRAFLGIDNPVNASIAETIKDRDAASRFPVLNNGITIVSPDVKLQGSILHLENFQIVNGCQTSNVLYECRDSLDDTMMVNLKVVETLNEDVFSELVRATNSQTKVDETQFYSLRPIIKK…	-	-	-	-	-
116	PIN_12	26	MEQDYIDRGFGLWSKPGVPRKGWVNVGVEDLEESRKICDMCGKTEIRYVHIMSHENYPDYLEVGCICAGHLENDYDSPRKRESEIKSRSAKRKRWCNLPWKISKKNQFYIKKDGYSIIILDKGDYFMGMIVDERTQIKYWTRECKDTNEAKLLSFDRITALMASSK	MYNVVLDTNILHAEGIHSRGMATLKKLIDEGIVKVHLPELVVREFSTKKITVINEAYNKAINILRGTEREARGSEESILRDIDELKNIIDDKVKVLDEKINGAVRQWIQDFRINIIPLHSEFTSTVFENYFCGNGVFKSKKSREDIPDAFISLSIEKLHDEVGELMVVLKDALFRKHLSGLDGVKVYDSLDELFQLPNIRASLENEAASSFLTSSLFRTALENFLQQKPNYFEGFYLEITEGTELLADWVIGAHTEINDYGQVKDITISDVIRKSESNYSAKISFKLDSNISYVTDYGEVLKIERDKNRSADCWSMTGDGMCDLNENVNLTLEGDLSITFQGDFNTLKKEESETYLNENVIVMTISLYEAIIDKVL	-	-	-	-			Likely a nuclease
117	KAP_NTPase/NB-ARC	26	MSTYHNDQPILGGQNDPDLLNRLDFANHLANILLLNHNDDCLTVSIEAEWGYGKTSVINLIKGALNEKEFLPIIIEYNPWLAGQPESLIQDFLLQFSSQLNIKDNSKAALEASKELIAYSNLFSVAKLIPGTEPWASIIEKVLSNFGSATKKIAELKKLDLLGRKKQVEKAIKKIKNPIVVIIDDIDRLTPTETFQVLRLVKAVADFSGTSFLLAFDPNYLISVLDKNNIVNSSEYLNKIVQLRVPLPVISERGMNELANAELEKIANKSLTDRFESDQERLSWIYHNYFKKLIKNPRELKRFFNHLRFVLEQIEGQVCFSDLFALSLVATKSSLVYEHIKSTPEAYIGKRFTNDGLLMDKPQDIVDRFSDERNKKLSNFSDQERSVMQELLGDIFPLL…	-	-	-	-	-			NLR-like protein
118	Acyl_transf_3	26	MSDNERNNVKIFDGIRGVAAMAVVLSHSFLMFIPSVHSGSMFDSKWQENLFNSPFTFFYKGGSAVSLFFVLSGLVLSLSCQKNNNEIRYIQASALKRYIRLGVPVAASVIICYFIMLLGFFPDKDSPAASMPLMTAFSFDGNIVSAIWDASFGAMLFGNIKYNYVLWTISIEFFGSILVYGFISLFGENKTILRWLSFISFVCMFLSGSINIIYYGLFLSGVFLSTFEISENNGRLRKFVSLLMLFIGLYLVGYAPASTAYKDLVEFYLYLQFQCGILIQWPEFTISLGSFLIIASVFVNGRCLRGMSKNVVLFIGKLSFSIYLLHPFVISIVGFWVYKNIASPSVGAFVTFILTSMITILISMPFYSYVDRKSIILASKFPEKLKLFAINYKRMVVGG…	-	-	-	-	-		10 TM
119	DUF2290 | NERD /AAA_19/Uvr_D_C	26	MNKEYYFSLEQAQCDWAFKPIRTKKDVIEILMRLIKLISVYTEPCEQNVVGRVKLHISKMSRVFFFSENKYYSLAFPFFLDEINGQILFSSPEMECIDSFVTSKVISFINDSSYLNSSSWAFFEPLLNIEEHQGISGFWPFLRMLLTYEDGYIRYDVDEERANGNRHPLYHFDVFYSNPPTFKIGLNAHYTNDEMIDFLDRETDCRYLK	MSSFFYIQPDLKNDTNADFLNSVEEYANTHQMQIYAIMNPLGENKYKYNRDDVLIILSPGYQLAFVAFSDDVDGIQNFIEDFIEDLGSLSDKYNYKDTIGRPRAWKDKLVTECSYADFSFGNLDKFFDEIKIIDGVLAKKSELIISLLTGSINNIDKVKGNVPDNILDKVKQKIILFDGDQTRFVYQKFDKKKVVIQGLSGTGKTELLLHKLKEIYLDKENLNSKIMFTCHNKILADNMRKRIPEFFNFMKVEQQISWNERLWCVNAWGSQYDGNSGAYRYICEYYGLSFYRFSYVMTFDKVCRIALDELKKLPSNEFKHCFDFMLIDESQDFPSSFIELCELVTRDTIYVAGDIFQSIFDTNISNEIQPDFLLSKCYRTDPRTLMFAHGLGMGLFEEE…	-	-	-	-
120		26	MKRRQLKNITSMKLISLKKINTLAIPDDDTLMLLCVHRIALEALTAKAVAWRSPTPGKESLSFDITRHDVAVKAWNHAGRHVESLYTIPEMALCQESRNFLAVFLGKRIEQMDEVKSDIPFGLSEDDEARLQSYRIALMILTSEPKAWVTCNDRIPLPAITQSPDIAQSWKCNGFQVIPLYSVPDFS	-	-	-	-	-
121	DUF5051 | HipA_C | HIRAN	25	MNNLMLDIETLGVSMDAPLISIGAVFFEPLTGKCGDEFYRVITLSSALENSFVDPKTLQWWMIQSDSARAVFNDPSAVDLHEALQEFSLFVRSRSNDDVQVWGNGASFDNAILAAVYRKHAQNIPWRFRNDRDVRTIVELAKSLKNIDVRANFSINVTDAHHALRDAKFQVAYVSAAFRALAG	MDCLDVTYWTELDVFAQYPVGARSKALVISPDVAPHGIKASWPYLFKRSIKKYPDQFWCEIVAYRIGLQLGFNVPKAVPSLKTNDLGHTFCGALIEWFHHKDYEKFAPAGDYFVRRDPNFDREKGAKHSIEGLRIIAKALKVDYVEWLENMALFDAVIGNTDRHQENWGFIFSPLTSECQLAPFFDNGTSLCYERFPEHVADWTDHRLREHVSRGKHHLRKTLGKDEYQRLGHLELIKELCDKKEELKQRVAERLARLNHDFWDSTFAELTEINCPVPLTRERAAWIVRVTNMRIELIKGVTS	MTILIEKIPMPSRLLLTWQPTDGGSRYVVGELLQDESEGYEFNYLTDSKDFAKAVDKGFHGFPAFDIKVTTHRKDVMQTFSRRLPSRKREDFADYLLTFRLPADFRENDFVLLACTGGKVASDGFYFVPDLSSIRPPFDYVMEVAGTRHMIKEGRLALDEISIGDEVILRNEDTNTVDPLAILVTKNDNHLGYVNKALCAALRDLGKNHDISGVVVRKNGSSDRPLIYAKVSVR	-	-	-
122	DUF4065	24	MPDDNKKVTAEFDKDLLRRLQQAEQNLITASAALGDEGCWDEESHEPESVEDAVDEMQKEEEDAATMQRLDLSSLNFQIAELSRCVETISTNLESVQAETKRKNAETDGLLTDNELRRTMADKTYQFMIVWCCFVGWVIFMYVLKKDFDPPETIIIALMGTTTVSIVGLVGFVVSGLFKSNNKPSGDNKN	MPITQMQAQKLTYIAHGINLGYKGTPLLTTPVCAWRYGPVVPVLYNHLKVYGRSPITQPIQVPSAISQEFDPMTEQLLQNVYNVYGKYTAEDLSAFTHREGTPWKQAMDSRMDIIPDSVIQDYYQKLLHGDSNCIGL	-	-	-	-		2 TM in protein 1
123	YafO_toxin	24	MSSKKNKITSMAAALAVALAPVPASSIVHHDLSISRHSTSTLSLQDVKDSVAYLPIDEATSYMLNLADRMKTHRANLRIEWEEKQIPIILKNQKKETQEGFESLFRHIAVCASFVEAARVALKSVPESNAELRKEIVAFARSAATLRYTIEDILSFIESTHVPKKTSDADLGVTADQVRALIRSEHKKLGLKDPTFH	MIKVSVHNDIELPAVARKYAHALQSWKNGGSLPSVFGNEGQWEDSGRLRDSFVFKIHIRLPDEQPWPAKLPAASRKSNSYLVYSRHFLYPDKYQLISIMTPNAHELARTSYMAEIERRAEEFQSSF	-	-	-	-	protein 1
124	DUF4297 | AAA_13/AAA_15/SMC_N	24	MCGLDGEAKVICIKKSSTIGIYRVALSDALITVNQAERGGENALRGFSYQASWGINYLLEKQKEKEKYLFLFEYHDDILVLNSSVSPTSAEFIQVKTKKDGKWTLAAIVNATKAKPKSFVAKLYDHFYQFVGHEIYMVLLSNAGFDFLNDNNEKGSDLNNEHKEIIISKVQEQLNTKKEVPLDKIKFKTSDLSLLDPNSHLYGKVAVFLNSYFGDDHGINSTAFTKLLINKCNEKVSVASSDIKTFEDLVLKKGISSEFVTDLLSGLIASIKITPKWEQVCMLLGTFSDPYEGIKLQSVFTRISIKVLNVNSIYYLYFLEFQSALKSIEHYREIPVRDLFFTLEKTIAAGDGDFSLLNQEEKFMIAIYAIIKLTFEDVSYEE	MKNNVKFKNIKILSLRDRKAFSYEFSEGVNFIYGTNDVGKSSLIKSLYYTLGGDLRLDDAWKSDDIVTLVEINNGESDFIFLRYKKIIGVFDLKNDDLVVYNTISSLASRVSNIFGFKLELHNKYTGATTQANPACLFAPFFIDQDEGWKAVINSFENMSMYSEWQKNILYYHSGIKPKEYYTVQGKIKEVKVKISELDGFVKVLKRSKSKIDESFGVVLFDVDLDFYKSKLERILNEYSNLNLVQTEYRLNLLRLYSRKNFLESELKEITAIIDNEFEISNFRDDNVAYSVNEYNYINHRDEMLKNIAVLADEKSKIEENIPKLNQKLEESRAASEALQALILETQSEITLHDVIKSAAYHEIESTFVSQLDELFVEIGRKEGELTELQEELEVYNDK…	-	-	-	-
125	DUF6236	23	MKRGIVANPNEMSFHRNNSTVYLGAGLTEQDINYFCFYWDDVVILDSENIHSIVPKEKELLDNGVLRRPIMKHDGMLNIQDFPFLYTEFQLQTLDEFRKNEPATYWHFHQTGENLIYDKEQKTALQLRLELFNVLRIPDKDAHIEDILRFKDDCQDDLNALHEYLEKLYTEVLYSRDPNLTRAKNFSLLQEAVVNLDKAIEGKWRNPIRMGVKANPEVDGGQVMEFLKPLYHAAIAGYSGGIIPGMVTALATAIPSFIKFQPEWVGFRDKGPKELAYLTKATHKGLIKRA	-	-	-	-	-
126	FdhE	21	MEYQLDLQENAIDSFNEALAKYELGQRGELRQYKFAILHLSHFLELVLKLYIVTVDENLLYSDCYKQIATRAKQESISLLDAYNKIIEDGVDLGRFIEGKSKPYTITLDQALNFAKCEKCGITGVDFVDIDFCNDIAWIKNLRNDIEHYQFRLTPKDARLCIGRLVRGVAEFIDIFDLFNLEDEVGADNLQIFQTLADEYSHRLSEAKKEVEEREAEAFYGVRHKFYELVDWKVYECPECSNDTMIPSDESSTGYKCTFCQNEDSDDIDVACDCCGAQAPSSEMSIWPMDDGDVEYRCYYCSGQYQADKDF	-	-	-	-	-
127	SMC_N/AAA_15/AAA_21 | RloB	21	MRIKSLETYNSHSKLKINKIEFKSLTLLVGASGVGKTQILRSINKIKSIAHGDSVSGFCWNVEFNAEGNDYQWSGEFEALEDYDDFTYGMFHFDDDDKVEPKIIKEEVKINGSIIITRSGDDIVYNDSKTVKLASTVSIVHHLREEDDISVIHKSFSRIVQVDDDEMHKVFPRKNKDASEDEELSINDIREKSFSLSAKLYLCQEKQPVYFHQIKNSFVEIFPYIEDIKVVKVDTRGIPFFVHSVYALKVKERGIDEWISHNSMSTGMLKTFVQLAYLHLSPTGTVFLIDEFENGFGVNCINDITDVLLHHGNDVQFILTSHHPYIINNIPLDNWKIISRKAGVVDNYSADFFNLKESNHEAFTKLINLSVYFDGADR	MNLYILAEGRQTERRIYPAWIGVLSPSLKQVECLSAIDKNNYYFISGEGYPRMIDVTLINAIKDIHDNPKFTDFWVVLDSEGEDVEARRELVRNKIDSSGIDISHCEVNIIVQNPCIETWGLGNRVIISPNKLTESFLDYYEHYDVSSNDPEGMGKPLAYDGSIAKYHESYLKSMLALRNAMYTKKNPAALMEPSYLQQLISRAYAEDGHIPSFRHFHTLATQLEAKAKMLENRVA	-	-	-	-
128	RelA_SpoT	20	MTDEELKEQHSIYGSVAELFRRVMVEQIDVILSENKLSLGVPIESRVKTLSSIINKDNRKPLKIESIVDLDDYVGIRLIMLFKRDVEKVISCLKEHFIILKQENKLDELDEDRFGYQSHHYVIQPPEEWLRVPSFSDFKNMKVEVQIRTLSQHIWAAASHKLQYKKEQSVPLPLRRAINRVSALLEVVDFEFERVLSEREGYVETSRLDRGTMLDVELLKMIAASELPPDNKSDDENYDDLLSELIKNKIITVGECIDALKSGLPSAIDEDKAMVRRIISNEDDYDDESELKRARLGVFFTHVGLIRTAIANSMGTSYIRNQTEGMDVYDDSEE	-	-	-	-	-
129	AAA_31/CbiA/ArsA_ATPase/MipZ | DUF5855	19	MKIISIFNNKGGVGKSTLGYHTAHALAEKGIKTLMIDLDPQSNLTLQCISPEELEKLWLEEEPFIEDFQSALEESKLSYQDFLSKPRSIHCLLKPIEDGVYESSSLSSVYELNDKLGIIPGRLSLHKYEDKIAKGWSDAFMGEPQALRLITSIRNLCLEAEEKFGYEMVIIDTSPSLGMLNRVIISTSTGFFVPCMPDMFSTFGITNIGESLKNWKNQFDTMYKLLPDKKRNVFPKNFVKFLGYTIYNAKKYEGRNELDLATAHYSYVQKIPNVIKKHIPQECYQEQDLADISQPIGGKSVIHSHNTLPSMSQKYRVPIWKVPFIQSMSAEDRATVSGNRQTFLDKQQAYSDFADSLLARIDKIGEE	MSKAKTLTVLFRELQDAVLELNEGELEKIISGEYQFVLKVVKKRNSTGAKISSVDNFSYNELLVLLNQCESREQGCELLSRELKTKSEFEKFARHVEVAVMKSDKLEKIRDNIIESTVGAKLRSDAIQNKK	-	-	-	-
130		19	MLSSIWGFVKSAGFMAVVALVSFVVAIYVGFYYEKQGNISIELMQPTKVLDIHQAVGGLSISYNGEELRTAKKNLWLINVTIKNTGNAVIRKGDFDDSSLLTLRVSGGEVVEKPTIITDSVYLKDNIKPRISNDSLVFNPVIIEPDEKFRVSFFVLGSENSSPVISLVGKVAGVKGFDILKMSGDSQTESFWSEVFTTSKWWYQIIRVFVYAFLCLILMALLAMSLSIPSDIISARRKNKEKSIRSVKVNDYKPEEDISLQRKALLDFYVAGGVEKLEFADACFKIADDRKKLFLKLRNYGVNNDEFIHEIIKALCPVRYTLKSTYEEMRKKKLISDNYYVDPLYLDEFEQICEHLNVDINEFHKRKFSGKRTEMHEGYNNETLMDKLVDLNKE	-	-	-	-	-		2 TM
131	HEPN_RiboL-PSP | DUF262	19	MPKASKLFNDMTKRVNKLKRKYMNRQLKSEANDPIGYNFDTLNIAAYRLLVHAELEEYIEAKAIEMLSKIKNDVVVNGYNTIYFKNILAIAYQVDEILSITKPFDDTDFKTAVLKIINCAELKVKKNNGIKKGSFIPLALFCGFDESSIDPILLTSLDSYGTRRGSVAHKGARHANNISAPSSEVSDAEKIISLLRFHYYGF	MDIIDLKSQLENEDNAKKRAELLAQLEVIKQNAEEQIRAEQKDVDFETKEFTVELLVNKYHSGLEDDTNELFVPDYQRDFVWSEKRQSRLIESLILGFPIPYIFTADVLSEDPDLDGRIEIVDGSQRVRTIHAFIQNELVLQDLKSLDALNGFKFQDLPLSRQRRFMRIPVRVIELSSKCNEETRRDLFERINSGSDILKDMEVRKGSELGSTNLYTQVIKPCSTIPKFKELAPLSQTKEKRDERLEFTLRFFAYLDKYKNFDHSVRDFLNDYMLENRDIDETKQNSMKQEFANVLSFVDNYFPAGFKKTITAKSTPRVRFESLAVGAALALREIPDLVPKNLDWLSSEEFKRLTTSDGANSRVKVIERIEYVRDKLLED	-	-	-	-			Likely a RNAse
132	SIR2_2	19	MEIKEFVSQYKNHPVLFIGTGFSLRYLQNSFSWDGLLMKIAVDLTGNPEFYYDLKSESIEGDEYRYDILATKLENIFNKKLAEDRNGKFESINDIFYENMSHGKKLSRFKIYLTSILKDSPLKEDLRDEINSLIKTRKNIGSIITTNYDQLIENLFDFSPLIGNNILLSNPYGSVYKIHGCVSDPNNIIITSDDYNNFNDKYELIRAQLLSIFIHNPIIFLGYSISDKNIKYLLQTIFSYVDLNTELAKKIKDNFLLVEYDEGNMSTTISEHDINIEGLSIIRINKIKTDNYKAVYDAISNLILPVSAMDIRKVQKVWNTIKSGGEIKVKITENLDELRNEEMVIAVGSERTVTYEYQTKSEMIQNYFKIVDEANAQLIALLNKQTITNHEHFPIYAFS…	-	-	-	-	-			Likely a NADase
133	TIR_2	18	MTPKVFISYSWSSPAHKERVKAIADRLLSDGVDVVIDIYDLKEGNDKNAFMEKMIVDKSITNVLVMCDSVYAKKADNKQSGVGTESQIISQQVYTKVEQSKFIPIVCEFDENSEPCLPVFMSSLIWIDLSTPEKENQNWERLVRLLNGKPADIKPKLGKRPSYLDSGQYDPVSEPHAKFNSLKQAVLQNRAGVSYYRRDFVDSVVKYLDGMRIRARPEQNDLQSMGRKIISDVAAMKPIRDYVCEWITLEAEFTMQDEFSTELVKFFEKVLLLTEAPSDVSSWQLNWYDAQKVFAYEIFLYSVAILIRLEKFQLVRAILSARFLSGDRQLPPEHRLVSISAFLADSETLQAGFEEDIRYYSPVAELIKRNADREDITFSDLMQADVLVLFYSFCNDGVY…	-	-	-	-	-
134		17	MRIYLDHNILDALSKNRMTLQVPSDTVWVYSNENFNEIKRSKNMRFLDVLANLKARMLELEFDKHYMLTERAFLYEFRDPHELYSQWLEHTNEVPIDDIVQLQMQFLARLAGANNRDEMLLHPVRLREFLYSLLSPLDLISSDVESRIEQVVKDIEIVTTGQLLEIQHLEHSRTSIGIGRGRVSNLSVDDNPLKLIWGVMRNKYPGMTIEQFYGFEPIDKQGYEKWPRYLGVVGCHTVLNFLGFHPDKGLNSIKKIPGILSDANHTAMATYCDAVMSQDQRFCAKARAIYQYLELDIAVIEAIPNVN	-	-	-	-	-
135	AIPR	17	MSTWNQAYTAREDLKSYGDNGLALFALALHFRIDDIDSVAAESITDGHDDKKCDLVYINEEEEFAVLAQCYFSSKERQEAPANKASDLNIALAWLLQRDLSEVPDRIKSSAQQIRASIRQGKIKTLFVWYVHNLPSSVNVNQELITVQQTATTILNHDFEDSKVQVHAVEVGSEKLAEWYGESLSPILVDEVFNIKVSDGGYEINGGDWNAFCTTIQGRDLARAYRKHKLKIFSANVRDYLGSRSSDSNINNGIRTSAENSSLDFWAYNNGVTVLVHEYKFDETTKNLEVRGMSIVNGAQTTGALGTLQRLPPESVKVQARFIKVKDADADLIQNIIQYNNSQNKVEASDFRSTDKIQKRLKTEFSSIPDAEYDGGRRGGAESVIRRKPNLLPSYTVGQ…	-	-	-	-	-
136	AAA_15/AAA_21/SMC_N | RloB	16	MLIAFTIENYKSFRDQQTLSFVSSAGDEHLDHTMLLDNGLRINRFAAIIGGNGAGKSQIIRAINDFARSIHRDTLNELHKPYMFDSKNRLSPTSYEVIIVNKEKDTFLRYGISVFEGKVVSEYLYSREVKKGAKESCIFIRNGDELEFKKPTYKKHETLIKPIIKDSGAVITFAKSLQSKEMTNVRDWAVSQLPYNPEIFFGKGLEFFESKFEELLTKDDNGKVTINDNAKNLLGLYGDVILKAPLHIDGVDFLPVGSDKKYHFVYKIKNLDGGFTTIGPGERDEFFSQGTMNILTFMAAVIWTTDCGFTLYVDEVDASIHHSLATTLIKSILTYHLEKNDMQFILSTHNIPLLDECFRRDELNIIIKDKEKASNIINASKFSIRKDAKVSAKYFRGEF…	MGSEDLFKKKRAPKTAKDLARRNAIKSPLAKILIVCEGKKTEPNYFEDLINHFELLTASVIDVTGECGSSPMCVVRHAKAQHKKMTEQGAPYDQIFVVIDKDAHSDYMAALDAIRRSKPSSTWFTVNSVPCFEYWLLLHYTYSTKAFRNLPGNSSGNQIVNELRKYIKDYEKGSKGIFQKTLNALESKDLNEVVLRAKRSLQAAEASDTDNPSTKVFELVERLIQLKKQIESNRKQKRS	-	-	-	-
137	Peptidase_U49	16	MKELELYNLNFYFSLCTSDEVERIKNVSNSADYLLKIRANATIEHIRIHRVLLAAMRRSGNNWSLSSYFDDSPFEDYIDDVSEQYKEHLEGISGGFVFCNDPNGRILKTDYGCVITISESLKYFLYYMNLAFLTFDDCDVPDDVRIAALRIAIRTMMQKESMDFEIDPRGIIPSQIDMEIRYHVNDVMKFIVGHEYSHYVLGHLNDESTFEASFLTSIDTEEVKHKFFSYDQKDELAADIHSLRMLSLSKEKLAGLIQKVCIYFVFMDIYSNVKDQVSPSLNFTKTHPEPMDRLRNIIEEFKEEVEIDYNEMDKFIRSGEVIKGFLQDDAGYNFDEIYDFYGSIYLGQWRGKPLIDRVDY	-	-	-	-	-
138		16	MKFKTELSRKLHDSVVFDLKKDLVKLEGNLKNTDLLLSFQFKIIRNIIRSERMIKGLKSFLGELKATKRKGGLKKEQSKLIKENIKSVEQAIDDVKFKIYIFKMFGDSVAFLYLDKFDIKHFFYNVVDYSPKESAGYMGGKDGLKEEWELVKKACKAGVPTLLNDITMSMRHGDVCLLGEGAPVLVEVKSSQNKNDRVERQKNNLNRLAEFLAEDKAEDFRGMPLVLRKELCFSEVTYKKEFNEHLNVCRKKGISWVRLEDGFYVVSNRGCDLDIALSQLDLRGREIAPIFLNEYKNNQLWVPLTPFVNLINDARDLCDFINGELTILCVLDLGCFKQIALNEGFELVFVDGEDYSMIFKELGSSLIWGVSWQMMLRTPLEMVSMSWLIKDSIDRFKRL…	-	-	-	-	-
139	AAA_15/AAA_21/AAA_23	16	MVENLSEIRTSTVNALLEKVRQNNYGKYLLKAKIGRIRGFSGEDITFEFPVTALVGPNGSGKSSVLGVAGCAYKEIKPSVFFPKSAIGDESMAGWKVEYDIIDKVINPRQTVRRTSSFRSAKWARDEVLSRDVYFFGIERTVPAGEKTKYKKLTRSSYQHTGSLSTLSANVAKQIEHILGKDVSAFNVTDIGHDEKFFVGNNNGSRYSEFHFGAGESSIIRMVSEIENASDNSLVLIEEIENGLHPVATRRMVEYLIDVASRKSIQAVFTTHSDYALMPLPQEAIWACIDGRLRKGRLTVESLRAISGRVDKKLAIFVEDEFAKCWVDTILRERLGSDYDQLEVHAVAGDGNAVSIHKSHKANPSIKFKSLCIIDGDSSQEDSDENGVFRLPGTQPERS…	-	-	-	-	-			Likely a NADase
140		16	MLGTSSQRAISVQHVDLNVKCWVVRPGIKYRYFADFLERNMVATAHLDRLSPDQIDFNDEINHENINQKVDGLDTIGSRNIHTQIENFLIDMQVGDVVFTLSGDMVVPGVIASSAYFERECLGNNEGFHVRRRVTWGEPVRRREIPLALQKSFTAYQTVFSLGGKSEEVLHWLMSFFITDNIFCTSLRVEQAEAIRHHTLKQLAELVDRVQVLALLIGEEFDGEYTNEVVQFEMERLSNNGELSLTAQQMLMSPGDVWLQFKTNNRKAGIAFMLIMGAIFNHDVAFASTVDNRISEELRSHIEGKKEVAMDGLNFDRVSQVLELRLKRQNRGFVSARPTNREIGQGINFPEDGDARHASD	MNFEFVKEHWLIIGMLFIACLLLILKFKDIYRTHDQFNNVVMSLCAVLTLVWGGYTFDVLHQRDKAEADLIELRNRIRNTESTFFNVDVNVVKIDDVFYIKPIVTIRNNSNERIYVKLNNKSLAVSRVLSAGAKQVATEVFYPNYYEELAVLNEESSSQGKAKNIPLYDISVPISAERRLNYLVSTKEKGMYYVTFSAEAMNEDGSPVSKYINGKKSIWFSSSYIEVKD	-	-	-	-		2 TM in protein 2
141	DUF6358 | Abi_alpha	14	MKIFAIVITCMLASIAGLWLYMDPGFDSIVAFLAAVSALAGLLITTKNKYNSMSQSVGDNSTAVQARGDIKIDCINTGDKK	MFSDKQKQQIGNNSYAIQAGNNVNVSGMSFSEVRELFNILFENQFPKLKDVAYAAAQENAKDFEERVVSDLTKNVDRLIIDKFCDPDVQATLTEALKSSARKGKKANMDVLSQLLVERVSNNNDDFRDIVLTEAVTVVPKLTQQQISLITIVFLLKNVEIKDPVNGVRLDLLEHNFRNFESMYTNGFNLSQAQIYHIQYAGACSWNTFLGMDVEDYFMSKYPTDIKDKSAYISNLKLVAPHVSAFLEKFSKSNYQGIELTSVGQAIALAVFSRYVGRLDYNIWLK	-	-	-	-		2 TM in protein 1
142	Peptidase_M78/HTH_3/HTH_31	14	MSKQPLPWDFHPQLTEERLTIIAKELLRVLNDTYAQLSTTLDNNYTRSTCTFGRQWQLLIDLCLSGQYDWLHLTNAGLDITFTIDTIPVRFFTDDPANPKKDGFYRRNPADQLFAPEVDIPVLHRFVVEKPEFEGEGAKVHFIGYNALDEEVSKWTYNDEPTTALLHSTDDTPPESVRIELDDIRPSRPEKEEKESD	MFNGSNLRLARLYHELSLEQVAERVDKTRQYIQRLESGTAVPTPELANKLAAVLLVMPHFFEEQWQSPVNEEIVHFRKRSSTRVATKMATLAKAELYRRLIEIFEEYLELPQVRFPELKVDTQEDIEKAAEKCRTDWGLGFGPIDNMTRLAEKLGAFVTSFDSVSDDVDALSVPLSRPFIVRNTAKKSPCRQRFDIAHEVAHLILHEGVSTGDRATESQANRFASALLLPRTAMAKYFPRPIGGRIDWQGLSQFKLTWKVSKAAIIYRAHQLGLLTDAQYKTAFFGLKRKGEAIDEKEDCLIPCEKPELFSKAMKCLLNDLSVDIETLAQRLSITPTMLAELANDDTLVSASCVNSENVISMFAYRMKTA	-	-	-	-
143	SIR2_2/AbiH	14	MLNQQAGGYMGVLFLFGAGASYGSGPCKPTNPPLGRDLLLKMREEGGIASTIEGDLLNCFIDDPEKGMIRFFEERNSDTTELLKQMCSYLANFTIDEGNTYIKLFKMLKKRKSICVATTNYDLLIEQAISSVGHLIQYCSSERIPKNIPVLKIHGSVNFIPRANIFNLRFEIPNDKSYAIFEGPIDIYDNAEKIINYCKSNTALSPAVAMYHPNKTVLHCPSFIANQQKDFQTEISKSSKIFIIGLKINPDDKHIWSEIENTKADVYIVDRDKEATASWISRIHKKNIYHIADTFDGSVMRIKSILQL	-	-	-	-	-	yes		Likely a NADase
144	DndB | GIY_YIG_domain	14	MNQRLVLPCLRGYMGSWITYSCMMRLSDASNLIGFAEELHQIDKLSDKIQRELNNDRAEEISHYLVSNDDRFFNSLVVAVYDGDPNWHEIGGITPNNEEASLLDFPEYAGNCIGFLSITRDEKFFALDGQHRLAGIKAALKVNSDIADDLISVIIVAHANTPEGKVRSRRLFTTLNKKAKLVSKDTIIALDEDDIAACITRRLIEAEDFIYFNEDNVSFNSGPVRDKTSITSIVNIYDNVQKLVAYKLGVKITELERYKYKDHIDIYNFISNFYSYTFEGCEELIKVAKGEQPAGFYRNSETGGHILFRPIGWDLYTDIVLYAMTHFNYDLKKAIQHITKHNLNMSGSILSNKVWSTKQKKILKISAKNIKAIQKSLLS	MININEEINNSFDEFDEEDKQQAYLSFFKNSFPFLLCPTLFKRSEDLPQLNWVKVKYTEHAAHTFPNQQGVYMFMVGFESTKLPNNSYVMYVGKAGDTNSNNTICKRFKDYVNPSGFRDRPRVKKLIQHFSEHLYYYYATLPTGQSTADVESTLADIFAPPCCQRDFSANVRSLLRGVRII	-	-	-	-			Likely a RNAse
145	DUF5939 | DpnII-MboI	14	MIYSQERNKKMRSLVYKQRVLLENAGSSSVFINNDSHIYYTNLLEYVEGDLDRNIYTIPVLRKAIKTDNYEHLLRVVQFFSSNTSCLFNVKYCYELENMEFEDIQADEYTNYILNGVEPVTANGSEIEDFNPKYLSFYCIINLD	MSTQQVLNIPTAVSQATIEKWLKGLEQTTELAFFRRVGGRHGFNVTSRWASTLDNLNKTLNDPSKQGTPANFSNLRLITLKIITSVNHYYSIDGIKSGTINLIPNIINYPHLDKTFSSVFPIKLDDNTGLPSTPGHFITSIEKMGDGIAVIYSYIILRKIQGRSKLRSNQYPEQYFNTVFIPNDLSRIEYRVDKSLGKRASEKAMADLRAKFNELLVELNIKLAVETINFYKAISNIYLDKQYGRLVQVNFLDPNGDEDAVLRCRTDPNYDARYREVVSKTQNGTPRSLTLEVSGVAVRLDSKVANETISNEIGFEPSKTDWSTNKFCGDFYFTQTADHQVHYGVINDLLTRAK	MNKQQITCELGKRVHFEDEASFIETLYSDIEVIIKLMEQSSDKYYCDDEDKLSHTIVASLVHLGYDATEQTKKNGSVDITVRPKNGGYTWIAEAKIGYGNQKIFEGLLQLLTRYVKRDNHAGMVIYYQKSKSSYHFKQWLKYIYNHEWKDYCTKKGSLKKATPLLSHLKSTVCPKVKQGCCYADIDVIQPSTDGLKLRCFYIDVHHDPIDSSGLKNKSIAFGQAQNRIRDLYHLWKTGQFDGSMIDELFEEIKIYHSNELDEEYEDEDEDEDEDEDSNINSK	-	-	-
146	Macro | DarT	14	MGKGIALAFKETFPYNFEVYKRACATGTMKIGQVLIVEEKGKIIVNFPTKDSWRKKSTYDFISQGLESLAKIIDEKKITSISIPPLGCGNGGLDWNKVEALILKTFQNLDNVDVVIYPPATNNQLSKNKNVINAKHLLVHYAYGKLKVKQKYSLYTVFYICECIEKANLFLFDFKHGRPYSSELENIMKDIANLKVELQGDFDAFIEDYINTHQSKELQTEFGKLISTLNPSISLLNALKNKIDYIDSVHVITRIAKEKDHGLHIDNFKEYENIVQHLIKNGLVIEDIFNELKIKGS	MSERKRIEDQYLLYHLTCMDNLPSILDTGLRSRASVKGEFVDVADGEIITGREALNLQTMVPFHFFTKNPFDGRVLKDHKEKSFCIISVCRAFAKENGWKVIPKHPLSTSSVIDLLDYEQGMAQIDWELMNIRDYKNAECKSVCMAECLSSVTVEPKNFHCIFVKNDNEKKYVEGLIKQQGLSILITINTYMF	-	-	-	-			Toxin-antitoxin system
147	SIR2_2 | AAA_15/AAA_21/SMC_N	14	MLDKLDFDYDGVAQEGNSLGIESFDDLHRKLDDKKICVFLGAGFSKAWDEKYPLSDQVFSLSKEEAELYSDKFKFFSLFESFNLNLHPETVSEKERAGVFKSFKYNLDVYRRYPSLLPSHLDKQTLDYFERQVKNYIKNKFVRLLPASEFKLDSKGAARKHKDDIIRFFNGLECSKSLDIITTNYDIVIDKVLKFSNPARTQLRGFPIHINNEVACPKKGGVGLYKLNGGFEVIAEGDGFKIDYDSLNDIKSCPNIILPSNDQNYSDKYFKNAFIKSSSQLRQADVLIFIGYSFPEEDYIIQFLLKSFLDADNKEKETIIVSRNENSALECHKRACKLFTELNDKSGLFYYKGSFLELCAES	MLIAFTIENYKSFRDQQTLSFVSSAGDEHLDHTMLLDNGLRINRFAAIIGGNGAGKSQIIRAINDFARSIHRDTLNELHKPYMFDSKNRLSPTSYEVIIVNKEKDTFLRYGISVFEGKVVSEYLYSREVKKGAKESCIFIRNGDELEFKKPTYKKHETLIKPIIKDSGAVITFAKSLQSKEMTNVRDWAVSQLPYNPEIFFGKGLEFFESKFEELLTKDDNGKVTINDNAKNLLGLYGDVILKAPLHIDGVDFLPVGSDKKYHFVYKIKNLDGGFTTIGPGERDEFFSQGTMNILTFMAAVIWTTDCGFTLYVDEVDASIHHSLATTLIKSILTYHLEKNDMQFILSTHNIPLLDECFRRDELNIIIKDKEKASNIINASKFSIRKDAKVSAKYFRGEF…	-	-	-	-			Likely a NADase
148	TIR-like	13	MQRIVFYSWQSDLNGKCNRNLIQDALVRSLKAIKKDETETLEPVLDRDTNGLNGSPSISESIFNKISLSDVFVADVSIINGRSEDKKTPNPNVLIELGYAVSQLGWDRVIMVQNTFYGSPEELPFDLRGRRVIAYTMDPDSDSKPEVRSLLQGRLETALRESLSDSSQGAISSGLNAPIWWGEWYKDNRRSNFGKLFIRETSSNGFLFDLVVMNGSHSGSITGEAVFVARDSAYARIKIPGSNEFGELSFRRSIFDGKRYIRISETVSCQYWRGMGAFFDGEFRCAEDHLFLFGFANEMELQRLYNVMGQYYFELKKVMEQIGEHDNLDTFVAKAYQGGVRGLYTIAEGMVMFGREGEIWAIYLNDGEIRYFTNVHKWKKTIPKTFEQWRERFPEIEIN…	-	-	-	-	-
149	AAA_21/AAA_15/SMC_N | DUF4435	13	MKLTELTINGIGGIKSLYVKFRPDMNIICGPNGVGKSTLLLAASFPFLHGYTNRIKRNVTSETGSVSLIIEDNSVNFNSVLDVNVHLPTETIHNFNNNGFDKRKLIKFEILRNFDYKHLEALNADKSLSDDAVSQQINLGVNLHDIKDWFAKRDLFEKVDNGYGPNTIKNIHLARECISILNPQFSYNRVDPKSYDIFVNTPTGVIWYEYLSSGFKSCMSLLLGIIKEIELRYPEKDIYAQEFDGVILIDEIELHLHPEWQARITEALTTTFPSAQFIVTTHSPHVVQNAKPHQIIALVPDNDGTVRVKELPENGLGYSAWTVEEVLLDVMGMESTLSRKLQELLDNFERFVDEENFDKAKEIYDYLDMALHQNSILRKSLKISLMSIREREE	MSNNLLHTMKKEAFSRNPLKQEILLKTSSFDKIFVFEGVDDYPVYDEWMKHNPEYANAGHLVAKGKKQIIELYEHAIQHNDQEILSNCYFFVDHDFDLFEHNSDNIVTLSCYSIENYIINSSSTKSYLKDEFKMDITQSDLLARIKKDFESDFQLFQKLAKELCRPLFVNHNANGKTKFYNKISSVINIEYKNISIKDNATLIDYEVNEDSEDVKALISFFNELPYERAIKGKYVFEFIKLWLSSLKSHLSVNNNLKITKDPLMLERRRLACATPIPKEILRFA	-	-	-	-			PARIS
150	Pkinase | PP2C_2	13	MVINEVRRIGSGGFGNVDLVQDVLSGKQFARKTFSINQAQPLPPDLAENVKKRFIREANVQYRLTHKNIVPVLFKDLNSNPPSFLMPVAASSLDKDIAQSRNLNGLFLRAIMDILSGLEELHTLQIYHRDLKPQNVLRFDSSEGPYYAISDFGLMSVKDTQISALTHTGMKMGSDYYTAPEIVSDLRKASIASDIYSLGCILHDFVGTDERIPCGEINNDSSAYAHILRVCTRRDPSRRFPSVAALRDAILSIDPSTVIHLSAEVGTYTTALDSDAGINVETWREIINFVEDNIGQENSKVIFQRLTLNRINEIIAHDTTLACRLGEAYGRWVADGVFSFEQCDGICTRLEQFLQLHDLNCKAEIIIAMLLMGTSHNRWYVERRFMSVAGHDMTPELAK…	MPLINKFAYTSPGPRSHNQDSILVEILPSADLLCGVADGVGGNLGGETASQLALDIIAAAMRSDSSISLLEAITRADEAIKDAAQKDGKLAGMASTVTVTKLIGNKLIGANCGDSRTYLLRGSGVKQLSYDHSEVARLLREGKLTKETAVDYPRKNILDSALGAHKPLQVHEFECNLQIGDRIALLSDGVSSVVSKKDFRDLSVKYNSLNEYGASVIELVESRETRDNYSLIIFEI	-	-	-	-
151	HEPN_RiboL-PSP	13	MGSVKRYIEACEAEEAMIEWIREHADLGVEPGDEEWEDLKAQYLSGQFTDDDYWEDEFLQDEVFRLGSENYAYRQFSEQMEELKDDITSKPSESALKMMYSYSITLMETCLGDMIKSLILRNNHFFENAIDDVEELKKEKLSLKDVYLNPDIVKTVAIRKFSDYLYHNIEKTVQVYGAVLGEKVPDNVKKEIPEVCKIAKIRHDIVHRNGFDKEGTKITLSKDILIKALEDISNFVESMSVWIDAAESNLQEHLLQETE	-	-	-	-	-			Likely a RNAse
152	RVT_1 | Nuc_deoxyri_tr3	13	MKSAEYLNTFRLRNLGLPVMNNLHDMSKATRISVETLRLLIYTADFRYRIYTVEKKGPEKRMRTIYQPSRELKALQGWVLRNILDKLSSSPFSIGFEKHQSILNNATPHIGANFILNIDLEDFFPSLTANKVFGVFHSLGYNRLISSVLTKICCYKNLLPQGAPSSPKLANLICSKLDYRIQGYAGSRGLIYTRYADDLTLSAQSMKKVVKARDFLFSIIPSEGLVINSKKTCISGPRSQRKVTGLVISQEKVGIGREKYKEIRAKIHHIFCGKSSEIEHVRGWLSFILSVDSKSHRRLITYISKLEKKYGKNPLNKAKT	MWFKHPRYLRAKENFISSFFPSNLNSFNYILPKVLFICGGDETYCSNRGMLEKYIAKHHKEFVTFRAELAWEVISNLGTHSNVNALSLEEWLADFSDVVIILVESYGTVAELGAFSLSPVLRKKLLPILDKKFESHKSFINTGPVKWVDSESKFGPTIYTEFETILTCMPKINERLNRKVQSNITNTNSIGDYKYSPKIFLFFVLVVISSLGPITIPEIINI	-	-	-	-		1 TM in protein 2	Type II retron (Mestre et al., 2020)
153	SIR2_2/AAA_35/NB-ARC/TPR_MalT	12	MLWFHNVKIIRNSLLVVSSYNERDCLMFNSYTEFVKSLVLDIRKGKDVSFLLGSAVSCSPEGNGVPGVSGMNDILRQYMIDLDIYDGFESNIIGLSETDKYQKSFEYLLKVGDQDEVKEIMALAMNNARSGDKWLITKSLDDFSRLISETSIKVKCILTTNFDPLIEEALFRVNRNCNVHNLIVDQPIGSVTSYSGESIPVVHLHGVWDGDTMHTQTQLSSLRKKIELSIKNILDTSKLYVIGYAGWDDVFLQALRNIVHEFQPSYNVRWGFYKNSIDDVSKEHSRLIEIIQPALVNARFQGYVGVDCNTYFEDALAEISKKKQLSKFVVKKTGLQPITESIVISLRPYNLSVEPAHDIIRLVEQKKATDYLNNNNHFELVSGWGYGKAGFLYSFIHDE…	-	-	-	-	-			NLR-like protein with a N-terminal SIR2 effector that likely hydrolyses NAD
154	NotI | DNA_methylase	12	MDMEMSNRRDLVEIFGYSPVDLTPEVRSLWTLGACPFLNKECVKINHDQTIIYGTCSVTSPYGDVIICPNRLYANNYETLLKVSHDAFGSDVPFLTYGQFIEQRANYKDCIIALGKNSGKEVQVGRALSMDWVLVRMTDGQIKEYVGIEIQSIDITGNYRDAWHAYKNIKPTDERNELPTSQHGLNWANVHKRLIPQLIRKGVVYSRSNYVKKGLYFILPDIVYKKFEDVIGSDIPLLDFQNNKTITVYTYGLGTNVASGQQRSLVQMRKIIFDLDEFSKRFTTGPNLPSGEDLDAVIKKALGVL	MTVKVIDLFCGAGGLTHGLQLAGLDVVAGIDLEGECRFPYERNNKSKFIEQDIAKVTKEELLRLYGDASVKVLAGCAPCQPFSKYTQGKDKADDKKWPLLYEFERLIREVSPEIVTMENVPDVTKHKVYNDFYNSLLKLGYYVWASKVDCVEYGIPQNRSRHVLLASKLGAIELVKRDDVILKTVRDAIGNLPPLEDGQTDPNDILHRASKLNPINKKRIIHSVPGGTWKDWPKELIAACHMKSSGKGYASVYGRMSWDKPSPTITTLCYGFGNGRFGHPEQHRAISLREAALLQTFPMDYIFVEDKDKFVIRSIGKMIGNAVPVELGKAIGQSIKNHLE	-	-	-	-			EagI (Type-II RM)
155	AAA_21/AAA_15/AAA_25/NB-ARC | HNH_5	12	MLVKKNKNYSLYFLITNNQQISDSGNYIKIVPSRSDWNDFGYLSRVEISIFNKKECKDIISLNGYIGFLNSEEERNGKAELIRRVKKKEESNLKDEGFNDYFVMLQDMNNYRRLVRFFGVNESKNILNFINDVVSKKSDASAENLRKKAISSDIFNKSFIRESESYFTFKNAGTVLSGIQYEELGNLSQHIKISYSNKVNEEDVSYVFNFDHEHDLPKRISIIIGENGVGKSQTLREIALAAIKGKDNLVAVVDSNGVSIEERIQISRLIAFSPTNESKCSFPTDKRIKSLIWYKRLTLNRESKSKLNLNDLIVQLARSNDAIGYNQRWNIFVDALSVLNSNNDLVIKCGGENSPFVKLNELNSRGEESRLSLYSEIILSGEPLRLIENKCYPLSSGEI…	MKWAIEMNKLKRPVFKDYSAFKKLSANKRLKHHSVLNGQDTFILNAYRSYIKNKGYLNVNSCGVLSNNIAEALRYYYNNPAKCLSIIDDIRAANSNSLCPMCGSMHSGTLDHVLPKENYPEFSLFTKNLVPACKCNTFKSTTIANSAGHRMLHPYFDNILKQRLICANFSKLGRTPTIDVKIIIDPMSPEYNNVKYHLDNVVIKNNIKGYLSEQWESFYLYPELVIRGLNKSLSTYSDVYELLTRELLLLDEKHKGKNNWNSVFVAGLIRPDVIRWILCELHLGNRSPDGRLI	-	-	-	-			NLR-like protein with a nuclease effector
156		11	MDLAKVEERVRRVIGTMESAELDEYFWGKRSGLGDSLPPYYLVYFLLVDLLKFKNRGVDEKISFSIPVRIDGTVVIIEHRKLGLDIFIKSDDDIEQAKTVLRHICAGVKAATNFFDSLADNAAKTSNLNVNNNANSLYDRFCYFLELYKQKLDEVAAGQESKLEVDSEFKSDNFFSLLQSTFEQSNKIIELRREAMWLATSAIESFFNWTEHVFILIAILKGEIKNGNDVADKVGKEWGEKFKLAIDINSSSLKLFYDRLLILRKQVRNFVAHGAFGKDGQALEFHSSVGAVPLLLPHRENKERFKFGNGVHFLAPEAMQLINDFLENLWQGELSPAKIYIESGCPLILSYVTNGTYAEAMKSERNMDLFVNYLTREMDNAANMDW	-	-	-	-	-
157	putAbiC	11	MSALNDFAKDNQFAVQFFVALGTVLSVIVALMLSFFNRRAERFDSNFSLLLAQHNEQLNVLKNNSDFSTQFSYVLAGGGGHGELSLCEANNRMHEKDMFFSSYFRVLYHLLKLIDKSSFLDFKYKKRKYYTSIIRSFLSFEVLILLVINVAHADKVSSYAYYKKMLERYAFLEHLPVEDWRLLDGLPDAYTHDIAFNTLFSDDARNLELITDIILAYKKEAFGNHDSLKFIETIRAKAKLDSD	-	-	-	-	-		2 TM
158	ASCH | Mrr_cat	11	MVTVDELKMKYPDANAWQMGDSPELANELAALIKKGIKTASCGSYASYQKEEFAPRIGSYNIILNGQDVPVCVTRLVSMRLVRFCDVTAEFARKEGEGDLSLEYWQREHQRFFTCEGYFSDDMELIMEEFEVVDVL	MPVLDFKEIPEAHKATGLQDTFELFSRDFLAFLGYKIISDPDRGADGGVDIIAEEKRTGVGGETIIRWLVSCKHKAHSGNSVNPGDDANITDRVIANNCQGFIGFYSTLASAGLSGILDGLKGRIEFQVFDKEKIERELLHSSRGLEIAERYFPKSLSEWKTENPKPARIFSDEPSLKCKVCKKELLSQDDKGIITIWQRIRTDYEKEPEYNEHIFWTCRGNCDQALRQYVRKQTNNGLIDGWEDIADVMMPTVFIKWVMTIMNELRSGTLYSDEAFDELKTFLINIYPFACRHLTEKEKERVKSLMMIPSYLGGMNYEG	-	-	-	-			Likely a nuclease
159	HNH	11	MTTINKHGLSRTIPEPVKLEVRQRCGFGCVVCASPIVEYEHVIPTYADAKEHSPNAIALLCPTCHAKVTKRLYSKEKIIKAMESPAALQKGNVADILDFSDRHPTIIFGGATFESCTVPIMFQNEPLLTIEKENNAFLISGKFYDSQGIVNLELIKNEWVCSARHWDVQVVGPRITIIEKRKGPRLIIKVDAPERLIVERLDMLVKGTRIVGDEHKLRVGPHQFHNCGVSNCNIGFCFG	-	-	-	-	-			Likely a nuclease
160	AAA_31/CbiA	11	MTSYVTWANKGGIGKSTLSFQLALKYARLNTNKKVIIIDMSPQCDVSRMLLGGGHFNGEQKILDRMTSNPRLTIYRYLEACVNDVPSGRGWPDSLSYLIEPNSFRDDNAEKLPDNISMVCGDFDLERVTHSLDNLPQPQPRGGRVPSGAHYSAYLLPRTFLRKMVEDFEREYRDVTIFIDTDPYYSVVTTHLGLLAADRLISAYSPSSQASQYAVYRSLEFLYDPNYGLVQEVNTQRAIYGTPWFDSLNNIITTPNISVANLYMVVSNMNTPQAGRGQPPYSQPQKLHRQSQQEVISRINDTLSSLGIAHDYVHDYLWDLKRLGLICDYNGFDLATIQLGENYAEPSDDGNYYVNTTGGTPIQLSSYNARIETVTSKL	-	-	-	-	-
161	RES	11	MMYICESHIVESNIKKLIFSQNIRGICAFCCADTVCLDTDSSEVRNLLKAILRYHYDEVDYNTHFGGEYYPSFLLEDDFIFTKDIQEHDESFGELDSELWDMAFDSEGINIYAGYGSDGLYNTPYMSIRNAHQPFLDSLSKQLSEKNYHDFEGELRSIIKGYGDIFSKIIEGSSVVYRARVGTAGYKTALRGFSREGKKIFVPFKDKEIGAVPPLKATAGRANRAGVSYLYCATDSYTAIAEVRPHPTDVVSIGKFRVAKALKVFDFSYPNFLEFIESDESLLSMIPYAKMAGIFNTATPPSLEGRYSVSQLISDCIRKEGYDGIQFSSTVGKGKNLVVFNPSCMEFIDGSSKVIEIDKVQYIYEEKQVVGMNDQWEIYYDEVE	-	-	-	-	-			Likely a nuclease
162	DUF488	11	MINMKTFYTAQKCTECLSSSSVNNSTEDEKITDFSMSEMAVPADGELTTEDSDDEIVDFEDMDQPTRRKLMRRLRETPFKRRQSGSPYEPGSELDVAWRSAVEKTEARSEAEKARRAALAPAVASLLADAVLCSVEISEIQAVSLLMGSRLEIGGKVYRASAGGQLITRQLPDESRMVNKLWERLRENHGIDATRLRFDPVGEYQKMLAGAEGRPPKE	MNIQTETIFSIGHGARRLEEFIALLKKYHIRYVIDVRSKPRSRFHPHFNREVLTLHLKEAGIRYVFMGEQLGGIPKDDQCYDEDGRVDYEKIKNKAFFHEGIERIKTAHSKNLKIACMCSELSPCDCHRSKLIGDYLQSLGIEMQHIDKKGDISSQNDVMKEVLGSNGELDLFSDNTKKLKSRKSYR	MNTDVIILSRTKMSGDKICVGGLDLNSGKMLRLLDNRASALTSAYPYSIGETYSIEFAERYQVAAPHVEDVAVYDYSLAKSFNKVDLDTIVHKHSGTYNNLSELFSGKLHWQNSKGYALESDPPEFSVQIAKINKILVRNGTDFQEFGSLNPRKVKYVGELDINRLPSRINPGTPIRFSLARPWDKDNNGIKVCYLQLSGVYI	-	-	-
163	HATPase_c_4/AlbA_2	11	MYEVIDISAQEIKALLNTTEDHFNDFKSKQIAPNKLQETFVAFANADGGNIYIGIEDAASGRERISGFNEPEEANAIISTLLENTNPAVENVEVEYLRTPSNGLILHVDIPKSPKVHYTASGDCFIRANAQKLKIKGERITQLSYSKGAEPYEKKAVDIVEVEDILESEYYSDYLRRIGTTQSPRVFLKKQRLLTKKDGEFVPNVGCVLLFDEEPQGCLDTRCAVKVYRLRTTEAEYKREQLQEDPVTIEGPLEVVILNTIAKVKEYVDGASFKDGENLVKLSYPAEALKEILVNAVIHRDYSQKDDVHVKVYDNRIEVQSPGRLPGYMTINNLYEERFSRNPNLVRLLHKLPNPVNHDIGEGLDTAKNELRKAGLVAPVFEERGNNFVVIVKHQTIAS…	-	-	-	-	-
164	AAA_15/AAA_21/DUF4435	11	MIAGLFIRNVKTYQGINYIPLTDAPNFSGFLGNNGIGKSSILEALDVIFNAKEWNYNTAVKKSGIEKTSPHIVPVFILEEDFFDSETLPFAKTLDALAREVSLEDATNSQTKTILENFISHRDRLFARNDMQGQLIIPIGRLHNNNMSLSVLAGRSLSTIMEKDIFGAGFKLSEGIELAKHFQVLFDYITGKLEYLYIPKEIDTEVFTKLESIGTQVLMGESLHEILDRIVGESKIGEINRELSGFLEDISTKLVNYTYRTPSDRQKRIQKKEVYNLIIQAFFNVRKLHKTHNGEHFLEISNLSSGEKQKAIIDVAHALLTKHRSNSDNLIIAIDEPESSLHMSACFEQFQALSELSLGCRQLLFSSHWYGFLPTLEKGTVTIITKKNNEHLFDLINLA…	-	-	-	-	-			Similar to OLD-family nucleases and fused PARIS
165	DUF3290 | MethyltransfD12	11	MKTILDVIGFLLAVSAYDWMRTNVPAKRRAAWIAAAATLFAWICVQAVGEALFEMLPQWVW	MSYLGSKAASGVYQKIIAEMPPHDTYIETHLGGGAVMLRKPPAMHNIGIDIDPQTLEDFSRVAPAFCELVKGDAVDCLEGFNFANLPVTSRVLLYVDPPYLHETRTGNARYRYEYSVADHERLLACLVSLPDNVSVILSGYPSQLYDERLTGWRSKEFQAMTRGGVRTEKIWMNYPEGRAYTHTFAGKDYNDRHRIKRKVERWRAKYAALPPAERLAIMVALNEVDAGQ	-	-	-	-	protein 1	1 TM in protein 1
166		10	MANYVSGNIISQSYVHVNPEWLKNATPQDKKLRINEIEKQITAFAKSRIPFFIGSEVEITVEFSEGSIIAKITAYGKIIPLLGGLVIGYPHFSEGVRTMVKDAHDLGSYINSELLFQTGAKHKSERKSVEARLGVFGIIDRVNAQINDLSLISRRKENSPSITYKKLLQLHGDILSSLDKISENALDDSDEKIAKDMWIEGVSGISVGRSHFKFNLKSDDDVYKMLVAEKQSILDDLKKRQ	-	-	-	-	-
167		10	MSLPVPFGAIVTVVKKCWSTLTQIMLIKTYQLSHERWAVRHRLGASWHSLGNYLEYSLRFAQLTDKEPRCSRIAFRSKEEPLQQVELVFEAIGSGLRYQETLCIHDVNNSPIILTLSNIPTLDVLILDDGFAFTVEQYQLKYCTINLMTGESISIDNSPKYSLMQNWCLNDTWKRRWGIIWNCNAIEFARRRIAEYWKWGFCLPLVGRPPLYSPSRKGIHLFEAKPLRWFMTRPWCLNVQFWTAIWSGLFILSDENVLQWRWKEPPQQD	-	-	-	-	-
168	AAA_31/CbiA/ArsA_ATPase/MipZ | SIR2_2	10	MKIISIFNNKGGVGKSTLGYHTAHALAEKGIKTLMIDLDPQSNLTLQCISPEELEKLWLEEEPFIEDFQSALEESKLSYQDFLSKPRSIHCLLKPIEDGVYESSSLSSVYELNDKLGIIPGRLSLHKYEDKIAKGWSDAFMGEPQALRLITSIRNLCLEAEEKFGYEMVIIDTSPSLGMLNRVIISTSTGFFVPCMPDMFSTFGITNIGESLKNWKNQFDTMYKLLPDKKRNVFPKNFVKFLGYTIYNAKKYEGRNELDLATAHYSYVQKIPNVIKKHIPQECYQEQDLADISQPIGGKSVIHSHNTLPSMSQKYRVPIWKVPFIQSMSAEDRATVSGNRQTFLDKQQAYSDFADSLLARIDKIGEE	MINWDKSLVSDLARRKCILFLGAGVSMNSVGKGNSRPPSWKQFLEGCLPELSSGSSLQIKRLIKNEDYLTACELIKAKLPKGRFDEIAKNAFLNPHYAKADIHEFLFKLDCRIVVTPNFDKIYETYVSKETEGTVSVKNYFDSDIASAIKDSGRVILKIHGTIDNTSNLIFSRSDYAKARSQYRDFYEILNALGLTHTFLFIGCGANDPDIRLLLEDAFFKHNAVKPHYMVMADKSIHRDMVPVIEKTLNVNMLTYRTNKGSHQVLTDSLKELVQLVENARTELKESMNW	-	-	-	-	protein 2
169	Ogr_Delta	10	MSGYKNYNIVCDALRSIMDLGRYIYDNEQYDEFYKLISPSLEHRAQYSLGDPEYRFFDLYMSTVRDNILSKNYLAFSLNTRFLTEKFRYPESSDDGETLSIIENKMVSCVRQVITLLIIRLCYLSEKSDGHQEELRIIKQNLMKWLAPSFLEDLFYKSGVYDVIFTVPSEPDFDASRTLRDIPDYEVATFSINNDAFKAVSLLMTQTLFNKNNFNPIFIRNKKEFIKNTKITTHELQSLISYLKGDEFSALLELINEGSSQETNRMEVAEHLESIISVKNELIANSIVSSDLDKVLVNKYIDKVSISLGGYFNKFVDIDSIPVSNSVVCNPFYSLINKREVLQSIDKVHYSMNSSHHAEVFVYAWLHKMLDGIKGQYKDVNEIEDVSELPSDKLITIHY…	MRRNRLKSRHHLTAGAWNMRVLKIECPECGSKAVIRKTNRKHRQIADIYCACSDVECGHTFVMNLTFSHTLSPSAKTGDAMVQKILNTLSPDQRQMALDLLKATPAA	-	-	-	-
