# Supplementary material for: Phages and their satellites encode hotspots of antiviral systems
Source: Cell Host Microbe. 2022 May 11;30(5):740–753.e5. doi: 10.1016/j.chom.2022.02.018 (PMC9122126; doi:10.1016/j.chom.2022.02.018)
Supplement: Table S6. List of systems presented in Figure 7 [file mmc7.xlsx]

## Sheet: Table S6
Table S6. List of systems in Vibrio sp. and Bacillus sp., Related to Figure 7
Known systems
Strain	Name	domains	protein1	protein2	protein3	protein4
Vibrio campbellii ATCC BAA-1116	PARIS	AAA_15/DUF4435	MKLELKNVVSVSVPELSQRNFMLLESRPHSIERTRQINAVIGANSSGKSRFIRTILLSEINHFDYNLGLIQRASKELNNAINNSSEFVPQHLIDLFKNNSHRLFDSNLNLEISTAIRDYFKSISKGASDFDVDNVRKKIFSKNLIDLMNEYRSSLDFNIQSIRKEYIPILRGLRTLMPAKDVYRERTVNDYFSEKNSGTTLNIFTGHTLYEDMVYSLLGTEEEQESVKKYQDYLSTYFFEGQRVNIIPRKDRNGKKASAENNVVHIKIGDEPQRPIYELGDGIQAMVTLTVRPFLEKEPTIFFIEEPEQNLHAGMQRALIEAFRACPQHMFFFTTQSNHFVDLTLESDDINLISVKKEVDSEGKVKSIVQSQANNSEILQELGVLASSVLLANCSIWVE…	-	-	-
Vibrio parahaemolyticus J-C2-34	Type-II RM	N6_Mtase + BsuBI_PstI_RE_N/BsuBI_PstI_RE + BsuBI_PstI_RE_N/BsuBI_PstI_R	MSEISIAIPNDINMEVNEIRERANSLLDESLRGKLGQFMSSSSVSNLLASMFEDLSGDIRLLDAGAGVGSLTAAFVSRAAASANSISATAYEIDDVMASHLGQTLELCGELLNEFNVDWSPNVIRQDFIKEAVAALTTADFVPSFNKAILNPPYLKIAAKGPERAEIKKVKFETGNLYSAFVGLAVKLLEDGGELVAITPRSFCNGPYFNDFRKLILDECSLNKIHVFNSRKSAFKADKVLQENVVFHLTKGKQQVENVTVYSSSCAEDPNPEVFEVPFSDVVSPNNPDRFIHIITNEEEQKVAHAAGGLPCSLEDLGIQASTGRVVDFRTRENLVQDTCEHSVPLIFPQHLQNGGVEWPIKGSKKPNSLLHNESTEKLMVPNGAYVLTRRLTAKEEKR…	MEVMKKTEKINFARGVLSALGLPETQQNERSCLTLLALAGLKVASDYEDASAELVSTRDIMDFIRDEYDVEYAANTRESIRRQTLHQMEQAGLLERNRDDPTRATNSPRNNYSLNEPIVQILKVGPKGDWQTQIDYFHTVVPKLTEQYEKKIIKHKIPISLPDGKTLKLSPGAHNQLHADIIHEFCPIFVGAGCKVLYIGDTASSRGKEGGKLLHLDTDYLALIGVPPMSHDKLPDVVVYDEARQWLFLIEAVTSHGPVSPKRWRELEDMLSECKVGRVYVTAFPDRKEFRKNAADIAWETEVWIADNPEHMIHFNGDRFLGPHG*	MAAYYTNNQLEKVIQAYSILRAIGLDKKHHYSIVRTDRSAWVLLALANISSSNSWSDATSSPIGIDAIMNFIRENYSFTYAPNSRESIRKDCLHTFLHLRMVNENEDNPNRATNSSDYNYSLTSEFLNVLRSFDQPSWETSLQQFLGSIEGLQQLWLEKTESMKIKVEIPDSPAIHLSPGEHNQLQADIVHKFCREFVSKNYSVLYLGDTDKTRNSGGKLLHMDTELFSALNIQVLDKGKLPDVIIYDHNKSWLFLVEAVTSTGAISTKRHSQLDQLFSGCNVGIVYVTAFPNKQILRKFIVDIAWETEVWVAENPNHMIHLNGDRFLGPHT*	-
Vibrio parahaemolyticus J-C2-34	Type-IV restriction	DUF262 + DUF262/DndB + HEPN_MAE_28990	MTQLTPTQQQILAEIEAAKQNVNTDGYKMSIGEIINLCRDGEMKLDPAFQRLFRWEDEQKQN*	MIESILIGIPVPEIFVAQKGDNRWHVVDGVQRLSTLLQFAGALEGYEKLVLKTCKYIPSIEGCTWDTLPDDITRGLKRAKLNISIIHTGGTDEAQYELFQRLNTGGTVLSEQEKETV*	MILMINPSFFEKIEELKNYPNFRECLTLSEDDYKQELHMELILRMFIGYHDNVVYSEHGPIHKIVLDGFIDKETIRLIKEANLAQFEVDFKKTFDKLKNTLEKESFKKYDTEAHRFKGGFNVSAFEMLTIGISKNINTVEQLGNSELKDKIINLYLEEKIKASLGRGVRAIQRFKDTSEFVKEYFSDTK*	MTPSSQDLTIFQNFLEEDLTWRKTEISKLFMLSSPGSDDTLKCKTIILFLYSHWEGYMKNIAKRYLLYVSNQKIKCNELSEVFSAILLKGSFSLAFESKDSLTLTNQLKFVKEFDDIRNSFFKVPDSILDEKDKQFINSHNNLTIKNLNRILTAIDVPILSLPEEGKDYLGKNLINQRNGIGHGNKVNLVTDRNQLTISDISNLRDFTFMLMEHFSEILSVYAKREFFKIVNSVNKENFDSTSKDKLDIQIDKFFNPGKYRKQTRAD*
Vibrio crassostreae ZF-91	Septu	AAA_15/AAA_21/SMC_N + RE_Alw26IDE	MSFQIHKVTIEGKEYELSKNSNSGNNLISVITGKNGAGKSRILEFLASNFYVSDNFLIENPNNWNARFNIVTSDYNQNQVQYQIDGLECTMQRISSKIASVFKLATHVDDRYSIFPQRMICLSTSPFDRFPLNVSKSLSNESIYSYIGMKNSKRSSSIVSLISNVLDSMFKKPEKIETNFEVMKRTLDYLGYGNRILVSYRSNIKFDKNSLSRREISKLLTKFENPIFNEHCIDGIDWNNQLDIIYDSVCILLDSNGDKWKSTFSIPINLSKSNILEDDYVRAIQILSKSGVFTVKSLKLSQAADNRKFIDFIDASSGEQCLAMMLLGIASQIENNSLICIDEPEISLHPEWQEEFIPLINDLFSLYSGCHFVIATHSPLLVSKLSSDNCFILNLDENR…	MKIENPVVYSEGELTLVSDFNQRDDISGNDWGADEFNDIRLSIKSHYKIEQNYKCPYCAVEYPINHGMVWDIEHIVSKDKKVQFMFEPRNLCVACKDCNGAKGSKEVLVNPNRIRFPSSSQDYKIIHPHFDSYHEHINAIVPGDFYRPLSEKGEFTIITCRLLRFYGVVQREQPEQDINDLAKALIDARGAARRVLEDELVRRITEKRNTAQ*	-	-
Bacillus sp. 71mf	Type-III Rease	SNF2-rel_dom/ResIII	MSIFQTTKPLIEGNPNLYIPQINAYRAAISHYKEFQDSSHRESLIIMPTGSGKTGVMAMLPFGLSKGRVLIITPGKIVRKTVFEEFDSITNPENTFWYKRKVILDRSKFPKSYLYQGFNSKDEEAKQQTLKKLNLADIVITNIHKIVGSSEEVNLKDLVSHDFFDMIIIDEAHHVAADMWQKTLDYFKDSKVIKLTATPFRSDNLKISTHEYDPIFEYTLAEAIEDGLLKNVVKAEGIPGELSFHDSKSGKDYTLEEAKRILGNDWVNRTIAMDEVCSKQVINHTKEILELKRNSYPYHQVLAVTCNDEHAQLVTKWFQDCGLSCTYVSSRLSPEQIEVRLSDFANGQYDVMVSIQMLGEGYDNPNISVISIFRPFKTLAPYAQAIGRGLRKIYGQEQH…	MMKCNKERGFNYKGMHYLDLVASNIQKGGTILDISFITQENGLVTVHIATSYAEDLTKIVDKLTYKDELLITWELVTSYKSHIIFSREILDNYLIPDNKNRELENAYTL*	-	-
Bacillus cereus VD115	Helicase + DUF2290	UvrD_C/NERD/AAA_11 + DUF2290	MEVIIPFTSYNNDEKAVELVDYLKNKSDILGLNEATLYYKFPALREFDEELLHPDFLIVSPNHGIIIIQKDDITSRLATEDFFDEIYEKTDSVYSILLSKLIKISNLRKKRTRNELKIPIYTIVYLPNYTDTISEVDEDNNFWTNNLNKIDQIISSLPTIAISPAEIGDIFSVIDGTRGMPRPNKREIKKEDEETKGGILSNLELQIAKFDKQQKVAALTIVDGPQRIRGMAGSGKTVVLAMKAALIHIENPEAKILYTFYTKSLYDQVKQLITRFYRMSEDHDPDWDKIHIQHAWGGKNLPGVYYNACISNNTNPLPLTDANVQAAKFKMKPFEFVCYDLLSRTKANLKPAYDYLLLDEGQDFPRTFYWLCRKLVKNDRLIWAYDELQNILNIEIQET…	MSINISKIFIGYEEGKKLFNMTNIAFQEELSKAYSLKKSDLSPTFIKESYKGTDYRELYKVARDNLDYNLLLEDGSLIQLGYASNKQEQIVDLRYAYYESPSEVATYQEFLKEMGLNPTQIEECGSSFLDDYHQYISEGTLKNHVTNVRYDFSMTQYEELVHPVSHIHIGQNNEIRIPVSFIMTPSNFIAFILRHIYWEKWVQAIQYDDNFKNHYLKSYKTEPKLATELHTMEEKFDLHFSCS*	-	-
Bacillus toyonensis AFS005430	Septu	AAA_15/AAA_21/SMC_N + RE_Alw26IDE	MEIDMQILYLWINQEKYLENLSLNFGGEFSFDIKDDNLTIEKNPVFIKDFFYTKNFLNTSCKINSVTGIVGENGTGKSTILESIMNLIEERNTIDFDFFIIYENQNNYYFDFHIQDKLIYEKNIINKQSTIMFEDTCFNHLNITESSPQVIFFSNVYDMKADLNNNKKTIRTYDISTNNLTQNDSYLKTEINNQIMFTKKFEHDLKMNEKINIPKEIQIYMNRHYFYSKSFLPSTRLILRDETNLYKDPDEFLSILYLNTYLPFYEYILDRLEKNPYKLSKKIIQEIRQDVFIKLETLDTKIDIFKSFYLSFKKSIQKALKTKKRDSQIIHDFLKNLDNNYEKIEEFITILSSWKIIKRNNNEFYVRTNDPNIPQLFDLYKTCNFSLPKIEMHWSQLSS…	MIKIELNTSILQKHLAYCNGTESGASKSRIPLYSVLNTTIEHCNDAALKEILVFLLKHFETLVIGTPLELDQIREKVSAKITTTILKEKCSKSQAKRKQAIYKALEKIFVKEYDRFTDRNVKDSTLWWAYTFVQNVNISVCPYCNSQYVFTYLNDTGRTRPVLDHFFCKSEYPFLAISIYNLIPCCKVCNSDLKGSTKVDLKNYINPYLHEFGGKIPFKREFTTNKKDKRAITDYFSAITGESDDFKITLDFNDFPKGMVNPYKKHAELFHIEEIYQYHKYYVKDLIVKSRIYNDVYNTQLKNSYSKLFQSDDDLNQLLMPSEDQMNNVILSKLTRDIINIELKSKFNKR*	-	-
Unknown systems
Strain	Name	domains	protein1	protein2	protein3	protein4
Vibrio parahaemolyticus S130	Kinase-methylase	GIY-YIG + HATPase_c_3/HATPase_c + TadZ_N + DNA_methylase	MSNTYYVYSLKDPREKPAKVFYIGKGTGSRATDHLKKVDGTRKGKFIQEILDSGYTPIISKIVEELSEKQALQIELELISTFGTVETGGSLYNTVIPRSINRKINEEVTVPNGAIEKAQLGLKLLKDSIISLSEENPSGLYNSDYAHYLGLQSDHNGNQQDYLTYSILGILLKEGIIEADKIGNRRKYRKL*	MSEITTTSFRANAHLLKLLGDQLIGDDRLAVFELVKNAYDADATSVEVELNLISDKPYIVVWDHDGHGMSKDTILNKWMEIGTESKRNSNWVRSPKFHRLPLGEKGVGRLAVHKLGSVMQLNTRSAGSPEVQITIDWPELIEQATYIEDTQVKIEELSEPKYFPDGQTGTRIVVGNLNKQEWTRGDVRRLKRLLTSLTSPFQTASDFEVKLSVPGREKDHIDVLNAEDVVNNALWKYEFEVNKHGKFSYKYTFTPPSLYSSLTEEVKEGFNESLELFPPSKEERLSRFLDNRDDLLLSENDLTDIGPIKGCFYVFSREKEILNAIGAYQSIRNYLDDNTGIRVYRDGIRVFNYGEKNDDWLGLNAMRVNNPSKRIAVNLVIGNVELNLENSRGLEEKTN…	MINSLNIVAVDDEHSQLDAIQNAFFSSGIPCLPIHYQYDLVTNTSGIDHVDTSNFQPRVVVSDLNLRNGSLGNTMELVTPIAKLLEKLAINGPYLLIFWSGVTEEVERVMELLQERFMDRITLPIHCCAIDKDQYLAAGANPDDLKNRVRELVEESSLLNALLDWEYRIIKSAQQTTNSLFNLTKPISVNPEVGYQGQHTSEIQKVLAKIGNETVGVLNASESPEEAIDLGLAPVLHDQLNSISYITDNDKWRNGVPQIGTDVNVEQELATKLNSFYHIEVVNPSYSKACRGVFIELEDEVLQDTSKLEKLESRFGITLRELIDEEFLLQIVKANNRDLVRESTKLGFIEISAECDQAQKKTKLHRYVIAALTPLDFAPEGETPFNLYGKQNRKSHNGI…	METGEVLVIDLFAGPGGLGEGISSVTHDNGKNPFKIGVSVEKEPSAHKTLTTRAFYRQVKNSELGIENYNEYLLGNLTREELFERFPREAEEAQQETLNTPHALGDDNEDIHSRIRQLVVEHGDRPRVVIGGPPCQAYSLAGRSRNAGIKDYKAEKDHRNFLYKEYLKVLSIAQPDVFVMENVRGILSAKIDGEIMFPRILKDLRAPGRVTKIATPRYKVFSLVVDANDPTNPAYDDPTDFLIKSENYGVPQARHRVILLGVRADIERVPGTLASFEHQSTVEQVLADLPKLRSGFSKRKDNATDWGSVVAKNATQVKRLLKKQFEKAKDLDIKPLKSLTRSASQPVEYPFQMPEHLIDWYRAVEPPCVLNHETRGHMESDLLRYAYSAAYTQLSDGTS…
Vibrio campbellii ATCC BAA-1116	Nuclease-SMC	Mrr_cat + AphA_like + AAA_15/AAA_13/SMC_N	MSPDEWEHFIEEWMTFKSDEYFDFERLGGAGDQGRDVVGFVDDPVGTVDYVWDNFQCKHYAAPLSPSQIWVEIGKICFFSFNKDYPFPRKYYFVAPRGIGTKLSNLLKNTDELKKQLYENWDKYCKDGITEKKSIALDTNLKKYIDGLDFAVFDKIATIKIIIEHSKTQFHVTRFGVSLPTRPETPKLSPTVSDNETVYVTKLIKAYDSHNSESILEVSDLANHKNYSSHLKRSREEFLHAETLRNFSRDTLPNDEFEKIQSQILSGVSDIVEGEHDNGFDKVKEVVREAKRLQLSTSPLTSCLTVNDRGGICHQLANNNEISWCENDS*	MTVNTSNIFNSPIETGLRSLTLLEAGYPNSYDLERITYYDYLLVHSGDIDGGPESIHPNTPNRAGEVLVRRPVIESGISVMVSKGLIEVKYTQSGIKYMATELATPFLDSLQASYSQKMIAIAGWVVDSFDGQSNKEIRSIVNENLNVLGGGSLSNSFSKEEL*	MGNGFIINRLICSGEGVENVSVDFSPTVHLIVGPSNTGKSYVFQCIKYMLGSQTKPKRITQSEGYQDCYLEITLLSAGGEVCTLHRSLDGGDAKLYDCEYSKIAEYDGKPIDLRVGKKPTQKVDTLNNYLLDISKLNGKKVRRNLSGITNDLFFSDIRHLTLIDETSIIKESSPIITGQNGEDTKEKSILRFLSTGKDDSGIVSKPKKDVISNRKGRMEFIDHIIDEYNSELNEKNYCMQDESEIDSQITKLENSIEKLSFDIQSQYDRVSEFETTIDDSWKEWNFNESRLLNVEELLSRSDLLSQHYFNDIERLQSVQETSSLFLELEFGNCPMCKKTLGGDGHVECNTDDIETISTSSMKEIEKIKNLISELDVTRDVLKNEKAFLIDEIKINKENH…	-
Vibrio crassostreae ZF-91	HIRAN-kinase	HipA_C/LepB_N + Couple_hipA/HIRAN	MEYPIYEVPDEAFDDFEDMGTKSKFWYTDPETSEQFLFKSTHTEDKNGDPVIRFGEDWAEKIACELARLLGLPHADYDLAVHNGEHGIRTKKFTSDGDRLIAGNILIEDIVTNILNTVLEPKQQSHTVARVISAMSFTIQDPPKNWRAIENITTAADVFVGYVLLDCLISNQDRHNENWAMVAHSDGSKSLAPTFDHAASLGRNESDEKREAMLRPENGKRDVSGYVKRCKSWYYIDGKRLKTLDAFILFASFAPDAAVEWLIKLENISNDQIHAILDKLPKDYLSPVQKEFCFKLIVENRKNILDSLEQIVEVLPALKSFTKVK*	MKSVFLIWKDIQDGMWHPVAKLTRDHGLYRFNYTQGANHPNFIPLPRMEDKSKVYVSIDLFAFFRNRLLPHNRPEFRKVLGWSDMSKETYDELDMLSVTGGARQTDDFRVIAQPQLLEDEYKIRFYISGISHLESTNVERINKLNFGEKLQFELEEDNEYDCNAVLATTIDKEKLKVGYCPKYFNCDIKALMKNQDLKGYELNVVKVNTDAPAPYRLLCEFSAKWPKGFMPLISKDYLAHTHHENTVLL*	-	-
Vibrio crassostreae ZF-91	Nuclease	RE_AspBHI_N/HNHc_6	MYQSIHVNAGYSHFKINSDGPIGVSKKNQGVIDALLKLGNRFTAPFGGFIEAENVIGLKWVKLVDIKYLCTDEEAETIEYVIQKDHYVVGTYQDRKLYILLFGGEPKHHQIKGLEQDGKNNVFGLF*	MSKLQEAKDFILDNCLLAALDSTELSERNRNIAKSQISWVNNFKTIGDLYRYLSVATSKSHDHVEEIQQLGRHTYESLLPEFEKIFAPWLYERTLLSDFVLNQRYPARDLLSAIGKFDTRCGGIQLHKIEGEVKEIVIKATLNNGKYPNQWLSDDKLLKYYLKSVKRNDVETFKVEYEDNNAIIHSGDKPIYTFVRDTDSGPFTFKGIFKYLGHVTDSDGKMWFQLARADSNEAMFDKNFQASFEDQIKQSREDSSAERRKRLKQAAKNPKPRKRVVSTVVYDRNPDVVAEVLERAKGYCEAEKCRNPEAPFVRKKDGTPYLEVHHKIRLADGGDDTVENAIALCPNCHRNVHYG*	-	-
Vibrio cyclitrophicus FF75	Roc GTPase	LRR_9/Ras/COR	MKEIKLIEKKVIEELVAFLSNLNDYSYQFDSLNTDDIVDTSALYRGMQHQHGVILLDSSMLIINSSFMEDWQVTSLLEWLSSHELLDNVIASNFSLISFDQLILLPNLRHLAFSGNIDKATSLPFENLDSLNYEGDDLVNLLECLPEQTTKIRYLELKSSTLDIVTINKMINLEELNISKFDGDFPEDEPLNLPNLSSFTCFRDFNISHLAACPNVLNVNGSLNTELDYSHLVNNIKHVAIGRSLNLYLDNLYLNNIESLNLYSSGSLTNITKPIPSLKFLSIYSPPSRNVRQTREFRLSNLALLENLEHLMLRSINIIDDTDSGFFHKQLKGFDLAHSNINDLSFITKLNNIERLNLPSCKIENIEPLMNMERLTQVYLKNNKIIYIPPELSERFNII…	-	-	-
Vibrio cyclitrophicus FF75	Nuclease	RE_AspBHI_N/HNHc_6	MYHSIHVTAGYSHFKINSDGPIGVSKKNQGVIDALLKVGNRFTAPFGGFIEAENVVGLKWVKLVDIKYLCTDEEAETIEYVIQKDHYVVGTYQDRKLYILLFGGEPKHHQIKGLEQDGKNNVFGLF*	MSKLQEAKDFILDNCLLAALDSTELSERNRNIAKSQISWVNNFKTIGDLYRYLSVATSKSHDHVEEIQQLGRHTYESLLPEFEKIFAPWLHERTLLSDFVLNQSYPARDLLSAIGKFDTRCGGIQLHKIEGEVKEIVIKATLNNGKYPNQWLSDDKLLKYYLKSVKRNDVETFKVEYEDNNAIIHSGDKPIYTFVRNTDSGPFTFKGIFKYLGHVTDSDGKMWFQLAKADSNEAMFDNNFQASFEEQVQQSLEDSSAERRKRLKKAAKNPKPRKRVVSTVIYDRNPDVVAEVLERANGYCEAEKCRNPKAPFVRRKDGTPYLEVHHKIRLADGGDDTVENAVALCPNCHRYAHYGKS*	-	-
Aliivibrio wodanis AWOD1	Transmembrane	Methyltransf_13 + Apolipoprotein (1TM) + XhlA (1TM) + DUF6161 (2TM)	MKHIGLLTKELADEFLEDRLSKYKCSCCQNIDKPALLVTPDNDISFSILNLYQISIDNSSSNKIMETPTLPLMCQNCGHIHHLAALVILDYFSNKGMA	MSNLYVVNPDKLQKNRTGDGNGGSGLEARVAKLESDIGNIKTNVNDIKTDIKDLRKDIAEVKVGLSTFQIQTVQELGSLKHEISTEIGRLRNELSTETGKIRNELSTEAGKFKSELSSETGKLKTEISSETGKLKAEISEVKSSLNHVVRLMYLVLSVLIAGTIKLVFFS	METRIAKLESDVDHIKTNIGDIKTDIKELRNHQRTDFRTLFGALIIAGLGLASLMAKGFGWL	MVTSVQSKNNNAPENNIDIQLNLDLINIDELLHSIDELLHSIETLDNHMLKNKGLIRNDITSILTYNLDNMKKTIIKGKRHISIQVIKNIFTQLGTLEDYIARNYPNSTIIEPLLNISKILDPFYEYCMDNDTLVFNDEKIKQAKLIKQASDEAIYNLNQEYSKRINTFRKHRQDSISEFKIATEEEVSAIQQRIDLEVNKFSSKQTTIDSYFEKLGIVKEGEAYLTQATKEEQSANQLRFYGMIFLFAAIGLLGFLFKDYLGLGEDLTPEYVTQLKALGTEIFALRFLSVILLTTPAIYLLKESASHRTKENLYRQRGTQIISMPSYMEGLSDEDKTKLKLELASSFFSFHDGKADTQNVPDFIRDMKEAVSIAKSINSPSPRKKSTILGKGTK
Aliivibrio wodanis AWOD1	hypothetical	BsuPI (1TM)	MINALHIPGERKYWFVRSGNDGGKYFRNFKENNVVALGHADNAELDIENNTTISDTELEAIINGAKRSYQRNEDSRSSISSKTNQLKRFLTEIKKDDIIITVTSDRVLAGKVISDCYYSTEILSTPDSDDVNQSKDCRYAVRYDMDWGSTKKRDMLPFVLEKSFKYTGSVLSISDDEQIKALNHWLFPIHYVDNQVRCSLKINSQNELSNRQLSRLSSIFDEIELLATYIESNESNFNFDGFIEYSSEQADNYNYTLTAQHLFMSPGHQFLQLSGSDTKKALFAIIFAALFNTQVAFADTDSSAYENISSEDIQLIVSRYKEVNRFEAISDSLSINLPTEDVNPGINEYEESSEGGLEVDDLEDAEPDDSVML	MRAFLNSLLNKAERIHYLVLSIALISGGFWTWTTFDILNQKEAAQKQLESTNKNLEKAKLELTELKAKIDGTDSSFIKIETNVTKLESGKFGLIVNVLVQNTGTNDVNMLWDKSPISIHKMANKTSDIVVSEKALYPKIYRYSSGAKTYLKNLFLFVGAKKELSFYVELEKEGLYYIIFEAKTDKELSDKVNNKTGGKNGLWFSSKYIYVKDKK	-	-
Bacillus sp. 71mf	hypothetical	CAF-1_p150 (2TM)	MNTFFAILFVLGIISTLILLITSFVFRFKKKHNTKKFFKFTGIAFIVSFISFAGFGMSMTPEDKQKAKEAQQEKEKQKEEAKKRAEEKRNAKEKQQAEEKKLDEQKKQEEKQKQEEEKRLDEQKKQEEKQKQEEEKKLEEQKKQEEKQKREEENKIAEQKKQAAFSAYTQNIKGGTFIKDIKLTNNEAEITYFDSYTSYKSQKPDSPVKEDSYKQYFATGDAIEKMFVSEPARLLRQFPDVNAVKMTLPYDGKTYSINLDRKSLNKYIGFKIESLQPEDQSWQKKFNDSYVYDKTKREKFFKNFVTVQ*	-	-	-
Bacillus cereus VD115	Putative TA	PemK_toxin + HATPase_c_3/NucS	MKGSICLIKISSQKIVPALCLEEKSDTLLFAQLRKATDEDIFNTQDREKMARVNKGKPERDQIRIREKYEINTVFVDQPEGLNSKSVVMVKKLYKVKKNKIIKNIVRVSEEIVIKCKKLIEQITEIAELQRELQALKKKVKLAQMNNEKYTHHELRIEEILGEIGYPRRKKGAQKSFHNYREVPNKGYIKIYYGGR*	MGIEMLKVEVTNDHLAKLLNTKPIKALEELIWNSLDADAKKVELIIEKNDLGGMESIVIIDDGQGINDSHVKTSFGNLGGSEKAKLRFSPQGRKYHGKQGEGRYRAFVLGEKVEWRSISKKGNRYLEFNINGDLDQLKIFSLSESVESFGSNTGVSVKITELTNECNKGLPDSYGIYKELLQTFAPYLLAYKDIEIIIDNYKIDPEDIIENTNDYQICEITEEGGIVKGNLRVIEWKNGNSKNLYFCGEDGNTYDEEPSTIRAGVFPHTAYLSSKILDKLHEEDRLSVRELDETFLLLKESSIKQLKEIYRGKLAEEASEEIKKIKKEKIYPYQGQAINEVEKATRQVFDIFAYKINEVLPEFSRINKNSKQITYRLLREALETNPSSLRTILSEVLNL…	-	-
Bacillus toyonensis AFS035117	HNH-NUDIX	RE_AspBHI_N/HNHc_6 + NUDIX	MKTMVKQKKVLEHFNLSRDTLVAMEKEGLPFYKISARDKEYEIEKVAEWLKIIRKDIDSMVIGKMYDNSEIAKRFKCGNMGGMRRSNKTNTLVLFSDHTKGIYDDRWDKDILFYTGMGQEGHQILDGNQNKTLYESNENGVGVYLFEAFQPGEHIFMGQVRLVDEPFQEIQEDTKGQDRRVWIFPICLIRDGVVLPKNIVLSKQVKESKEARKLDYKKLKERAKKATPSSNKRYTKTETYQRNEFVAEFSKRRANGICELCEQQAPFEDKKGNPYLESHHVDWLSEGGEDTIYNTVGVCANCHRRLHVLNEENDVIKLKAKLQQYSNEDND*	MKKKVSVVGAVILNDDNEVLCALRSPRMSLPNYWEFPGGKINLGEDPREALVREIKEELNCTIIVGDQVVAVEHEYENIIVHLVTFKARIKSGSPKALEHSELRWISLNNLKALKWAPADIQTVNLL*	-	-
Bacillus toyonensis AFS035117	TM-SMC	AAA_15/AAA_13/SMC_N + 1TM	MNRLVLKELCINNKKIYFNRGMNYIVGRNGTGKTLFFKLVMYALGLKSEYELKSKFSVSLLCDFGDKEVNIVRENGSNIITFETDYDSAKKFKVNSKEFKAYYNKLLEPSFKKIKDENIGLDILKFGFMSDAIENASLQAAIRRKNLIHSILGVDLQYTAQLEKDLDVIKKEIQKELIINDSIEDFMQDVISRGMKNENIDKRNLNVMQDIMNQQYEQIQSEFLDKRLFFEKAQSVVAQTTLEQEKSYEERLSIIEQFYFRLIKEIGLEVQSEKAFYMGREIIDNLKLISRSSPFSGSERNIRLLCSVIALMRHGYDERHNGSGLIFDDMFQFDYSKEIREKLYQVINEETRDDNLQYIKNLTEDNRNIPREAIILDLNNEKWGLL*	MDEKNSRLGFVLSTISLIISVVGLIFGDDIVGKFSGPELNMVSTKIDATLPNKEGIEQNAENHTPALVRVIEIKNEGSNPSKNLKLVIKADGNIYDYKINSTENYKEGKKLDEKTFEVNLDRLSSNANILIKVWMKNGDTPFKVSYADDEDSQELVDAKEGIKDSMLNYIFLAASIVSISFLVVLFMRKKSREDIQRLTKENLRLNDIVISVSSAFVNAVEKGNQSQNAAVTEDTSTQNQEAIRRLQDLIDQSSGGNEN*	-	-
Bacillus toyonensis AFS065951	HNH-NUDIX	RE_AspBHI_N/HNHc_6 + NUDIX	MKTSIKQKQILEHFNISKETLVAMEKEGLPFYKTSANDKGYDIEQVAGWLKSIRKDIDSMVIGKIYDNGEITKRFKCGNMGGMRRSKKTNTLVLFSDHTKGIYDDRWDKDILFYTGMGQEGHQTLYGNQNKTLYESNENGVGVYLFEAFQPGEHIFMGQVRLVEEPFQETQEDTQGQKRRVWIFPIGLLKESVVLPKNVVLSKQEKEQKEARKLDYHELKERAKKAPPGSNKRYTKTETYQRNEFVAEFSKRRANGICELCEQKAPFEDKKGNPYLESHHVEWLSEGGVDTIYNTVGVCANCHRCLHVLNDEDNVMKLKRKLEQYKNEDND*	MKKKISVVGAVILNEDNEVLCALRSSTMSLPDFWEFPGGKIKVGEDPRDALIREIKEELDCTINVGEQVEAVEHEYENIIVHLVTYKARIKSGTPKALEHSEVRWISINNLKELKWAPADLPTVELL*	-	-
Bacillus toyonensis AFS065951	Nuclease-SMC	Cap4_nuclease + AAA_15/AAA_13/SMC_N	MTEKGNVVEDKIVSKIISYKTEQENVKKENEREFFENNIKNKSVEEIQSYLSGTIPNSAVMANLILNESPDENGGITALSGFYFQFLVTIEYLIELLDGKWDYLLVDHHQDIIVINDEKIRFIQAKTKNVEECVVSKTELYTDWIQKLFYLDLLFQDKDDCKTEFELVTNYVIKDAPSAHVESYNYNDEYNLPIERNNFFEKIETYSARTPKYEHIQGDKLEELLTRFKISIKEPQKYIGNIERKLGGMFNKRFLAIKEDIDFLIGHMCSMCYYPDNPNLQLINKTDAERLKHLLNERMISDAREYVNAYDSKKIVGRYIKKLIRTLSKFKTDYDSSLIEEVEKFEKNIYEYFDCGGDIFTIISKFRERCEYSSNISECESDELLEYVNELFDIIFLVK…	MKKSELISILNSNNFIVSKSELFIKKDNKEYIYCFNKAINTGFIIKKYQHFDYENILEDVIDIFLFLKKNEINIWNTYYMILLELDEDPPEKHSDFYKIERNSQGLRKYVIMTQEDLYRIPFLFNLQEKGELNHISNLRGFLHTGEKEVDDFIEWVIEEVENDGIKKSDVKMRVDNLMGVNKNES*	MNLKAISIQNFRNYKGKHEFHLNDKINILYGNNGNGKSSFFDAIEWCLTGAISRFIKKDKQAIANKHIGLGEECSVQIFFSTYCIRRIFNKTENGFGNDSFTLNKVEDDILTIRIATGIDNVNIALQKIFQEQGIKLGNPNYKFTDVLKKAYILSQDQVVDFVIRDKGTERYNSLASIMGFEKIVEIRKTINNSKKFLERSYKELDSEIVSIHENIDRELSKKRRIDYREYEKIEEQIGKDISTEQIKVLDSKFRRELYKNENRLEVLQNIFDKGFKNATELEMFLHNKDIEIFDIEQSIHDSQIQMKNEEELIYRHQLTLRDWSENEKLRQELQNHIKSIKERKKELSQLNIPGDNLTLDSLKEKRDLKEEELSRFEFALKNKKGFDDTNNFLLNFND…	-
Bacillus toyonensis AFS070615	Kinase	Pkinase	MRPGDYIGNYEIISKIGSGGNGIVFKVKKKDDGEFYALKTIKVNIKNLKKNFREQTRIKRFINEINVVKNVQNEIPGVLPILDDCIYEIDQITYKNKPYYVMPIAVSLKDKIVEYDIEEKIYCIIELCKTLIELHKRGIAHRDIKPENIYWLDGTWYLSDFGLVKYPEGEELTKTREAVGPWTTLAPEMKRNAKNATPFPADIYSLAKTLWMILTNNYKGFDGQYNYNNSFISLETYCKDLNNPHLTTLHLLLNSATSDEPQNRQDALRFYEDLENWIEIKDDFEKRSKAEWDFIIQEICPSQAESLSWRKVDTIVNVLSSISKLGFLNHVFLPNKGGLDLIECQLSNQKGYIELNLNNITRVIKPKRLSLETFDDPQWNHLFLETEEIAPSGVYEYDI…	-	-	-
