# Supplementary material for: Phages and their satellites encode hotspots of antiviral systems
Source: Cell Host Microbe. 2022 May 11;30(5):740–753.e5. doi: 10.1016/j.chom.2022.02.018 (PMC9122126; doi:10.1016/j.chom.2022.02.018)
Supplement: Table S7. Additional DNA sequence and primers, related to STAR Methods [file mmc8.xlsx]

## Sheet: Table S7A
Table S7A. DNA sequence of the plasmid used to test defense systems, Related to Method Details in STAR Methods
>pFR66
gactggaaaatcagagggcaggaactgctgaacagcaaaaagtcagatagcaccacatagcagacccgccataaaacgccctgagaagcccgtgacgggcttttcttgtattatgggtagtttccttgcatgaatccataaaaggcgcctgtagtgccatttacccccattcactgccagagccgtgagcgcagcgaactgaatgtcacgaaaaagacagcgactcaggtgcctgatggtcggagacaaaaggaatattcagcgatttgcccgagcttgcgagggtgctacttaagcctttagggttttaaggtctgttttgtagaggagcaaacagcgtttgcgacatccttttgtaatactgcggaactgactaaagtagtgagttatacacagggc…

## Sheet: Table S7B
Table S7B. Nucleotide sequence of primers used for the construction of PARIS mutants by Gibson assembly, Related to Method Details in STAR Methods
		Fragment 1		Fragment 2		Fragment 3		Fragment 4
Plasmid	Mutation	Forward primer	Reverse primer	Forward primer	Reverse primer	Forward primer	Reverse primer	Forward primer	Reverse primer
pFR99	ΔariA	AAAGATTCATCCTCTTCCATTTCTTCTGAGACTCTTTCTCCTTTCACTGT	CCCTACTGATGTTCATCATCTGAGCGT	AAGGAAAGAACGGACGGTATC	CTCAGAAGAAATGGAAGAGG	-	-	-	-
pFR100	ΔariB	CCAGCCTGTATATTCTAGGCTGGCCAATTATCATAAAGATTCATCCTCTT	CCCTACTGATGTTCATCATCTGAGCGT	AAGGAAAGAACGGACGGTATC	TAATTGGCCAGCCTAGAATA	-	-	-	-
pSol12	ariA-K39A	ATGGTGCAGGTGCATCTACATTAATACATG	GTCTAGGGCGGCGGATTTG	TATTAATGTAGATGCACCTGCACCATTCTT	CGCTCTCCTGAGTAGGACAAAT	-	-	-	-
pSol13	ariA-E393A	TGCTAATTGATGCGCCAGAGATTTCATTAC	GTCTAGGGCGGCGGATTTG	TGAAATCTCTGGCGCATCAATTAGCACAAT	CGCTCTCCTGAGTAGGACAAAT	-	-	-	-
pSol14	ariA-H424A	ATCGTGTGTACTGCTTCACCTTCTATTGCC	GTCTAGGGCGGCGGATTTG	AATAGAAGGTGAAGCAGTACACACGATAAT	CGCTCTCCTGAGTAGGACAAAT	-	-	-	-
pSol15	ariA-K39A+E393A+H424A	TATTAATGTAGATGCACCTGCACCATTCTT	CGCTCTCCTGAGTAGGACAAAT	ATGGTGCAGGTGCATCTACATTAATACATG	TGAAATCTCTGGCGCATCAATTAGCACAAT	TGCTAATTGATGCGCCAGAGATTTCATTAC	AATAGAAGGTGAAGCAGTACACACGATAAT	ATCGTGTGTACTGCTTCACCTTCTATTGCC	GTCTAGGGCGGCGGATTTG
pSol16	ariB-E26A	CGTCTGTTAGTTGCGGGGAGGCATGACCGT	CGCCTTCTTGACGAGTTCTT	GTCATGCCTCCCCGCAACTAACAGACGCTT	GGATCTATCAACAGGAGTC	-	-	-	-
pSol18	ariB-D88A	CTTATGTGCGCGCGAATTCAGAGAGTTCGC	CGCCTTCTTGACGAGTTCTT	ACTCTCTGAATTCGCGCGCACATAAGAAGGAGA	GGATCTATCAACAGGAGTC	-	-	-	-
pSol17	ariB-D88A+E90A	TTCTTATGTGCTCGCGCATTCAGAGAGTTCGCTTTTAA	TTCTGGATTCATCGACTGTGGCCG	GCGAACTCTCTGAATGCGCGAGCACATAAGAAGGAGAT	GCCAACGCTATGTCCTGATA	-	-	-	-
